# Supplementary material for: A novel prognostic and therapeutic target biomarker based on necroptosis-related gene signature and immune microenvironment infiltration in gastric cancer
Source: Front Genet. 2022 Aug 25;13:953997. doi: 10.3389/fgene.2022.953997 (PMC9452725; doi:10.3389/fgene.2022.953997)
Supplement: Supplementary file 1 [file DataSheet1.zip]

Archive with 3 entries (3 files):
- ▓╣│Σ▓─┴╧/R script in this study.zip
- ▓╣│Σ▓─┴╧/Suplementary tables.xlsx
- ▓╣│Σ▓─┴╧/Supplementary Figures.docx
