# Supplementary material for: A novel prognostic and therapeutic target biomarker based on necroptosis-related gene signature and immune microenvironment infiltration in gastric cancer
Source: Front Genet. 2022 Aug 25;13:953997. doi: 10.3389/fgene.2022.953997 (PMC9452725; doi:10.3389/fgene.2022.953997)
Supplement: Supplementary file 1 [file DataSheet1.zip › ▓╣│Σ▓─┴╧/Suplementary tables.xlsx]

## Sheet: S1
Table S1:Necroptosis related genes
Gene	Type
FADD	Necroptosis
FAS	Necroptosis
FASLG	Necroptosis
MLKL	Necroptosis
RIPK1	Necroptosis
RIPK3	Necroptosis
TLR3	Necroptosis
TNF	Necroptosis
TSC1	Necroptosis
TRIM11	Necroptosis
CASP8	Necroptosis
ZBP1	Necroptosis
MAPK8	Necroptosis
IPMK	Necroptosis
ITPK1	Necroptosis
SIRT3	Necroptosis
MYC	Necroptosis
TNFRSF1A	Necroptosis
TNFSF10	Necroptosis
TNFRSF1B	Necroptosis
TRAF2	Necroptosis
PANX1	Necroptosis
OTULIN	Necroptosis
CYLD	Necroptosis
USP22	Necroptosis
MAP3K7	Necroptosis
SQSTM1	Necroptosis
STAT3	Necroptosis
DIABLO	Necroptosis
DNMT1	Necroptosis
CFLAR	Necroptosis
BRAF	Necroptosis
AXL	Necroptosis
ID1	Necroptosis
CDKN2A	Necroptosis
HSPA4	Necroptosis
BCL2	Necroptosis
STUB1	Necroptosis
FLT3	Necroptosis
HAT1	Necroptosis
SIRT2	Necroptosis
SIRT1	Necroptosis
PLK1	Necroptosis
MPG	Necroptosis
BACH2	Necroptosis
GATA3	Necroptosis
MYCN	Necroptosis
ALK	Necroptosis
ATRX	Necroptosis
TERT	Necroptosis
SLC39A7	Necroptosis
SPATA2	Necroptosis
RNF31	Necroptosis
IDH1	Necroptosis
IDH2	Necroptosis
KLF9	Necroptosis
HDAC9	Necroptosis
HSP90AA1	Necroptosis
LEF1	Necroptosis
BNIP3	Necroptosis
CD40	Necroptosis
BCL2L11	Necroptosis
EGFR	Necroptosis
DDX58	Necroptosis
TARDBP	Necroptosis
APP	Necroptosis
TNFRSF21	Necroptosis

## Sheet: S2
Table S2: clinical information of TCGA
Id	futime	fustat	Age	Gender	Grade	Stage	T	M	N
TCGA-VQ-A8PS	406	1	76	MALE	G2	Stage IIIA	T3	M0	N1
TCGA-CG-4301	92	0	75	FEMALE	G3	Stage IV	T4	M1	N1
TCGA-R5-A7ZR	185	1	70	FEMALE	G2	Stage III	T3	M0	NX
TCGA-VQ-AA64	560	1	68	MALE	G2	Stage IIIB	T3	M0	N2
TCGA-BR-8686	635	1	69	MALE	G3	Stage IIIB	T4b	M0	N1
TCGA-B7-A5TJ	335	0	74	MALE	G1	Stage IIB	T4a	M0	NX
TCGA-BR-A4QL	491	1	75	FEMALE	G2	Stage IIIB	T3	M0	N3a
TCGA-D7-6817	389	0	63	MALE	G3	Stage IIIA	T2b	M0	N3
TCGA-BR-4366	0	0	87	MALE	G2	unknow	TX	M0	NX
TCGA-MX-A5UG	113	1	78	MALE	G3	Stage IIIA	T3	M0	N1
TCGA-IN-A6RJ	379	0	64	MALE	G3	Stage IA	T1b	M0	N0
TCGA-CG-4475	699	0	76	MALE	G3	Stage IIB	T3	M0	N1
TCGA-BR-8591	856	0	79	MALE	G3	Stage IIIC	T4a	M0	N3a
TCGA-BR-8676	229	0	59	MALE	G3	Stage IIIB	T3	M0	N3a
TCGA-D7-A4YV	180	0	69	FEMALE	G3	Stage IIB	T3	M0	N1
TCGA-BR-8285	17	1	57	FEMALE	G3	Stage IIIC	T4a	M0	N3a
TCGA-CD-5798	408	0	82	MALE	G2	Stage II	T3	M0	N0
TCGA-FP-A4BF	168	1	68	MALE	G3	Stage IIIA	T3	M0	N2
TCGA-VQ-A91D	356	1	70	MALE	G2	Stage IIIC	T4b	M0	N2
TCGA-BR-4184	212	1	70	MALE	G2	Stage IIIA	T3	MX	N1
TCGA-BR-8380	21	0	55	MALE	G3	Stage IIIC	T4a	M0	N3a
TCGA-VQ-A8PH	389	1	62	MALE	G2	Stage IIIB	T3	M0	N3
TCGA-BR-8382	762	1	67	FEMALE	G3	Stage IIIC	T4b	M0	N3a
TCGA-FP-A9TM	189	0	77	MALE	G2	unknow	T1b	M0	N1
TCGA-BR-8058	1133	0	53	FEMALE	G3	Stage IIIB	T4a	M0	N2
TCGA-CG-4469	215	1	70	MALE	G3	Stage IV	T3	M0	N3
TCGA-BR-6801	1223	0	70	MALE	G2	Stage IIA	T3	M0	N0
TCGA-BR-8361	946	0	71	FEMALE	G3	Stage IIIC	T4b	M0	N2
TCGA-D7-6522	566	0	58	MALE	G3	Stage IB	T2	M0	N0
TCGA-BR-4256	284	1	80	MALE	G2	unknow	TX	M0	N1
TCGA-VQ-A91Z	1690	0	67	FEMALE	G2	Stage IIIA	T3	M0	N1
TCGA-VQ-A91V	1297	0	58	MALE	G2	Stage IIIA	T3	M0	N2
TCGA-CG-4455	366	0	72	MALE	G3	Stage II	T2b	M0	N1
TCGA-CD-8529	374	0	65	MALE	G2	Stage IV	T4	M1	N0
TCGA-D7-A74A	607	0	61	FEMALE	G2	Stage IIIA	T3	M0	N2
TCGA-CG-4443	912	0	68	MALE	G2	Stage IA	T1	M0	N0
TCGA-BR-4368	0	0	78	FEMALE	G3	Stage IV	T4	M0	N2
TCGA-SW-A7EA	579	0	61	FEMALE	GX	Stage IB	T2	M0	N0
TCGA-D7-6518	582	0	75	MALE	G3	Stage IIIA	T2	M0	N3
TCGA-CG-5725	457	1	72	MALE	G3	Stage IB	T2	M0	N0
TCGA-VQ-A8PK	543	1	58	MALE	G2	Stage IIIB	T3	M0	N3a
TCGA-BR-A4PE	621	0	68	FEMALE	G2	Stage IB	T2	M0	N0
TCGA-BR-6563	1190	0	60	MALE	G3	Stage IIB	T3	M0	N1
TCGA-D7-A6EX	344	0	72	FEMALE	G3	Stage IIIA	T3	M0	N2
TCGA-VQ-A91S	1000	0	63	MALE	GX	Stage IIIB	T4b	M0	N1
TCGA-BR-4370	0	0	74	FEMALE	G2	unknow	TX	M0	NX
TCGA-BR-8373	450	0	65	FEMALE	G2	Stage IIIA	T4a	M0	N1
TCGA-CG-5718	1095	1	78	FEMALE	G2	Stage II	T2b	M0	N1
TCGA-RD-A7BS	336	1	46	MALE	G3	Stage IIIA	T3	M0	N1
TCGA-D7-A6EY	348	1	72	FEMALE	G3	Stage IIIB	T3	M0	N3a
TCGA-VQ-AA68	1328	0	52	FEMALE	G2	Stage IIIC	T4a	M0	N3
TCGA-BR-6802	940	0	65	MALE	G3	Stage IIIA	T3	M0	N2
TCGA-CG-4460	669	1	66	FEMALE	G2	Stage IV	T4	M1	N1
TCGA-CG-4474	0	0	67	FEMALE	G3	Stage IV	T4a	M1	N2
TCGA-VQ-A8DU	166	1	63	MALE	G2	Stage IIIA	T3	M0	N2
TCGA-BR-4267	188	1	51	MALE	G2	Stage IB	T2a	M0	N0
TCGA-RD-A8N4	2171	0	58	FEMALE	G3	Stage IIIA	T3	M0	N1
TCGA-VQ-A91E	664	0	67	FEMALE	G3	Stage IIIB	T4b	M0	N0
TCGA-IN-AB1X	411	0	78	FEMALE	G3	Stage IIA	T3	M0	N0
TCGA-BR-8381	224	0	51	MALE	G3	Stage IIB	T3	M0	N1
TCGA-HU-A4GH	358	0	75	MALE	G2	Stage IA	T1b	M0	N0
TCGA-CG-5730	122	0	80	FEMALE	G2	Stage IV	T2	M1	N1
TCGA-BR-8286	895	0	49	MALE	G3	Stage II	T3	M0	N0
TCGA-BR-A4PF	35	0	72	MALE	G3	Stage IIIB	T4a	M0	N2
TCGA-HU-A4H8	270	0	77	MALE	G2	Stage IB	T1b	M0	N1
TCGA-CD-8524	388	0	61	FEMALE	G3	Stage II	T3	M0	N0
TCGA-IN-A6RP	196	0	63	MALE	G3	unknow	T1b	M0	N3
TCGA-B7-A5TK	288	0	51	MALE	G3	Stage IIIA	T4	M0	unknow
TCGA-CG-4438	1645	0	56	MALE	G3	Stage IV	T4	M0	N2
TCGA-VQ-A8PP	712	1	76	MALE	G2	Stage IV	T4	M0	N1
TCGA-BR-4371	0	0	71	FEMALE	G1	unknow	T2	M0	NX
TCGA-BR-8296	474	1	58	FEMALE	G3	Stage IIIC	T4b	M0	N2
TCGA-VQ-A928	174	1	49	MALE	G2	Stage IV	T3	M0	N3
TCGA-D7-8574	523	0	72	MALE	G3	Stage IIIA	T2	M0	N3a
TCGA-HU-A4H3	882	0	56	FEMALE	G3	Stage IIIC	T4a	M0	N3b
TCGA-D7-6524	543	0	53	MALE	G3	Stage II	T2	M0	N1
TCGA-MX-A666	427	0	61	MALE	G2	Stage IIA	T2	MX	NX
TCGA-BR-8592	191	1	63	FEMALE	G3	Stage IIIB	T4b	M0	N1
TCGA-BR-6455	422	1	59	MALE	G3	Stage IIB	T3	M0	N1
TCGA-BR-6707	605	1	75	MALE	G3	Stage IIA	T3	M0	N0
TCGA-BR-A4PD	628	0	72	FEMALE	G3	Stage IIB	T4a	M0	N0
TCGA-D7-A74B	217	1	52	FEMALE	G3	Stage IIIB	T3	M0	N3
TCGA-CD-8533	468	0	48	MALE	G3	Stage II	T3	M0	N0
TCGA-CD-A4MI	358	1	62	MALE	G1	Stage IIIA	T3	M0	N1
TCGA-CG-4465	274	1	69	FEMALE	G3	Stage IV	T4	M1	N3
TCGA-CD-5803	341	1	78	FEMALE	G3	Stage II	T3	M0	N0
TCGA-D7-A6F0	678	0	79	FEMALE	G3	Stage IB	T2	M0	N0
TCGA-BR-7197	280	0	69	MALE	GX	Stage II	T3	M0	N0
TCGA-BR-8384	113	0	69	MALE	G3	Stage IIIC	T4b	M0	N2
TCGA-F1-6874	440	0	79	MALE	G3	Stage IB	T2	M0	N0
TCGA-CG-4449	580	0	81	MALE	G2	Stage II	T2	M0	N1
TCGA-D7-6527	312	1	62	MALE	G2	Stage II	T2	M0	N1
TCGA-VQ-AA6D	521	0	52	FEMALE	G2	Stage IIIA	T4a	M0	N1
TCGA-CG-4477	942	0	58	FEMALE	G3	Stage IB	T2a	M0	N0
TCGA-D7-6525	406	1	58	MALE	G3	Stage IIIA	T2	M0	N2
TCGA-IN-8462	572	0	80	MALE	G2	Stage IIB	T2	M0	N1
TCGA-CD-A486	192	1	68	MALE	G2	Stage IIA	T3	M0	N0
TCGA-HU-8610	23	0	75	MALE	G2	Stage IA	T1b	M0	N0
TCGA-BR-4363	0	0	60	FEMALE	G3	unknow	T3	MX	NX
TCGA-VQ-A923	0	1	90	MALE	G3	Stage IIIA	T3	M0	N1
TCGA-HU-A4GU	200	0	73	MALE	G3	Stage IIB	T3	M0	N1
TCGA-CG-5727	2405	0	66	MALE	G3	Stage II	T3	M0	N0
TCGA-RD-A8N5	1747	1	78	MALE	G2	Stage IIIA	T3	M0	N1
TCGA-B7-5816	812	0	51	FEMALE	G3	Stage IIB	T4a	M0	N0
TCGA-IN-7806	1106	0	50	MALE	G3	Stage IIB	T3	M0	N1
TCGA-CG-4466	577	0	81	FEMALE	G2	Stage IB	T2a	M0	N0
TCGA-HU-8249	881	0	76	MALE	G2	Stage IIIA	T3	M0	N2
TCGA-HU-A4GF	785	0	69	MALE	G2	Stage IIA	T3	M0	N0
TCGA-D7-A747	255	1	57	MALE	G3	Stage IIB	T3	M0	N1
TCGA-HU-A4H4	725	0	53	FEMALE	G3	Stage IIB	T2	M0	N2
TCGA-CG-4472	365	0	49	MALE	G3	Stage IV	T4	M0	N1
TCGA-VQ-A8PB	1043	1	65	FEMALE	G2	Stage II	T3	M0	N0
TCGA-R5-A7O7	1389	0	51	MALE	G2	Stage IV	T3	M1	N1
TCGA-BR-8363	8	1	73	FEMALE	G3	Stage IB	T2	M0	N0
TCGA-CD-8536	378	0	74	MALE	G3	Stage II	T3	M0	N0
TCGA-BR-7715	1023	0	65	MALE	G2	Stage IIA	T3	M0	N0
TCGA-BR-4361	0	0	66	FEMALE	G3	Stage IIIA	T4	M0	N0
TCGA-BR-4367	0	0	78	MALE	G3	unknow	TX	M0	N1
TCGA-BR-8483	164	0	59	MALE	G2	Stage IIIA	T3	M0	N2
TCGA-CG-4476	0	0	69	MALE	G3	Stage IIIC	T4b	M0	N3a
TCGA-VQ-A91N	570	1	59	FEMALE	G2	Stage IV	T4	M0	N3
TCGA-BR-4188	226	1	53	FEMALE	G3	unknow	TX	M0	N1
TCGA-CG-5726	881	1	73	MALE	G2	Stage IA	T1	M0	N0
TCGA-BR-7704	1072	0	69	FEMALE	G3	Stage II	T3	M0	N0
TCGA-D7-8573	593	0	57	MALE	G3	Stage IIA	T3	M0	N0
TCGA-HU-A4HD	1016	0	73	MALE	G2	Stage IIIA	T3	M0	N2
TCGA-FP-7829	594	0	69	MALE	G2	Stage IIB	T3	M0	N1
TCGA-BR-8680	972	0	45	MALE	G2	Stage IV	T4b	M1	N2
TCGA-D7-A6EV	342	0	71	FEMALE	G3	Stage IIB	T2	M0	N2
TCGA-IN-A6RI	559	0	45	MALE	G2	Stage I	T1b	M0	N0
TCGA-BR-6706	549	1	63	MALE	G3	Stage IIIA	T3	M0	N1
TCGA-HF-7132	2351	0	unknow	MALE	G2	Stage II	T2b	M0	N1
TCGA-BR-8364	675	0	42	FEMALE	G3	Stage IIIC	T4b	M0	N2
TCGA-VQ-A927	200	1	81	MALE	G1	Stage IIIB	T3	M0	N3
TCGA-BR-8485	280	0	68	FEMALE	G3	Stage IIIC	T4	M0	N3a
TCGA-VQ-A94T	342	1	73	MALE	G3	Stage IIIB	T3	M0	N2
TCGA-BR-A4J4	16	0	39	MALE	G3	Stage IIIB	T4a	M0	N2
TCGA-BR-8284	245	1	72	FEMALE	G3	Stage IIIC	T4a	M0	N3a
TCGA-BR-7717	552	1	63	MALE	G2	Stage IV	T4	M0	N1
TCGA-BR-8077	21	0	58	FEMALE	G2	Stage IIIB	T4b	M0	N1
TCGA-BR-6458	588	1	57	FEMALE	G3	Stage IIB	T3	M0	N1
TCGA-BR-A4J7	989	0	49	MALE	G3	Stage IIB	T4a	M0	NX
TCGA-VQ-AA6G	792	1	68	MALE	G2	Stage IIA	T3	M0	N0
TCGA-BR-8060	348	1	75	FEMALE	G3	Stage IIB	T2	M0	N2
TCGA-BR-A4J1	22	1	63	MALE	G3	Stage IIIA	T4a	M0	N1
TCGA-HU-8602	679	0	58	FEMALE	G3	Stage IIB	T4a	M0	N0
TCGA-CG-5722	30	0	67	FEMALE	G3	Stage IV	T3	M1	N2
TCGA-KB-A6F7	1935	0	54	FEMALE	G3	Stage IB	T1	M0	N1
TCGA-KB-A6F5	169	0	73	MALE	G3	Stage IIIA	T3	M0	N2
TCGA-CG-4300	609	1	79	MALE	G2	Stage IIIB	T3	M0	N2
TCGA-HU-A4GY	8	0	76	FEMALE	G3	Stage IIIA	T4	M0	N1
TCGA-BR-A4J9	14	0	55	MALE	G3	Stage IIA	T3	M0	N0
TCGA-HU-A4GQ	3	1	71	MALE	G2	Stage IIIC	T4b	M0	N2
TCGA-IN-A7NU	356	0	69	MALE	G3	Stage IIIB	T3	M0	N3
TCGA-RD-A7C1	507	1	82	MALE	G3	Stage IB	T2	M0	N0
TCGA-IN-A6RN	594	0	72	FEMALE	G2	Stage IIA	T1b	M0	N2
TCGA-RD-A8MW	1153	1	72	MALE	G3	Stage IIIB	T3	M0	N2
TCGA-BR-8367	801	1	55	MALE	G3	Stage IIIB	T3	M0	N3a
TCGA-CD-5799	396	0	45	MALE	G3	Stage II	T2	M0	N1
TCGA-VQ-A8PM	57	1	56	MALE	G3	Stage IV	T4	M0	N3
TCGA-VQ-A922	275	1	70	MALE	G2	Stage IV	T4	M0	N1
TCGA-BR-8362	398	1	65	MALE	G3	Stage IIIC	T4b	M0	N3a
TCGA-BR-8370	101	0	64	MALE	G3	Stage IIIB	T3	M0	N3a
TCGA-BR-6452	1055	0	78	FEMALE	G3	Stage IIA	T3	M0	N0
TCGA-HU-A4GJ	650	0	60	FEMALE	G3	Stage IIIC	T4	M0	N3a
TCGA-BR-7851	378	0	74	MALE	G3	Stage IIB	T4a	M0	N0
TCGA-FP-7735	106	1	77	MALE	G2	Stage IB	T2	MX	N0
TCGA-HU-8245	552	0	72	MALE	G3	Stage IIA	T3	M0	N0
TCGA-CD-5801	401	1	69	MALE	G3	Stage IIIA	T3	M0	N1
TCGA-CG-5723	2496	0	83	MALE	G3	Stage II	T2	M0	N1
TCGA-BR-A4IZ	273	1	45	FEMALE	G3	Stage IIIB	T4a	M0	N2
TCGA-CG-4441	426	1	83	MALE	G2	Stage IIIA	T2	M0	N2
TCGA-HU-A4GC	99	0	74	MALE	G3	Stage IIIB	T4a	M0	N2
TCGA-D7-A4YY	419	0	61	MALE	G3	Stage IIIB	T3	M0	N3a
TCGA-D7-A4Z0	449	0	60	FEMALE	G3	Stage IIB	T2	M0	N2
TCGA-D7-8570	752	0	44	MALE	G3	Stage IIIB	T3	M0	N3a
TCGA-VQ-A8PQ	476	1	50	FEMALE	G2	Stage IV	T4	M1	N1
TCGA-RD-A7BT	262	1	66	MALE	G3	Stage IV	T3	M0	N3
TCGA-CD-8535	390	0	59	MALE	G3	Stage IIIA	T3	M0	N1
TCGA-VQ-A8PU	832	1	72	FEMALE	G3	Stage IIIA	T4a	M0	N1
TCGA-VQ-A8P8	942	0	72	FEMALE	G2	Stage IIB	T4a	M0	N0
TCGA-HU-A4G3	170	0	54	MALE	G2	Stage IIB	T2	M0	N2
TCGA-BR-8687	250	1	67	FEMALE	G3	Stage IIIC	T4b	M0	N2
TCGA-HF-7133	1918	0	unknow	FEMALE	G2	Stage IV	T2b	M0	N3
TCGA-D7-A748	132	1	41	FEMALE	G3	Stage IV	T4a	M1	N3
TCGA-D7-5579	636	0	74	MALE	G3	Stage IIIA	T3	M0	N2
TCGA-BR-6564	794	1	46	FEMALE	G3	Stage IIIA	T3	M0	N2
TCGA-CG-4304		0	84	MALE	G2	Stage IB	T2a	M0	N0
TCGA-VQ-A8E0	562	1	68	MALE	G3	Stage IIIA	T3	M0	N2
TCGA-BR-8677	813	0	74	FEMALE	G3	Stage IIIB	T3	M0	N3a
TCGA-CD-5802	406	0	58	MALE	G2	Stage II	T3	M0	N0
TCGA-RD-A8N1	3519	0	70	MALE	G3	Stage IIIB	T3	M0	N2
TCGA-HU-A4GP	273	0	62	FEMALE	G2	Stage IIA	T2	M0	N1
TCGA-VQ-A94R	1294	1	63	MALE	G2	unknow	T4a	M0	N2
TCGA-BR-8080	292	1	72	FEMALE	G3	Stage IIIC	T4	M0	N3a
TCGA-BR-4369	0	0	75	MALE	G3	unknow	TX	M0	NX
TCGA-BR-A4J2	431	0	70	MALE	G3	Stage IIB	T4a	M0	N0
TCGA-BR-A4J5	862	0	56	MALE	G3	Stage IIIA	T4a	M0	N1
TCGA-CD-8528	375	0	43	FEMALE	G3	Stage IIIA	T4	M0	N0
TCGA-VQ-A94P	81	1	57	MALE	GX	unknow	T4	MX	NX
TCGA-BR-A4IY	392	0	58	MALE	G3	Stage IIB	T4a	M0	N0
TCGA-CG-5720	30	1	71	MALE	G3	Stage IB	T2	M0	N0
TCGA-MX-A663	300	1	66	MALE	G3	Stage IIA	T3	M0	N0
TCGA-CG-4442	0	0	85	MALE	G3	Stage IB	T2	M0	N0
TCGA-D7-6528	463	0	70	FEMALE	G2	Stage IB	T2	M0	N0
TCGA-VQ-A8E7	1138	0	59	MALE	G2	Stage IV	T3	M1	N1
TCGA-IN-AB1V	479	0	63	MALE	G2	Stage IA	T1b	M0	N0
TCGA-BR-4255	124	1	76	FEMALE	G3	Stage IIIA	T3	M0	N1
TCGA-BR-6453	485	0	54	MALE	G3	Stage IIA	T2	M0	N1
TCGA-BR-8295	67	1	60	FEMALE	G3	Stage IIB	T4a	M0	N0
TCGA-VQ-A91W	1851	0	30	MALE	G2	Stage IIIA	T3	M0	N1
TCGA-CD-8530	377	0	51	MALE	G3	Stage II	T3	M0	N0
TCGA-CG-4436	243	0	57	MALE	G2	Stage IB	T2	M0	N0
TCGA-HU-8244	742	0	77	FEMALE	G1	Stage IA	T1a	M0	N0
TCGA-CG-5728	579	0	88	FEMALE	G3	Stage IB	T2	M0	N0
TCGA-BR-4187	141	1	56	MALE	G3	unknow	TX	M0	NX
TCGA-D7-6520	573	0	53	MALE	G3	Stage IIIA	T2b	M0	N2
TCGA-KB-A93H	1145	0	79	FEMALE	G1	Stage IIB	T3	M0	N1
TCGA-IN-A6RS	383	0	76	MALE	G2	Stage IA	T1b	M0	N0
TCGA-VQ-AA6B	1002	0	48	MALE	G2	Stage IIIB	T3	M0	N2
TCGA-VQ-A94U	819	0	70	MALE	G3	Stage IIB	T4a	M0	N0
TCGA-BR-A452	229	1	57	MALE	G3	Stage IIIA	T4a	M0	N1
TCGA-VQ-AA6K	378	1	59	MALE	G3	Stage IIIC	T4a	M0	N3a
TCGA-VQ-A925	138	1	66	MALE	G2	Stage IIIA	T3	M0	N2
TCGA-BR-6852	1367	0	64	FEMALE	G3	Stage IIA	T3	M0	N0
TCGA-VQ-A8DZ	396	1	70	MALE	G3	Stage IV	T4	M1	N3
TCGA-RD-A8N0	1236	0	53	FEMALE	G3	Stage IIIB	T3	M0	N2
TCGA-BR-8078	900	0	70	FEMALE	G3	Stage IIB	T4a	M0	N0
TCGA-CD-5800	400	0	51	FEMALE	G1	Stage II	T3	M0	N0
TCGA-CD-8531	383	0	66	FEMALE	G3	Stage IIIA	T3	M0	N1
TCGA-R5-A804	140	1	54	MALE	G3	Stage IV	T3	M1	N2
TCGA-KB-A93J	1124	0	78	MALE	G3	Stage II	T2b	M0	N1
TCGA-CG-4306	1	1	90	MALE	G3	Stage IV	T3	M1	N2
TCGA-D7-8572	511	0	57	MALE	G2	Stage IIB	T2	M0	N2
TCGA-CD-8534	367	0	41	MALE	G3	Stage II	T3	M0	N0
TCGA-R5-A7ZF	259	1	65	FEMALE	G2	Stage IV	T4a	M1	N1
TCGA-HF-7134	1588	0	unknow	MALE	G2	Stage IA	T1	M0	N0
TCGA-D7-5578	385	0	80	MALE	G3	Stage IIIA	T3	M0	N2
TCGA-VQ-A8PE	675	1	78	MALE	G3	Stage IIIB	T3	M0	N3a
TCGA-HU-A4GT	198	0	71	FEMALE	G3	Stage IIA	T3	M0	N0
TCGA-CG-5734	243	1	68	MALE	G3	Stage IIIA	T3	M0	N1
TCGA-VQ-A8DT	1484	0	43	MALE	G3	Stage IIIB	T3	M0	N3a
TCGA-FP-7916	428	1	77	MALE	G3	Stage IIIC	T4a	MX	N3a
TCGA-CD-A4MG	200	1	76	MALE	G3	Stage IIA	T3	M0	N0
TCGA-RD-A8N2	3540	0	59	FEMALE	G3	Stage IB	T2	M0	N0
TCGA-BR-A4CQ	1064	0	58	MALE	G3	Stage IIIA	T4a	M0	N1
TCGA-D7-6519	625	0	64	FEMALE	G3	unknow	T2	M0	N1
TCGA-CG-5732	2100	1	66	MALE	G2	Stage IV	T2	M0	N3
TCGA-CD-8527	218	1	72	FEMALE	G2	Stage II	T2	M0	N1
TCGA-BR-7703	1100	0	81	MALE	G2	Stage IA	T1b	M0	N0
TCGA-HF-A5NB	928	0	75	FEMALE	G3	Stage IIIC	T4a	M0	N3a
TCGA-HU-A4GD	692	0	56	MALE	G3	Stage IIB	T3	M0	N1
TCGA-RD-A8N9	1083	0	63	FEMALE	G3	Stage II	T2	M0	N1
TCGA-BR-6709	370	1	57	FEMALE	G3	Stage IIIB	T3	M0	N3a
TCGA-D7-6818	376	1	53	MALE	G3	Stage IIIA	T2	M0	N3
TCGA-CG-4444	1431	0	76	MALE	G3	Stage IIIA	T2b	M0	N2
TCGA-BR-8366	29	0	80	FEMALE	G3	Stage IIA	T3	M0	N0
TCGA-CD-A4MH	371	0	86	FEMALE	G2	Stage IIA	T3	M0	N0
TCGA-BR-8683	300	1	75	MALE	G3	Stage IIIB	T4a	M0	N2
TCGA-BR-8484	766	1	61	MALE	G2	Stage IIIA	T4a	M0	N1
TCGA-D7-8575	554	1	75	MALE	G3	Stage IIIA	T3	M0	N2
TCGA-BR-8679	0	0	63	FEMALE	G2	Stage IB	T2	M0	N0
TCGA-BR-8371	359	1	62	MALE	G3	Stage IIIB	T3	M0	N3a
TCGA-BR-4357	0	0	58	MALE	G2	unknow	T3	MX	NX
TCGA-CG-4437	245	0	83	MALE	G2	Stage II	T2	M0	N1
TCGA-BR-A4J8	411	0	71	FEMALE	G3	Stage IIIB	T3	M0	N3a
TCGA-FP-8099	519	0	79	MALE	G2	Stage IIA	T3	MX	N0
TCGA-RD-A8MV	3720	0	56	MALE	G3	Stage IIIB	T3	M0	N2
TCGA-BR-8486	0	0	90	FEMALE	G2	Stage IA	T1b	M0	N0
TCGA-BR-4253	124	1	80	FEMALE	G3	Stage IIIA	T3	M0	N1
TCGA-F1-6177	0	0	90	MALE	G2	Stage I	T1b	MX	N1
TCGA-D7-A6EZ	618	1	66	MALE	G3	Stage IIIA	T3	M0	N2
TCGA-VQ-A924	1686	1	69	MALE	G2	Stage II	T3	M0	N0
TCGA-BR-7723	874	1	59	MALE	G3	Stage IIIB	T3	M0	N3a
TCGA-VQ-AA69	864	0	35	MALE	G2	Stage IIIA	T3	M0	N2
TCGA-HU-A4H0	64	0	72	MALE	G3	Stage IIIC	T4a	M0	N3b
TCGA-BR-8291	607	1	61	MALE	GX	Stage IIB	T3	M0	N1
TCGA-CG-5717	212	1	58	MALE	G3	Stage II	T2b	M0	N1
TCGA-HU-A4G9	736	0	67	FEMALE	G2	Stage IA	T1a	M0	N0
TCGA-HF-7136		0	unknow	MALE	G2	Stage IIIA	T3	M0	N1
TCGA-HJ-7597	805	1	71	FEMALE	G3	Stage IB	T2b	MX	N0
TCGA-CD-5804	0	0	90	MALE	G2	unknow	T3	M0	N1
TCGA-BR-4201	940	1	66	FEMALE	G1	unknow	T2a	M0	NX
TCGA-BR-6454	0	0	58	MALE	G3	Stage IIA	T3	M0	N0
TCGA-3M-AB46	1765	0	70	MALE	G2	Stage IB	T2b	MX	N0
TCGA-CD-A48C	353	1	79	FEMALE	G3	Stage IIB	T3	M0	N1
TCGA-D7-6820	344	0	64	MALE	G2	Stage IIB	T2	M0	N1
TCGA-BR-A44U	422	1	70	MALE	G3	Stage IIIB	T3	M0	N3a
TCGA-BR-7196	666	0	64	MALE	G3	Stage IV	T3	M1	N3a
TCGA-FP-8210	153	1	48	MALE	G3	Stage IIIA	T3	M0	N1
TCGA-BR-8690	325	0	54	FEMALE	G2	Stage IIIB	T3	M0	N3a
TCGA-BR-8368	131	0	84	FEMALE	G3	Stage IB	T2	M0	N0
TCGA-CG-5716	0	0	86	MALE	G2	Stage IV	T4a	M1	N2
TCGA-BR-8081	981	0	71	FEMALE	G2	Stage IIB	T4a	M0	N0
TCGA-HU-A4GN	912	0	61	MALE	G2	Stage IIA	T2	M0	N1
TCGA-CD-A489	344	1	58	MALE	G3	Stage IIA	T3	M0	N0
TCGA-RD-A8N6	272	1	78	FEMALE	G3	Stage IIIA	T2	M0	N2
TCGA-BR-8289	81	1	57	MALE	G3	Stage IV	T4	M1	N3a
TCGA-RD-A8NB	513	1	80	FEMALE	G3	Stage IIIA	T3	M0	N1
TCGA-VQ-A8PJ	82	1	53	MALE	GX	Stage IV	T4	M1	N2
TCGA-D7-6526	523	0	67	FEMALE	G2	Stage IIIA	T3	M0	N2
TCGA-CG-5721	183	0	58	MALE	G3	Stage IV	T4	M0	N1
TCGA-BR-6710	273	0	41	MALE	G2	Stage IB	T2	M0	N0
TCGA-EQ-5647	19	1	86	FEMALE	G2	Stage IV	T4	M1	N3
TCGA-B7-A5TI	595	0	52	MALE	G3	Stage IIIC	T4	M0	N3
TCGA-FP-8209	1811	1	49	MALE	G3	Stage IB	T2a	M0	N0
TCGA-RD-A7BW	156	1	68	FEMALE	G3	Stage IB	T2	M0	N0
TCGA-R5-A7ZI	2267	0	44	FEMALE	G3	Stage IV	T4	M1	N1
TCGA-BR-4280	201	1	78	FEMALE	G2	Stage III	T2b	M0	N1
TCGA-HU-A4H2	394	0	58	FEMALE	G2	Stage IIIB	T3	M0	N3b
TCGA-HU-A4G6	738	0	74	MALE	G3	Stage IA	T1b	M0	N0
TCGA-IN-A6RO		1	70	MALE	G2	Stage IA	T1b	M0	N0
TCGA-CD-A48A	378	0	57	MALE	G2	Stage IIA	T3	M0	N0
TCGA-CD-8526	381	0	73	FEMALE	G3	Stage IIIA	T3	M0	N1
TCGA-FP-8211	413	0	62	MALE	G2	Stage IIB	T3	MX	N1
TCGA-BR-8369	427	0	76	FEMALE	G3	Stage IIIB	T3	M0	N3a
TCGA-ZA-A8F6	525	0	71	MALE	G2	Stage IB	T2	MX	N0
TCGA-CD-5813	377	1	60	MALE	G3	Stage II	T3	M0	N0
TCGA-EQ-8122	243	1	71	FEMALE	G3	Stage IIB	T3	MX	N1
TCGA-BR-4292	0	0	73	FEMALE	G1	unknow	T1	M0	NX
TCGA-R5-A805	281	1	71	MALE	G3	Stage IIIB	T3	M0	N2
TCGA-VQ-A91A	1200	0	67	MALE	G1	Stage IIIB	T3	M0	N3a
TCGA-VQ-A91Q	633	1	61	MALE	G3	Stage IV	T3	M0	N3
TCGA-BR-A4QM	156	0	65	MALE	G3	Stage IIIA	T3	M0	N2
TCGA-FP-A8CX	7	0	60	MALE	G3	Stage IIIC	T4b	MX	N3a
TCGA-BR-8487	34	0	64	FEMALE	G3	Stage IIA	T3	M0	N0
TCGA-HU-A4G2	739	0	45	MALE	G3	Stage IIB	T3	M0	N1
TCGA-IN-A6RL	406	1	84	MALE	G2	unknow	T2	M0	N1
TCGA-BR-7959	1010	0	59	MALE	G3	Stage IIIA	T4a	M0	N1
TCGA-D7-8578	643	0	72	MALE	G2	Stage IB	T2	M0	N0
TCGA-CG-5724	366	1	59	MALE	G3	Stage IV	T3	M1	N3
TCGA-F1-A448	647	0	70	MALE	G3	Stage IIIB	T3	M0	N3b
TCGA-BR-6456	526	1	74	FEMALE	G2	Stage IIB	T3	M0	N1
TCGA-CG-4462	0	1	72	FEMALE	G3	Stage IV	T3	M1	N3
TCGA-VQ-AA6F	1646	0	57	MALE	G2	Stage IIB	T3	M0	N1
TCGA-VQ-A8PY	436	1	47	FEMALE	G2	Stage IIIB	T3	M0	N2
TCGA-VQ-A91U	52	1	78	MALE	G2	Stage IIIA	T3	M0	N1
TCGA-D7-5577	782	1	53	FEMALE	G2	Stage IIIA	T2	M0	N3
TCGA-BR-8678	754	0	76	MALE	G2	Stage IB	T2	M0	N0
TCGA-D7-6822	375	0	77	MALE	G2	Stage IB	T2	M0	N0
TCGA-BR-A4CS	45	1	77	MALE	G3	Stage IIIC	T4b	M0	N3a
TCGA-BR-8588	389	0	55	FEMALE	G3	Stage IIB	T4a	M0	N0
TCGA-VQ-A8PD	496	1	69	MALE	G2	Stage IIIC	T4a	M0	N3
TCGA-FP-A4BE	337	0	55	MALE	G3	Stage IIA	T3	M0	N0
TCGA-D7-A6F2	476	0	62	MALE	G3	Stage IB	T2	M0	N0
TCGA-VQ-A8DL	28	1	69	FEMALE	G2	Stage IIA	T3	M0	N0
TCGA-HU-A4H6	644	0	72	FEMALE	G2	Stage IIIA	T3	M0	N2
TCGA-BR-4191	558	1	72	MALE	G2	unknow	TX	M0	N1
TCGA-BR-A4J6	20	0	69	FEMALE	G2	Stage IIA	T3	M0	N0
TCGA-IN-8663	103	1	68	MALE	G3	Stage IIB	T2	M0	N2
TCGA-VQ-A92D	2032	0	67	MALE	G2	Stage IB	T2b	M0	N0
TCGA-FP-8631	17	0	68	MALE	G2	Stage IIIA	T3	MX	N2
TCGA-IN-7808	105	1	59	MALE	G3	unknow	T3	M1	N3
TCGA-HU-A4H5	724	0	71	MALE	GX	Stage IB	T2	M0	N0
TCGA-D7-A4YT	434	0	56	MALE	G2	Stage IIIA	T2	M0	N3a
TCGA-SW-A7EB	176	0	45	MALE	G2	Stage IIIA	T3	M0	N2
TCGA-D7-8579	636	0	66	FEMALE	G2	Stage IIB	T2	M0	N2
TCGA-D7-A4YU	500	0	73	MALE	G3	Stage IIIB	T3	M0	N3a
TCGA-CD-A4MJ	384	0	60	MALE	G2	Stage IB	T2	M0	N0
TCGA-IN-A6RR	205	1	84	MALE	G3	unknow	T3	M0	N1
TCGA-VQ-A91X	289	1	74	MALE	G3	Stage IIIB	T3	M0	N2
TCGA-VQ-A8P5	235	1	67	MALE	G3	Stage IIA	T3	M0	N0
TCGA-BR-6566	997	0	64	FEMALE	G3	Stage IIA	T3	M0	N0
TCGA-BR-8372	951	0	63	MALE	G3	Stage IIIC	T4b	M0	N3a
TCGA-F1-A72C	346	0	68	MALE	G2	Stage IIA	T3	M0	N0
TCGA-CG-5719	31	0	54	FEMALE	G1	Stage IV	T4	M1	N0
TCGA-BR-A4QI	652	1	70	FEMALE	G3	Stage IIA	T3	M0	N0
TCGA-BR-8590	284	1	62	MALE	G3	Stage IIIC	T4b	M0	N2
TCGA-CG-4440	122	1	68	FEMALE	G3	Stage IV	T3	M1	N3
TCGA-BR-A4IU	838	0	34	FEMALE	G3	Stage IIIA	T4a	M0	N1
TCGA-VQ-A8E2	1319	0	57	MALE	G2	Stage IIIB	T3	M0	N2
TCGA-VQ-AA6A	1184	0	56	MALE	G2	Stage IIIC	T4	M0	N3a
TCGA-BR-6705	779	1	68	FEMALE	G3	Stage IIIB	T3	M0	N3a
TCGA-BR-8059	439	1	72	MALE	G3	Stage III	T4	M0	N1
TCGA-CD-8532	354	1	52	MALE	G2	Stage II	T3	M0	N0
TCGA-BR-7707	1090	0	69	FEMALE	G3	Stage IB	T2	M0	N0
TCGA-VQ-A8PT	900	0	65	MALE	G3	Stage IIIB	T4b	M0	N0
TCGA-BR-A4CR	0	0	70	FEMALE	G3	Stage IIIC	T4b	M0	N3a
TCGA-HU-8243	180	1	66	MALE	G2	Stage IIIC	T4a	M0	N3b
TCGA-CG-5733	641	1	83	FEMALE	G3	Stage IIIA	T2	M0	N2
TCGA-D7-8576	446	1	54	FEMALE	G3	Stage IIIB	T3	M0	N3a
TCGA-VQ-A8E3	661	1	79	MALE	G3	Stage IIA	T3	M0	N0
TCGA-BR-A4IV	869	1	47	MALE	G3	Stage IIIB	T4a	M0	N2
TCGA-D7-6815	486	0	70	FEMALE	G2	Stage IIB	T2	M0	N2
TCGA-VQ-A91K	1862	0	69	MALE	G2	Stage IIIA	T3	M0	N1
TCGA-VQ-A8PX	1964	0	51	MALE	G2	Stage IA	T1	M0	N0
TCGA-BR-A453	185	1	51	MALE	G3	Stage IV	T4a	M1	N3a
TCGA-BR-8365	533	1	70	FEMALE	G3	Stage IIA	T3	M0	N0
TCGA-HU-8238	46	0	56	MALE	G2	unknow	T3	M0	unknow
TCGA-BR-8589	825	0	56	MALE	G3	Stage IIIB	T4b	M0	N1
TCGA-BR-4183	201	1	55	FEMALE	G3	Stage IIIA	T3	M0	N1
TCGA-BR-7722	466	1	62	MALE	G3	Stage IIB	T3	M0	N1
TCGA-B7-A5TN	287	0	60	MALE	G2	Stage IIB	T4a	M0	NX
TCGA-BR-6457	416	0	69	MALE	G3	Stage IIA	T3	M0	N0
TCGA-BR-4257	294	1	79	FEMALE	G2	unknow	TX	M0	NX
TCGA-BR-8360	188	0	66	MALE	G2	Stage IIA	T3	M0	N0
TCGA-KB-A93G	613	0	68	MALE	G1	Stage IB	T2	M0	N0
TCGA-IN-A7NR	198	0	64	FEMALE	G3	Stage IV	T3	M1	N3
TCGA-BR-7716	1210	0	62	FEMALE	G2	Stage IIB	T3	M0	N1
TCGA-HF-7131		0	unknow	FEMALE	G2	Stage IB	T2b	MX	N0
TCGA-EQ-A4SO	494	0	70	MALE	G2	Stage IIIB	T4b	MX	N1
TCGA-D7-A6ET	804	0	76	MALE	G2	Stage IIIB	T3	M0	N3a
TCGA-HU-8604	694	0	82	FEMALE	G2	Stage IIA	T3	M0	N0
TCGA-VQ-A8P2	1160	0	68	MALE	G2	Stage IIIA	T4a	M0	N1
TCGA-VQ-A94O	640	1	74	MALE	G2	Stage IIIC	T4a	M0	N3
TCGA-HU-A4GX	616	0	70	FEMALE	G3	Stage IIIC	T4b	M0	N2
TCGA-VQ-A8P3	1132	0	72	MALE	G2	Stage IIIA	T4	M0	N1
TCGA-B7-5818	356	0	62	MALE	G3	Stage IB	T2	M0	N0
TCGA-BR-4362	0	0	74	FEMALE	G3	unknow	TX	M0	N1
TCGA-IP-7968	77	0	74	MALE	G2	Stage IIIB	T3	MX	N2
TCGA-3M-AB47		1	51	MALE	G3	Stage IIIB	T3	MX	N2
TCGA-VQ-A8PO	282	1	74	MALE	G3	Stage IIB	T4a	M0	N0
TCGA-BR-8682	991	0	52	MALE	G3	Stage IIB	T4a	M0	N0
TCGA-ZQ-A9CR	24	1	79	FEMALE	G3	Stage IIIC	T4a	MX	N3
TCGA-VQ-A8PZ	2233	0	56	FEMALE	G3	Stage II	T3	M0	N0
TCGA-BR-7958	899	0	60	MALE	G3	Stage IIIB	T4b	M0	N0
TCGA-BR-A44T	1038	0	53	FEMALE	G3	Stage IIA	T3	M0	N0
TCGA-BR-6565	279	1	67	MALE	G2	Stage IIB	T4a	M0	N0
TCGA-F1-6875	2197	1	79	MALE	G2	Stage IA	T2	M0	N0
TCGA-VQ-AA6I	491	1	68	MALE	G3	Stage IIIB	T3	M0	N3
TCGA-VQ-A8DV	403	1	48	MALE	G2	Stage IB	T2	M0	N0
TCGA-VQ-A8PC	1407	1	65	MALE	G3	Stage IIIA	T3	M0	N1
TCGA-BR-4294	0	0	65	MALE	G2	unknow	T2a	M0	NX
TCGA-HU-A4HB	477	1	68	MALE	G3	Stage IIB	T2	M0	N2
TCGA-BR-8297	225	0	58	MALE	GX	Stage IIIC	T4b	M0	N3a
TCGA-CD-A487	374	0	51	MALE	G3	Stage IIB	T3	M0	N1
TCGA-CD-8525	383	0	82	FEMALE	G3	Stage IIIA	T3	M0	N1
TCGA-HU-8608	641	0	70	MALE	G3	Stage IIIB	T4a	M0	N2
TCGA-D7-A4YX	1108	0	63	MALE	G3	Stage IIB	T3	M0	N1
TCGA-D7-6521	564	0	65	MALE	G3	unknow	T2b	M0	N2
TCGA-VQ-A91Y	296	1	67	MALE	G3	Stage IIIC	T4a	M0	N3b
TCGA-FP-7998	678	0	77	MALE	G3	Stage IIIC	T4a	MX	N3a
TCGA-BR-6803	949	0	54	FEMALE	G3	Stage IIA	T3	M0	N0
TCGA-BR-7901	105	1	74	MALE	G2	Stage IIB	T3	M0	N1
TCGA-BR-4279	291	1	43	MALE	G3	Stage II	T2a	M0	N1
TCGA-HU-A4G8	690	0	71	FEMALE	G3	Stage IIB	T3	M0	N1
TCGA-BR-7957	276	1	50	FEMALE	GX	Stage IV	T3	M1	N3a
TCGA-R5-A7ZE	554	1	66	FEMALE	G2	Stage IIIA	T3	M0	N2
TCGA-VQ-AA6J	838	0	75	MALE	G3	Stage IIIB	T4a	M0	N2
TCGA-CG-4305	485	0	69	MALE	G3	Stage II	T2a	M0	N1
TCGA-IN-A7NT	323	0	73	FEMALE	G3	Stage IIB	T3	M0	N1
TCGA-MX-A5UJ	600	0	86	FEMALE	G3	Stage IIIA	T3	M0	N2
TCGA-VQ-A8PF	76	1	76	MALE	G3	Stage IIIB	T3	M0	N3b

## Sheet: S3
Table S3: clinical information fo GEO
!Sample_geo_accession	age	sex	T	N	fustat	futime
GSM2235695	age: 42	Sex: female	ptstage: T4	pnstage: N1	death: 0	duration overall survival: 121
GSM2235696	age: 60	Sex: male	ptstage: T4	pnstage: N1	death: 0	duration overall survival: 108
GSM2235697	age: 49	Sex: male	ptstage: T3	pnstage: N0	death: 1	duration overall survival: 39
GSM2235698	age: 34	Sex: male	ptstage: T3	pnstage: N3	death: 1	duration overall survival: 23
GSM2235699	age: 68	Sex: male	ptstage: T4	pnstage: N3	death: 1	duration overall survival: 23
GSM2235700	age: 59	Sex: male	ptstage: T4	pnstage: N2	death: 0	duration overall survival: 117
GSM2235701	age: 61	Sex: male	ptstage: T3	pnstage: N0	death: 0	duration overall survival: 108
GSM2235702	age: 74	Sex: female	ptstage: T4	pnstage: N1	death: 1	duration overall survival: 18
GSM2235703	age: 35	Sex: male	ptstage: T4	pnstage: N2	death: 1	duration overall survival: 43
GSM2235704	age: 53	Sex: female	ptstage: T4	pnstage: N1	death: 0	duration overall survival: 109
GSM2235705	age: 67	Sex: male	ptstage: T4	pnstage: N1	death: 0	duration overall survival: 114
GSM2235706	age: 71	Sex: male	ptstage: T4	pnstage: N2	death: 1	duration overall survival: 2
GSM2235707	age: 63	Sex: female	ptstage: T2	pnstage: N1	death: 0	duration overall survival: 116
GSM2235708	age: 66	Sex: male	ptstage: T4	pnstage: N1	death: 0	duration overall survival: 109
GSM2235709	age: 54	Sex: female	ptstage: T2	pnstage: N0	death: 0	duration overall survival: 108
GSM2235710	age: 54	Sex: male	ptstage: T4	pnstage: N0	death: 1	duration overall survival: 13
GSM2235711	age: 65	Sex: male	ptstage: T4	pnstage: N1	death: 1	duration overall survival: 19
GSM2235712	age: 70	Sex: female	ptstage: T2	pnstage: N0	death: 0	duration overall survival: 108
GSM2235713	age: 59	Sex: male	ptstage: T4	pnstage: N0	death: 1	duration overall survival: 116
GSM2235714	age: 61	Sex: male	ptstage: T2	pnstage: N1	death: 1	duration overall survival: 46
GSM2235715	age: 58	Sex: male	ptstage: T4	pnstage: N1	death: 0	duration overall survival: 118
GSM2235716	age: 46	Sex: male	ptstage: T3	pnstage: N1	death: 1	duration overall survival: 104
GSM2235717	age: 43	Sex: female	ptstage: T4	pnstage: N3	death: 1	duration overall survival: 3
GSM2235718	age: 46	Sex: male	ptstage: T4	pnstage: N1	death: 0	duration overall survival: 119
GSM2235719	age: 68	Sex: male	ptstage: T4	pnstage: N2	death: 1	duration overall survival: 1
GSM2235720	age: 56	Sex: male	ptstage: T1	pnstage: N0	death: 0	duration overall survival: 119
GSM2235721	age: 41	Sex: male	ptstage: T2	pnstage: N1	death: 0	duration overall survival: 119
GSM2235722	age: 63	Sex: female	ptstage: T4	pnstage: N2	death: 1	duration overall survival: 36
GSM2235723	age: 52	Sex: male	ptstage: T3	pnstage: N2	death: 0	duration overall survival: 118
GSM2235724	age: 74	Sex: male	ptstage: T3	pnstage: N3	death: 1	duration overall survival: 10
GSM2235725	age: 65	Sex: female	ptstage: T4	pnstage: N0	death: 0	duration overall survival: 122
GSM2235726	age: 68	Sex: male	ptstage: T4	pnstage: N2	death: 1	duration overall survival: 1
GSM2235727	age: 71	Sex: male	ptstage: T4	pnstage: N3	death: 0	duration overall survival: 118
GSM2235728	age: 40	Sex: female	ptstage: T4	pnstage: N1	death: 1	duration overall survival: 35
GSM2235729	age: 67	Sex: male	ptstage: T4	pnstage: N2	death: 1	duration overall survival: 5
GSM2235730	age: 68	Sex: female	ptstage: T1	pnstage: N1	death: 1	duration overall survival: 49
GSM2235731	age: 63	Sex: female	ptstage: T2	pnstage: N1	death: 0	duration overall survival: 118
GSM2235732	age: 74	Sex: male	ptstage: T2	pnstage: N1	death: 0	duration overall survival: 118
GSM2235733	age: 72	Sex: male	ptstage: T3	pnstage: N1	death: 0	duration overall survival: 144
GSM2235734	age: 45	Sex: female	ptstage: T4	pnstage: N1	death: 0	duration overall survival: 144
GSM2235735	age: 53	Sex: male	ptstage: T3	pnstage: N2	death: 0	duration overall survival: 145
GSM2235736	age: 61	Sex: male	ptstage: T4	pnstage: N2	death: 1	duration overall survival: 9
GSM2235737	age: 51	Sex: male	ptstage: T4	pnstage: N2	death: 1	duration overall survival: 45
GSM2235738	age: 59	Sex: female	ptstage: T4	pnstage: N2	death: 0	duration overall survival: 153
GSM2235739	age: 66	Sex: male	ptstage: T3	pnstage: N2	death: 1	duration overall survival: 14
GSM2235740	age: 69	Sex: male	ptstage: T3	pnstage: N1	death: 1	duration overall survival: 4
GSM2235741	age: 49	Sex: male	ptstage: T4	pnstage: N2	death: 0	duration overall survival: 127
GSM2235742	age: 62	Sex: male	ptstage: T4	pnstage: N2	death: 1	duration overall survival: 3
GSM2235743	age: 64	Sex: female	ptstage: T4	pnstage: N1	death: 1	duration overall survival: 4
GSM2235744	age: 38	Sex: female	ptstage: T4	pnstage: N1	death: 1	duration overall survival: 49
GSM2235745	age: 53	Sex: male	ptstage: T4	pnstage: N2	death: 0	duration overall survival: 106
GSM2235746	age: 53	Sex: male	ptstage: T3	pnstage: N1	death: 0	duration overall survival: 111
GSM2235747	age: 53	Sex: female	ptstage: T4	pnstage: N2	death: 1	duration overall survival: 12
GSM2235748	age: 80	Sex: male	ptstage: T4	pnstage: N2	death: 1	duration overall survival: 2
GSM2235749	age: 65	Sex: male	ptstage: T4	pnstage: N3	death: 1	duration overall survival: 39
GSM2235750	age: 70	Sex: male	ptstage: T4	pnstage: N1	death: 1	duration overall survival: 7
GSM2235751	age: 40	Sex: male	ptstage: T3	pnstage: N1	death: 0	duration overall survival: 101
GSM2235752	age: 42	Sex: male	ptstage: T4	pnstage: N1	death: 0	duration overall survival: 149
GSM2235753	age: 72	Sex: male	ptstage: T4	pnstage: N1	death: 1	duration overall survival: 31
GSM2235754	age: 37	Sex: female	ptstage: T4	pnstage: N1	death: 0	duration overall survival: 138
GSM2235755	age: 62	Sex: female	ptstage: T4	pnstage: N1	death: 1	duration overall survival: 87
GSM2235756	age: 48	Sex: female	ptstage: T4	pnstage: N2	death: 0	duration overall survival: 140
GSM2235757	age: 44	Sex: male	ptstage: T4	pnstage: N2	death: 1	duration overall survival: 40
GSM2235758	age: 42	Sex: male	ptstage: T4	pnstage: N2	death: 1	duration overall survival: 13
GSM2235759	age: 54	Sex: male	ptstage: T4	pnstage: N2	death: 1	duration overall survival: 12
GSM2235760	age: 64	Sex: male	ptstage: T4	pnstage: N2	death: 1	duration overall survival: 20
GSM2235761	age: 63	Sex: female	ptstage: T4	pnstage: N1	death: 0	duration overall survival: 134
GSM2235762	age: 65	Sex: male	ptstage: T4	pnstage: N2	death: 1	duration overall survival: 39
GSM2235763	age: 74	Sex: female	ptstage: T4	pnstage: N1	death: 1	duration overall survival: 109
GSM2235764	age: 58	Sex: male	ptstage: T4	pnstage: N2	death: 1	duration overall survival: 9
GSM2235765	age: 68	Sex: male	ptstage: T4	pnstage: N1	death: 0	duration overall survival: 138
GSM2235766	age: 61	Sex: male	ptstage: T4	pnstage: N2	death: 1	duration overall survival: 15
GSM2235767	age: 53	Sex: male	ptstage: T4	pnstage: N2	death: 1	duration overall survival: 18
GSM2235768	age: 46	Sex: male	ptstage: T4	pnstage: N1	death: 0	duration overall survival: 144
GSM2235769	age: 64	Sex: male	ptstage: T3	pnstage: N2	death: 1	duration overall survival: 22
GSM2235770	age: 85	Sex: male	ptstage: T3	pnstage: N1	death: 1	duration overall survival: 7
GSM2235771	age: 53	Sex: male	ptstage: T4	pnstage: N1	death: 0	duration overall survival: 143
GSM2235772	age: 60	Sex: male	ptstage: T4	pnstage: N2	death: 1	duration overall survival: 60
GSM2235773	age: 30	Sex: male	ptstage: T4	pnstage: N2	death: 1	duration overall survival: 17
GSM2235774	age: 47	Sex: male	ptstage: T4	pnstage: N1	death: 1	duration overall survival: 12
GSM2235775	age: 60	Sex: male	ptstage: T4	pnstage: N1	death: 0	duration overall survival: 120
GSM2235776	age: 80	Sex: male	ptstage: T4	pnstage: N0	death: 1	duration overall survival: 20
GSM2235777	age: 49	Sex: female	ptstage: T4	pnstage: N1	death: 1	duration overall survival: 115
GSM2235778	age: 61	Sex: male	ptstage: T4	pnstage: N3	death: 1	duration overall survival: 23
GSM2235779	age: 63	Sex: male	ptstage: T4	pnstage: N0	death: 1	duration overall survival: 49
GSM2235780	age: 75	Sex: male	ptstage: T4	pnstage: N3	death: 1	duration overall survival: 0
GSM2235781	age: 56	Sex: male	ptstage: T1	pnstage: N0	death: 0	duration overall survival: 115
GSM2235782	age: 62	Sex: male	ptstage: T4	pnstage: N2	death: 1	duration overall survival: 4
GSM2235783	age: 71	Sex: male	ptstage: T3	pnstage: N1	death: 1	duration overall survival: 75
GSM2235784	age: 80	Sex: male	ptstage: T2	pnstage: N0	death: 1	duration overall survival: 103
GSM2235785	age: 64	Sex: female	ptstage: T3	pnstage: N0	death: 0	duration overall survival: 114
GSM2235786	age: 50	Sex: female	ptstage: T4	pnstage: N1	death: 0	duration overall survival: 108
GSM2235787	age: 58	Sex: female	ptstage: T4	pnstage: N2	death: 1	duration overall survival: 25
GSM2235788	age: 56	Sex: male	ptstage: T2	pnstage: N0	death: 0	duration overall survival: 117
GSM2235789	age: 64	Sex: male	ptstage: T4	pnstage: N2	death: 1	duration overall survival: 37
GSM2235790	age: 67	Sex: female	ptstage: T4	pnstage: N0	death: 0	duration overall survival: 119
GSM2235791	age: 36	Sex: female	ptstage: T4	pnstage: N1	death: 1	duration overall survival: 25
GSM2235792	age: 60	Sex: female	ptstage: T4	pnstage: N1	death: 1	duration overall survival: 92
GSM2235793	age: 83	Sex: male	ptstage: T3	pnstage: N2	death: 1	duration overall survival: 87
GSM2235794	age: 55	Sex: male	ptstage: T1	pnstage: N1	death: 0	duration overall survival: 121
GSM2235795	age: 73	Sex: female	ptstage: T4	pnstage: N0	death: 0	duration overall survival: 121
GSM2235796	age: 62	Sex: male	ptstage: T4	pnstage: N3	death: 1	duration overall survival: 44
GSM2235797	age: 79	Sex: female	ptstage: T3	pnstage: N0	death: 0	duration overall survival: 115
GSM2235798	age: 76	Sex: male	ptstage: T4	pnstage: N2	death: 1	duration overall survival: 25
GSM2235799	age: 62	Sex: male	ptstage: T4	pnstage: N3	death: 1	duration overall survival: 12
GSM2235800	age: 62	Sex: male	ptstage: T3	pnstage: N1	death: 0	duration overall survival: 114
GSM2235801	age: 50	Sex: male	ptstage: T2	pnstage: N1	death: 0	duration overall survival: 113
GSM2235802	age: 60	Sex: male	ptstage: T1	pnstage: N0	death: 0	duration overall survival: 106
GSM2235803	age: 46	Sex: male	ptstage: T3	pnstage: N0	death: 0	duration overall survival: 107
GSM2235804	age: 64	Sex: male	ptstage: T4	pnstage: N0	death: 0	duration overall survival: 114
GSM2235805	age: 61	Sex: female	ptstage: T4	pnstage: N1	death: 1	duration overall survival: 5
GSM2235806	age: 55	Sex: male	ptstage: T4	pnstage: N0	death: 1	duration overall survival: 101
GSM2235807	age: 70	Sex: male	ptstage: T4	pnstage: N3	death: 1	duration overall survival: 33
GSM2235808	age: 59	Sex: male	ptstage: T4	pnstage: N1	death: 1	duration overall survival: 23
GSM2235809	age: 58	Sex: male	ptstage: T4	pnstage: N1	death: 0	duration overall survival: 146
GSM2235810	age: 54	Sex: male	ptstage: T4	pnstage: N1	death: 1	duration overall survival: 7
GSM2235811	age: 55	Sex: male	ptstage: T4	pnstage: N2	death: 1	duration overall survival: 12
GSM2235812	age: 68	Sex: male	ptstage: T4	pnstage: N3	death: 1	duration overall survival: 34
GSM2235813	age: 64	Sex: male	ptstage: T3	pnstage: N0	death: 1	duration overall survival: 26
GSM2235814	age: 66	Sex: male	ptstage: T4	pnstage: N3	death: 0	duration overall survival: 113
GSM2235815	age: 71	Sex: female	ptstage: T4	pnstage: N2	death: 0	duration overall survival: 113
GSM2235816	age: 48	Sex: male	ptstage: T4	pnstage: N3	death: 1	duration overall survival: 4
GSM2235817	age: 68	Sex: female	ptstage: T4	pnstage: N1	death: 1	duration overall survival: 55
GSM2235818	age: 74	Sex: female	ptstage: T4	pnstage: N3	death: 1	duration overall survival: 10
GSM2235819	age: 68	Sex: male	ptstage: T4	pnstage: N1	death: 1	duration overall survival: 21
GSM2235820	age: 75	Sex: male	ptstage: T4	pnstage: N1	death: 1	duration overall survival: 24
GSM2235821	age: 67	Sex: male	ptstage: T4	pnstage: N1	death: 0	duration overall survival: 112
GSM2235822	age: 55	Sex: male	ptstage: T3	pnstage: N1	death: 0	duration overall survival: 112
GSM2235823	age: 32	Sex: female	ptstage: T4	pnstage: N1	death: 1	duration overall survival: 9
GSM2235824	age: 49	Sex: female	ptstage: T4	pnstage: N2	death: 1	duration overall survival: 79
GSM2235825	age: 69	Sex: male	ptstage: T4	pnstage: N0	death: 1	duration overall survival: 23
GSM2235826	age: 79	Sex: male	ptstage: T3	pnstage: N2	death: 1	duration overall survival: 11
GSM2235827	age: 47	Sex: male	ptstage: T4	pnstage: N2	death: 1	duration overall survival: 43
GSM2235828	age: 55	Sex: male	ptstage: T4	pnstage: N1	death: 0	duration overall survival: 107
GSM2235829	age: 52	Sex: male	ptstage: T4	pnstage: N0	death: 0	duration overall survival: 109
GSM2235830	age: 75	Sex: male	ptstage: T4	pnstage: N2	death: 0	duration overall survival: 98
GSM2235831	age: 81	Sex: male	ptstage: T4	pnstage: N3	death: 1	duration overall survival: 39
GSM2235837	age: 56	Sex: female	ptstage: T2	pnstage: N0	death: 0	duration overall survival: 113
GSM2235838	age: 65	Sex: male	ptstage: T4	pnstage: N3	death: 1	duration overall survival: 4
GSM2235839	age: 63	Sex: male	ptstage: T3	pnstage: N1	death: 1	duration overall survival: 101
GSM2235840	age: 71	Sex: male	ptstage: T2	pnstage: N0	death: 1	duration overall survival: 92
GSM2235841	age: 84	Sex: female	ptstage: T4	pnstage: N1	death: 1	duration overall survival: 16
GSM2235842	age: 72	Sex: male	ptstage: T4	pnstage: N3	death: 1	duration overall survival: 14
GSM2235843	age: 60	Sex: male	ptstage: T2	pnstage: N1	death: 1	duration overall survival: 13
GSM2235844	age: 54	Sex: female	ptstage: T4	pnstage: N2	death: 0	duration overall survival: 102
GSM2235845	age: 51	Sex: male	ptstage: T4	pnstage: N2	death: 1	duration overall survival: 31
GSM2235846	age: 67	Sex: male	ptstage: T4	pnstage: N2	death: 1	duration overall survival: 92
GSM2235847	age: 53	Sex: female	ptstage: T4	pnstage: N1	death: 0	duration overall survival: 111
GSM2235848	age: 52	Sex: male	ptstage: T4	pnstage: N2	death: 1	duration overall survival: 40
GSM2235849	age: 61	Sex: female	ptstage: T4	pnstage: N2	death: 1	duration overall survival: 1
GSM2235850	age: 51	Sex: male	ptstage: T2	pnstage: N1	death: 0	duration overall survival: 116
GSM2235851	age: 81	Sex: male	ptstage: T1	pnstage: N0	death: 1	duration overall survival: 93
GSM2235852	age: 69	Sex: male	ptstage: T4	pnstage: N3	death: 1	duration overall survival: 48
GSM2235853	age: 58	Sex: female	ptstage: T2	pnstage: N1	death: 0	duration overall survival: 111
GSM2235854	age: 66	Sex: female	ptstage: T4	pnstage: N3	death: 0	duration overall survival: 111
GSM2235855	age: 68	Sex: male	ptstage: T2	pnstage: N1	death: 0	duration overall survival: 110
GSM2235862	age: 66	Sex: male	ptstage: T4	pnstage: N0	death: 1	duration overall survival: 85
GSM2235863	age: 67	Sex: male	ptstage: T4	pnstage: N0	death: 0	duration overall survival: 133
GSM2235864	age: 54	Sex: male	ptstage: T4	pnstage: N1	death: 1	duration overall survival: 12
GSM2235865	age: 44	Sex: male	ptstage: T4	pnstage: N1	death: 1	duration overall survival: 33
GSM2235866	age: 79	Sex: female	ptstage: T4	pnstage: N2	death: 0	duration overall survival: 129
GSM2235867	age: 69	Sex: female	ptstage: T4	pnstage: N2	death: 0	duration overall survival: 125
GSM2235878	age: 51	Sex: female	ptstage: T4	pnstage: N3	death: 0	duration overall survival: 125
GSM2235879	age: 68	Sex: female	ptstage: T3	pnstage: N1	death: 1	duration overall survival: 6
GSM2235880	age: 67	Sex: female	ptstage: T4	pnstage: N2	death: 1	duration overall survival: 17
GSM2235881	age: 72	Sex: male	ptstage: T4	pnstage: N0	death: 0	duration overall survival: 125
GSM2235882	age: 55	Sex: male	ptstage: T4	pnstage: N1	death: 1	duration overall survival: 13
GSM2235883	age: 66	Sex: female	ptstage: T4	pnstage: N2	death: 1	duration overall survival: 19
GSM2235884	age: 44	Sex: male	ptstage: T4	pnstage: N0	death: 0	duration overall survival: 126
GSM2235885	age: 73	Sex: female	ptstage: T4	pnstage: N1	death: 0	duration overall survival: 124
GSM2235886	age: 76	Sex: female	ptstage: T2	pnstage: N1	death: 1	duration overall survival: 51
GSM2235887	age: 81	Sex: male	ptstage: T3	pnstage: N2	death: 1	duration overall survival: 79
GSM2235888	age: 36	Sex: female	ptstage: T4	pnstage: N1	death: 1	duration overall survival: 68
GSM2235889	age: 66	Sex: male	ptstage: T4	pnstage: N1	death: 1	duration overall survival: 93
GSM2235899	age: 48	Sex: male	ptstage: T4	pnstage: N1	death: 1	duration overall survival: 34
GSM2235900	age: 46	Sex: male	ptstage: T4	pnstage: N1	death: 0	duration overall survival: 127
GSM2235901	age: 66	Sex: female	ptstage: T3	pnstage: N1	death: 1	duration overall survival: 58
GSM2235902	age: 34	Sex: male	ptstage: T4	pnstage: N1	death: 1	duration overall survival: 34
GSM2235903	age: 50	Sex: male	ptstage: T4	pnstage: N1	death: 0	duration overall survival: 131
GSM2235904	age: 62	Sex: male	ptstage: T4	pnstage: N1	death: 1	duration overall survival: 21
GSM2235905	age: 63	Sex: male	ptstage: T4	pnstage: N1	death: 1	duration overall survival: 2
GSM2235906	age: 70	Sex: female	ptstage: T4	pnstage: N1	death: 1	duration overall survival: 120
GSM2235907	age: 77	Sex: female	ptstage: T4	pnstage: N0	death: 0	duration overall survival: 123
GSM2235908	age: 32	Sex: female	ptstage: T3	pnstage: N0	death: 0	duration overall survival: 123
GSM2235909	age: 63	Sex: male	ptstage: T4	pnstage: N2	death: 1	duration overall survival: 18
GSM2235910	age: 56	Sex: male	ptstage: T4	pnstage: N1	death: 0	duration overall survival: 139
GSM2235921	age: 57	Sex: male	ptstage: T2	pnstage: N2	death: 0	duration overall survival: 139
GSM2235922	age: 68	Sex: male	ptstage: T4	pnstage: N1	death: 0	duration overall survival: 138
GSM2235923	age: 77	Sex: female	ptstage: T4	pnstage: N1	death: 1	duration overall survival: 14
GSM2235924	age: 54	Sex: male	ptstage: T4	pnstage: N2	death: 0	duration overall survival: 135
GSM2235925	age: 64	Sex: male	ptstage: T4	pnstage: N1	death: 0	duration overall survival: 134
GSM2235926	age: 47	Sex: male	ptstage: T4	pnstage: N2	death: 0	duration overall survival: 140
GSM2235927	age: 65	Sex: male	ptstage: T4	pnstage: N1	death: 1	duration overall survival: 0
GSM2235928	age: 56	Sex: female	ptstage: T4	pnstage: N1	death: 0	duration overall survival: 132
GSM2235929	age: 74	Sex: male	ptstage: T4	pnstage: N2	death: 1	duration overall survival: 60
GSM2235930	age: 63	Sex: male	ptstage: T4	pnstage: N2	death: 1	duration overall survival: 74
GSM2235931	age: 34	Sex: male	ptstage: T4	pnstage: N1	death: 0	duration overall survival: 132
GSM2235932	age: 71	Sex: female	ptstage: T4	pnstage: N2	death: 0	duration overall survival: 59
GSM2235933	age: 57	Sex: female	ptstage: T4	pnstage: N0	death: 0	duration overall survival: 41
GSM2235934	age: 63	Sex: male	ptstage: T4	pnstage: N2	death: 0	duration overall survival: 47
GSM2235935	age: 65	Sex: male	ptstage: T4	pnstage: N2	death: 1	duration overall survival: 19
GSM2235936	age: 63	Sex: female	ptstage: T1	pnstage: N0	death: 0	duration overall survival: 42
GSM2235937	age: 54	Sex: female	ptstage: T4	pnstage: N2	death: 0	duration overall survival: 37
GSM2235938	age: 62	Sex: female	ptstage: T1	pnstage: N0	death: 0	duration overall survival: 92
GSM2235939	age: 42	Sex: female	ptstage: T2	pnstage: N0	death: 0	duration overall survival: 45
GSM2235940	age: 63	Sex: male	ptstage: T4	pnstage: N2	death: 1	duration overall survival: 33
GSM2235941	age: 36	Sex: female	ptstage: T2	pnstage: N1	death: 0	duration overall survival: 41
GSM2235942	age: 67	Sex: male	ptstage: T1	pnstage: N0	death: 0	duration overall survival: 42
GSM2235943	age: 65	Sex: male	ptstage: T4	pnstage: N1	death: 0	duration overall survival: 127
GSM2235944	age: 47	Sex: male	ptstage: T3	pnstage: N0	death: 0	duration overall survival: 126
GSM2235945	age: 59	Sex: female	ptstage: T4	pnstage: N1	death: 1	duration overall survival: 37
GSM2235946	age: 55	Sex: male	ptstage: T4	pnstage: N2	death: 0	duration overall survival: 131
GSM2235947	age: 62	Sex: male	ptstage: T4	pnstage: N1	death: 0	duration overall survival: 129
GSM2235948	age: 36	Sex: male	ptstage: T4	pnstage: N1	death: 0	duration overall survival: 132
GSM2235949	age: 43	Sex: male	ptstage: T4	pnstage: N1	death: 0	duration overall survival: 132
GSM2235950	age: 45	Sex: male	ptstage: T4	pnstage: N1	death: 0	duration overall survival: 128
GSM2235951	age: 61	Sex: female	ptstage: T4	pnstage: N1	death: 1	duration overall survival: 5
GSM2235952	age: 56	Sex: female	ptstage: T4	pnstage: N1	death: 1	duration overall survival: 1
GSM2235953	age: 58	Sex: female	ptstage: T4	pnstage: N1	death: 1	duration overall survival: 10
GSM2235954	age: 39	Sex: female	ptstage: T3	pnstage: N1	death: 0	duration overall survival: 149
GSM2235955	age: 48	Sex: male	ptstage: T4	pnstage: N2	death: 0	duration overall survival: 149
GSM2235956	age: 68	Sex: female	ptstage: T4	pnstage: N2	death: 1	duration overall survival: 135
GSM2235957	age: 69	Sex: female	ptstage: T3	pnstage: N2	death: 0	duration overall survival: 148
GSM2235958	age: 55	Sex: male	ptstage: T4	pnstage: N2	death: 0	duration overall survival: 152
GSM2235959	age: 61	Sex: male	ptstage: T3	pnstage: N2	death: 0	duration overall survival: 144
GSM2235960	age: 66	Sex: male	ptstage: T4	pnstage: N1	death: 0	duration overall survival: 142
GSM2235961	age: 55	Sex: male	ptstage: T4	pnstage: N1	death: 0	duration overall survival: 141
GSM2235962	age: 64	Sex: male	ptstage: T4	pnstage: N1	death: 1	duration overall survival: 27
GSM2235963	age: 58	Sex: female	ptstage: T4	pnstage: N2	death: 1	duration overall survival: 27
GSM2235964	age: 64	Sex: male	ptstage: T4	pnstage: N2	death: 1	duration overall survival: 22
GSM2235965	age: 58	Sex: male	ptstage: T3	pnstage: N1	death: 1	duration overall survival: 63
GSM2235966	age: 40	Sex: male	ptstage: T4	pnstage: N3	death: 0	duration overall survival: 33
GSM2235967	age: 61	Sex: male	ptstage: T4	pnstage: N2	death: 1	duration overall survival: 10
GSM2235968	age: 52	Sex: male	ptstage: T2	pnstage: N0	death: 0	duration overall survival: 59
GSM2235969	age: 72	Sex: female	ptstage: T2	pnstage: N1	death: 0	duration overall survival: 64
GSM2235970	age: 66	Sex: female	ptstage: T4	pnstage: N2	death: 1	duration overall survival: 18
GSM2235971	age: 45	Sex: male	ptstage: T3	pnstage: N2	death: 0	duration overall survival: 63
GSM2235972	age: 67	Sex: male	ptstage: T4	pnstage: N3	death: 0	duration overall survival: 57
GSM2235973	age: 59	Sex: female	ptstage: T3	pnstage: N0	death: 0	duration overall survival: 62
GSM2235974	age: 63	Sex: male	ptstage: T4	pnstage: N2	death: 1	duration overall survival: 12
GSM2235975	age: 59	Sex: male	ptstage: T3	pnstage: N3	death: 0	duration overall survival: 61
GSM2235976	age: 67	Sex: female	ptstage: T3	pnstage: N1	death: 0	duration overall survival: 55
GSM2235977	age: 72	Sex: male	ptstage: T4	pnstage: N2	death: 1	duration overall survival: 7
GSM2235978	age: 65	Sex: male	ptstage: T4	pnstage: N2	death: 0	duration overall survival: 34
GSM2235979	age: 54	Sex: female	ptstage: T2	pnstage: N1	death: 0	duration overall survival: 42
GSM2235980	age: 66	Sex: male	ptstage: T4	pnstage: N1	death: 1	duration overall survival: 6
GSM2235981	age: 69	Sex: male	ptstage: T4	pnstage: N1	death: 0	duration overall survival: 36
GSM2235982	age: 51	Sex: male	ptstage: T3	pnstage: N2	death: 0	duration overall survival: 37
GSM2235983	age: 46	Sex: male	ptstage: T3	pnstage: N1	death: 0	duration overall survival: 38
GSM2235984	age: 69	Sex: male	ptstage: T4	pnstage: N3	death: 1	duration overall survival: 8
GSM2235985	age: 69	Sex: female	ptstage: T4	pnstage: N3	death: 0	duration overall survival: 35
GSM2235986	age: 53	Sex: female	ptstage: T3	pnstage: N3	death: 0	duration overall survival: 35
GSM2235987	age: 69	Sex: male	ptstage: T4	pnstage: N1	death: 0	duration overall survival: 35
GSM2235988	age: 54	Sex: female	ptstage: T1	pnstage: N0	death: 0	duration overall survival: 70
GSM2235991	age: 77	Sex: male	ptstage: T3	pnstage: N2	death: 1	duration overall survival: 32
GSM2235992	age: 59	Sex: male	ptstage: T4	pnstage: N1	death: 0	duration overall survival: 128
GSM2235993	age: 27	Sex: male	ptstage: T3	pnstage: N1	death: 0	duration overall survival: 126
GSM2235994	age: 42	Sex: female	ptstage: T3	pnstage: N1	death: 0	duration overall survival: 123
GSM2235995	age: 57	Sex: female	ptstage: T3	pnstage: N2	death: 1	duration overall survival: 10
GSM2235996	age: 53	Sex: female	ptstage: T4	pnstage: N1	death: 1	duration overall survival: 6
GSM2235997	age: 74	Sex: male	ptstage: T4	pnstage: N1	death: 0	duration overall survival: 128
GSM2235998	age: 68	Sex: male	ptstage: T4	pnstage: N1	death: 0	duration overall survival: 122
GSM2235999	age: 60	Sex: male	ptstage: T4	pnstage: N1	death: 1	duration overall survival: 95
GSM2236000	age: 64	Sex: female	ptstage: T3	pnstage: N1	death: 0	duration overall survival: 122
GSM2236001	age: 48	Sex: female	ptstage: T4	pnstage: N2	death: 0	duration overall survival: 124
GSM2236002	age: 68	Sex: female	ptstage: T4	pnstage: N1	death: 0	duration overall survival: 129
GSM2236003	age: 55	Sex: male	ptstage: T4	pnstage: N1	death: 0	duration overall survival: 126
GSM2236004	age: 66	Sex: male	ptstage: T4	pnstage: N1	death: 1	duration overall survival: 46
GSM2236005	age: 72	Sex: female	ptstage: T4	pnstage: N2	death: 1	duration overall survival: 9
GSM2236006	age: 42	Sex: male	ptstage: T4	pnstage: N1	death: 1	duration overall survival: 24
GSM2236007	age: 76	Sex: female	ptstage: T4	pnstage: N1	death: 1	duration overall survival: 21
GSM2236008	age: 64	Sex: female	ptstage: T3	pnstage: N1	death: 1	duration overall survival: 30
GSM2236009	age: 66	Sex: male	ptstage: T4	pnstage: N1	death: 1	duration overall survival: 27
GSM2236010	age: 61	Sex: male	ptstage: T4	pnstage: N1	death: 1	duration overall survival: 38
GSM2236011	age: 64	Sex: male	ptstage: T3	pnstage: N2	death: 1	duration overall survival: 26
GSM2236012	age: 33	Sex: male	ptstage: T4	pnstage: N3	death: 1	duration overall survival: 3
GSM2236013	age: 67	Sex: female	ptstage: T2	pnstage: N1	death: 1	duration overall survival: 53
GSM2236014	age: 68	Sex: male	ptstage: T3	pnstage: N0	death: 1	duration overall survival: 105
GSM2236015	age: 66	Sex: male	ptstage: T4	pnstage: N2	death: 0	duration overall survival: 110
GSM2236016	age: 53	Sex: male	ptstage: T4	pnstage: N2	death: 1	duration overall survival: 20
GSM2236017	age: 61	Sex: male	ptstage: T4	pnstage: N2	death: 1	duration overall survival: 17
GSM2236018	age: 36	Sex: male	ptstage: T4	pnstage: N2	death: 0	duration overall survival: 116
GSM2236019	age: 77	Sex: male	ptstage: T3	pnstage: N2	death: 1	duration overall survival: 92
GSM2236020	age: 70	Sex: female	ptstage: T4	pnstage: N0	death: 0	duration overall survival: 109
GSM2236021	age: 32	Sex: male	ptstage: T4	pnstage: N3	death: 1	duration overall survival: 51
GSM2236022	age: 53	Sex: male	ptstage: T4	pnstage: N3	death: 0	duration overall survival: 104
GSM2236023	age: 61	Sex: female	ptstage: T2	pnstage: N0	death: 0	duration overall survival: 108
GSM2236024	age: 54	Sex: male	ptstage: T3	pnstage: N1	death: 0	duration overall survival: 103
GSM2236025	age: 68	Sex: female	ptstage: T3	pnstage: N1	death: 1	duration overall survival: 39
GSM2236026	age: 65	Sex: male	ptstage: T3	pnstage: N1	death: 1	duration overall survival: 64
GSM2236027	age: 80	Sex: female	ptstage: T4	pnstage: N1	death: 0	duration overall survival: 124
GSM2236028	age: 68	Sex: male	ptstage: T3	pnstage: N0	death: 1	duration overall survival: 95
GSM2236029	age: 44	Sex: male	ptstage: T2	pnstage: N1	death: 0	duration overall survival: 138
GSM2236030	age: 63	Sex: male	ptstage: T4	pnstage: N0	death: 0	duration overall survival: 138
GSM2236031	age: 52	Sex: female	ptstage: T4	pnstage: N0	death: 0	duration overall survival: 134
GSM2236032	age: 44	Sex: male	ptstage: T4	pnstage: N0	death: 0	duration overall survival: 134
GSM2236033	age: 69	Sex: male	ptstage: T3	pnstage: N0	death: 0	duration overall survival: 120
GSM2236034	age: 55	Sex: male	ptstage: T4	pnstage: N0	death: 0	duration overall survival: 122
GSM2236036	age: 62	Sex: male	ptstage: T1	pnstage: N1	death: 0	duration overall survival: 41
GSM2236037	age: 64	Sex: female	ptstage: T4	pnstage: N1	death: 0	duration overall survival: 41
GSM2236038	age: 65	Sex: male	ptstage: T4	pnstage: N2	death: 0	duration overall survival: 40
GSM2236039	age: 56	Sex: male	ptstage: T2	pnstage: N0	death: 0	duration overall survival: 42
GSM2236040	age: 71	Sex: female	ptstage: T3	pnstage: N1	death: 0	duration overall survival: 37
GSM2236041	age: 50	Sex: male	ptstage: T4	pnstage: N1	death: 0	duration overall survival: 41
GSM2236042	age: 69	Sex: female	ptstage: T4	pnstage: N2	death: 0	duration overall survival: 37
GSM2236043	age: 48	Sex: male	ptstage: T3	pnstage: N1	death: 0	duration overall survival: 40
GSM2236044	age: 48	Sex: male	ptstage: T2	pnstage: N2	death: 0	duration overall survival: 141
GSM2236045	age: 63	Sex: male	ptstage: T4	pnstage: N1	death: 0	duration overall survival: 161
GSM2236046	age: 64	Sex: male	ptstage: T4	pnstage: N1	death: 1	duration overall survival: 35
GSM2236047	age: 49	Sex: female	ptstage: T4	pnstage: N2	death: 1	duration overall survival: 49
GSM2236048	age: 64	Sex: male	ptstage: T3	pnstage: N0	death: 0	duration overall survival: 102
GSM2236049	age: 44	Sex: female	ptstage: T4	pnstage: N1	death: 1	duration overall survival: 33
GSM2236050	age: 65	Sex: male	ptstage: T3	pnstage: N1	death: 0	duration overall survival: 101
GSM2236051	age: 34	Sex: male	ptstage: T4	pnstage: N2	death: 1	duration overall survival: 38
GSM2236052	age: 61	Sex: male	ptstage: T4	pnstage: N1	death: 0	duration overall survival: 116
GSM2236053	age: 41	Sex: female	ptstage: T4	pnstage: N2	death: 1	duration overall survival: 22
GSM2236054	age: 49	Sex: female	ptstage: T4	pnstage: N0	death: 1	duration overall survival: 79
GSM2236055	age: 55	Sex: male	ptstage: T4	pnstage: N0	death: 0	duration overall survival: 133
GSM2236056	age: 54	Sex: male	ptstage: T4	pnstage: N0	death: 0	duration overall survival: 128
GSM2236057	age: 62	Sex: male	ptstage: T2	pnstage: N1	death: 1	duration overall survival: 37
GSM2236058	age: 62	Sex: male	ptstage: T2	pnstage: N1	death: 0	duration overall survival: 136
GSM2236059	age: 75	Sex: female	ptstage: T2	pnstage: N1	death: 0	duration overall survival: 137
GSM2236060	age: 47	Sex: male	ptstage: T4	pnstage: N3	death: 1	duration overall survival: 37
GSM2236061	age: 68	Sex: female	ptstage: T2	pnstage: N1	death: 0	duration overall survival: 129
GSM2236062	age: 69	Sex: male	ptstage: T3	pnstage: N1	death: 0	duration overall survival: 129
GSM2236063	age: 48	Sex: female	ptstage: T2	pnstage: N1	death: 0	duration overall survival: 131
GSM2236064	age: 70	Sex: male	ptstage: T4	pnstage: N0	death: 1	duration overall survival: 77
GSM2236065	age: 58	Sex: male	ptstage: T4	pnstage: N2	death: 0	duration overall survival: 119
GSM2236066	age: 63	Sex: female	ptstage: T4	pnstage: N1	death: 0	duration overall survival: 127
GSM2236067	age: 47	Sex: male	ptstage: T4	pnstage: N2	death: 1	duration overall survival: 17
GSM2236068	age: 44	Sex: male	ptstage: T4	pnstage: N0	death: 1	duration overall survival: 42
GSM2236069	age: 69	Sex: male	ptstage: T3	pnstage: N1	death: 0	duration overall survival: 115
GSM2236070	age: 71	Sex: male	ptstage: T3	pnstage: N1	death: 0	duration overall survival: 124
GSM2236071	age: 54	Sex: female	ptstage: T4	pnstage: N1	death: 0	duration overall survival: 114
GSM2236072	age: 49	Sex: male	ptstage: T3	pnstage: N3	death: 1	duration overall survival: 33
GSM2236073	age: 60	Sex: male	ptstage: T4	pnstage: N2	death: 1	duration overall survival: 22
GSM2236074	age: 62	Sex: male	ptstage: T2	pnstage: N1	death: 0	duration overall survival: 143
GSM2236075	age: 44	Sex: male	ptstage: T4	pnstage: N1	death: 1	duration overall survival: 39
GSM2236076	age: 63	Sex: male	ptstage: T3	pnstage: N1	death: 0	duration overall survival: 35
GSM2236077	age: 68	Sex: male	ptstage: T4	pnstage: N2	death: 0	duration overall survival: 38
GSM2236078	age: 60	Sex: male	ptstage: T4	pnstage: N0	death: 0	duration overall survival: 142
GSM2236079	age: 67	Sex: male	ptstage: T2	pnstage: N1	death: 0	duration overall survival: 141
GSM2236080	age: 62	Sex: male	ptstage: T4	pnstage: N0	death: 1	duration overall survival: 14
GSM2236082	age: 53	Sex: female	ptstage: T4	pnstage: N0	death: 0	duration overall survival: 131
GSM2236083	age: 64	Sex: female	ptstage: T4	pnstage: N2	death: 1	duration overall survival: 7
GSM2236084	age: 59	Sex: female	ptstage: T3	pnstage: N2	death: 0	duration overall survival: 128
GSM2236085	age: 55	Sex: male	ptstage: T4	pnstage: N0	death: 0	duration overall survival: 152
GSM2236086	age: 36	Sex: female	ptstage: T4	pnstage: N0	death: 0	duration overall survival: 149
GSM2236087	age: 68	Sex: male	ptstage: T3	pnstage: N1	death: 0	duration overall survival: 155
GSM2236088	age: 61	Sex: female	ptstage: T4	pnstage: N0	death: 1	duration overall survival: 34
GSM2236089	age: 69	Sex: female	ptstage: T4	pnstage: N0	death: 0	duration overall survival: 144
GSM2236090	age: 86	Sex: male	ptstage: T4	pnstage: N0	death: 1	duration overall survival: 31
GSM2236091	age: 77	Sex: male	ptstage: T3	pnstage: N0	death: 1	duration overall survival: 123
GSM2236092	age: 58	Sex: male	ptstage: T4	pnstage: N0	death: 0	duration overall survival: 149
GSM2236093	age: 59	Sex: male	ptstage: T3	pnstage: N0	death: 0	duration overall survival: 151
GSM2236094	age: 64	Sex: male	ptstage: T4	pnstage: N0	death: 1	duration overall survival: 37
GSM2236095	age: 51	Sex: male	ptstage: T4	pnstage: N0	death: 0	duration overall survival: 150

## Sheet: S4
Table S4: Necroptosis cluster results
ID	NRGcluster
TCGA_TCGA-R5-A7ZR	A
TCGA_TCGA-FP-8099	A
TCGA_TCGA-MX-A666	A
TCGA_TCGA-CD-8534	B
TCGA_TCGA-BR-7717	A
TCGA_TCGA-IN-A6RO	A
TCGA_TCGA-CG-5716	A
TCGA_TCGA-BR-4256	B
TCGA_TCGA-CD-8527	A
TCGA_TCGA-BR-A44U	A
TCGA_TCGA-D7-A6EZ	B
TCGA_TCGA-F1-A72C	A
TCGA_TCGA-CD-A48C	A
TCGA_TCGA-BR-8369	B
TCGA_TCGA-BR-8081	B
TCGA_TCGA-IN-7806	A
TCGA_TCGA-CD-A4MG	A
TCGA_TCGA-BR-7901	B
TCGA_TCGA-BR-4294	A
TCGA_TCGA-CD-A487	A
TCGA_TCGA-BR-8284	B
TCGA_TCGA-BR-4267	B
TCGA_TCGA-BR-8368	A
TCGA_TCGA-CG-5724	A
TCGA_TCGA-BR-7716	B
TCGA_TCGA-CD-5800	A
TCGA_TCGA-HU-A4HB	B
TCGA_TCGA-D7-A747	B
TCGA_TCGA-BR-7197	A
TCGA_TCGA-R5-A7ZE	A
TCGA_TCGA-BR-8060	B
TCGA_TCGA-VQ-A91D	B
TCGA_TCGA-KB-A93J	B
TCGA_TCGA-FP-8211	A
TCGA_TCGA-BR-8590	B
TCGA_TCGA-CG-5718	A
TCGA_TCGA-BR-4279	B
TCGA_TCGA-VQ-A8PE	A
TCGA_TCGA-D7-A4YX	B
TCGA_TCGA-HU-A4GT	A
TCGA_TCGA-BR-6452	B
TCGA_TCGA-VQ-A8PX	A
TCGA_TCGA-BR-6564	B
TCGA_TCGA-VQ-A91V	A
TCGA_TCGA-D7-6522	B
TCGA_TCGA-IN-A6RI	A
TCGA_TCGA-BR-4369	A
TCGA_TCGA-VQ-A94R	B
TCGA_TCGA-CD-5803	B
TCGA_TCGA-BR-8680	A
TCGA_TCGA-BR-A4J8	A
TCGA_TCGA-VQ-A8P5	A
TCGA_TCGA-BR-A44T	B
TCGA_TCGA-VQ-A8PU	A
TCGA_TCGA-D7-8574	B
TCGA_TCGA-D7-6822	A
TCGA_TCGA-HU-A4H0	B
TCGA_TCGA-BR-6566	A
TCGA_TCGA-CG-5720	A
TCGA_TCGA-IN-A6RL	A
TCGA_TCGA-HU-8608	B
TCGA_TCGA-BR-7707	A
TCGA_TCGA-VQ-A8E7	A
TCGA_TCGA-RD-A8MV	B
TCGA_TCGA-VQ-A94T	A
TCGA_TCGA-BR-8687	A
TCGA_TCGA-IN-A7NT	A
TCGA_TCGA-CG-5719	B
TCGA_TCGA-BR-7704	A
TCGA_TCGA-CD-A489	B
TCGA_TCGA-FP-7916	B
TCGA_TCGA-HF-7131	A
TCGA_TCGA-RD-A7BS	B
TCGA_TCGA-BR-8380	B
TCGA_TCGA-BR-4253	B
TCGA_TCGA-BR-8484	B
TCGA_TCGA-BR-4363	B
TCGA_TCGA-CG-4438	B
TCGA_TCGA-IN-A6RJ	A
TCGA_TCGA-IN-7808	B
TCGA_TCGA-BR-4191	B
TCGA_TCGA-BR-A4PF	A
TCGA_TCGA-BR-6852	B
TCGA_TCGA-VQ-A8PH	A
TCGA_TCGA-BR-7851	B
TCGA_TCGA-VQ-A927	A
TCGA_TCGA-BR-A4J6	A
TCGA_TCGA-CG-4462	B
TCGA_TCGA-VQ-AA6F	B
TCGA_TCGA-CG-5717	B
TCGA_TCGA-CG-4440	B
TCGA_TCGA-VQ-A8DT	A
TCGA_TCGA-D7-A4YU	B
TCGA_TCGA-BR-6709	B
TCGA_TCGA-HU-8238	A
TCGA_TCGA-CG-4444	A
TCGA_TCGA-RD-A8MW	B
TCGA_TCGA-VQ-A8PD	B
TCGA_TCGA-VQ-A8E2	A
TCGA_TCGA-BR-4201	B
TCGA_TCGA-RD-A8N2	B
TCGA_TCGA-VQ-A8P8	B
TCGA_TCGA-HU-A4H6	A
TCGA_TCGA-BR-4366	A
TCGA_TCGA-CG-4443	A
TCGA_TCGA-B7-A5TI	A
TCGA_TCGA-CG-4305	B
TCGA_TCGA-BR-8588	B
TCGA_TCGA-CG-4475	B
TCGA_TCGA-VQ-A8PK	A
TCGA_TCGA-CD-5799	A
TCGA_TCGA-D7-A6EV	A
TCGA_TCGA-D7-5577	B
TCGA_TCGA-ZA-A8F6	B
TCGA_TCGA-HU-A4GJ	B
TCGA_TCGA-RD-A8N4	B
TCGA_TCGA-CG-4436	A
TCGA_TCGA-D7-8579	B
TCGA_TCGA-MX-A5UG	B
TCGA_TCGA-VQ-A8E3	B
TCGA_TCGA-BR-A4J9	B
TCGA_TCGA-HU-A4GP	A
TCGA_TCGA-BR-6565	B
TCGA_TCGA-VQ-A8PB	A
TCGA_TCGA-HU-A4GY	B
TCGA_TCGA-BR-8361	B
TCGA_TCGA-BR-4367	B
TCGA_TCGA-ZQ-A9CR	A
TCGA_TCGA-CG-4304	B
TCGA_TCGA-RD-A7BT	A
TCGA_TCGA-VQ-A925	A
TCGA_TCGA-BR-8384	B
TCGA_TCGA-D7-6527	A
TCGA_TCGA-VQ-A8PQ	B
TCGA_TCGA-MX-A5UJ	B
TCGA_TCGA-VQ-A91Z	A
TCGA_TCGA-HU-A4GC	A
TCGA_TCGA-BR-6563	B
TCGA_TCGA-VQ-AA6A	A
TCGA_TCGA-BR-A4CR	A
TCGA_TCGA-HU-A4G2	B
TCGA_TCGA-CG-4460	A
TCGA_TCGA-CG-4465	B
TCGA_TCGA-BR-4370	B
TCGA_TCGA-HF-7134	B
TCGA_TCGA-HU-8249	A
TCGA_TCGA-IN-A6RN	A
TCGA_TCGA-HU-A4GD	A
TCGA_TCGA-BR-A4IV	B
TCGA_TCGA-HU-A4H5	A
TCGA_TCGA-D7-6525	B
TCGA_TCGA-HU-A4H2	A
TCGA_TCGA-CG-5726	A
TCGA_TCGA-IN-AB1V	A
TCGA_TCGA-FP-8210	B
TCGA_TCGA-VQ-AA68	B
TCGA_TCGA-BR-4280	A
TCGA_TCGA-VQ-AA64	B
TCGA_TCGA-VQ-A91E	A
TCGA_TCGA-VQ-AA6J	B
TCGA_TCGA-VQ-A928	A
TCGA_TCGA-CD-8532	B
TCGA_TCGA-BR-8679	B
TCGA_TCGA-CG-5725	A
TCGA_TCGA-IN-A7NR	A
TCGA_TCGA-BR-4368	B
TCGA_TCGA-BR-8058	B
TCGA_TCGA-HU-8602	B
TCGA_TCGA-BR-8690	A
TCGA_TCGA-VQ-A91X	A
TCGA_TCGA-3M-AB47	B
TCGA_TCGA-HU-A4GF	A
TCGA_TCGA-RD-A8N6	A
TCGA_TCGA-VQ-A922	A
TCGA_TCGA-HU-A4GU	A
TCGA_TCGA-R5-A7ZF	A
TCGA_TCGA-D7-8576	B
TCGA_TCGA-BR-8286	A
TCGA_TCGA-BR-8486	A
TCGA_TCGA-CG-4476	B
TCGA_TCGA-BR-8683	B
TCGA_TCGA-BR-8291	B
TCGA_TCGA-BR-7723	A
TCGA_TCGA-CG-5723	A
TCGA_TCGA-CD-A4MH	A
TCGA_TCGA-BR-A4CS	A
TCGA_TCGA-BR-8364	B
TCGA_TCGA-FP-8209	B
TCGA_TCGA-BR-6801	A
TCGA_TCGA-B7-A5TN	A
TCGA_TCGA-BR-4357	A
TCGA_TCGA-BR-8381	B
TCGA_TCGA-CD-8524	B
TCGA_TCGA-VQ-A8PJ	A
TCGA_TCGA-D7-8573	A
TCGA_TCGA-VQ-A8PF	B
TCGA_TCGA-F1-6177	A
TCGA_TCGA-BR-8059	B
TCGA_TCGA-BR-8382	B
TCGA_TCGA-BR-8077	A
TCGA_TCGA-D7-6521	B
TCGA_TCGA-CD-5801	B
TCGA_TCGA-BR-7196	B
TCGA_TCGA-CG-5732	A
TCGA_TCGA-EQ-8122	A
TCGA_TCGA-FP-7998	B
TCGA_TCGA-D7-6524	B
TCGA_TCGA-BR-8366	B
TCGA_TCGA-HU-A4GQ	B
TCGA_TCGA-HU-A4H8	A
TCGA_TCGA-KB-A6F7	A
TCGA_TCGA-VQ-A8E0	A
TCGA_TCGA-BR-8483	A
TCGA_TCGA-IN-A6RR	A
TCGA_TCGA-IN-AB1X	B
TCGA_TCGA-3M-AB46	A
TCGA_TCGA-FP-8631	A
TCGA_TCGA-BR-7715	A
TCGA_TCGA-D7-6519	A
TCGA_TCGA-BR-4257	B
TCGA_TCGA-D7-6815	B
TCGA_TCGA-BR-4187	B
TCGA_TCGA-CD-8530	B
TCGA_TCGA-BR-6456	B
TCGA_TCGA-BR-8485	A
TCGA_TCGA-R5-A805	B
TCGA_TCGA-MX-A663	A
TCGA_TCGA-HU-A4H3	A
TCGA_TCGA-CD-8535	A
TCGA_TCGA-BR-8589	B
TCGA_TCGA-D7-A6F2	A
TCGA_TCGA-VQ-A94O	A
TCGA_TCGA-KB-A93H	A
TCGA_TCGA-VQ-A923	B
TCGA_TCGA-CD-8526	B
TCGA_TCGA-RD-A8NB	B
TCGA_TCGA-B7-A5TJ	A
TCGA_TCGA-CG-4442	A
TCGA_TCGA-BR-8678	A
TCGA_TCGA-RD-A7C1	A
TCGA_TCGA-HU-8604	B
TCGA_TCGA-D7-A6F0	A
TCGA_TCGA-VQ-AA6G	A
TCGA_TCGA-BR-6458	B
TCGA_TCGA-BR-4361	B
TCGA_TCGA-BR-8367	B
TCGA_TCGA-BR-8677	B
TCGA_TCGA-FP-A9TM	B
TCGA_TCGA-VQ-A91K	B
TCGA_TCGA-HU-A4G3	A
TCGA_TCGA-HU-A4GH	A
TCGA_TCGA-R5-A7ZI	A
TCGA_TCGA-BR-8365	B
TCGA_TCGA-D7-A74A	A
TCGA_TCGA-F1-6874	B
TCGA_TCGA-BR-6802	B
TCGA_TCGA-BR-8676	A
TCGA_TCGA-BR-A4QL	A
TCGA_TCGA-BR-7958	B
TCGA_TCGA-FP-7735	A
TCGA_TCGA-BR-8372	B
TCGA_TCGA-CD-8531	B
TCGA_TCGA-BR-6455	B
TCGA_TCGA-BR-8686	B
TCGA_TCGA-CG-5721	B
TCGA_TCGA-VQ-A91S	B
TCGA_TCGA-D7-6818	A
TCGA_TCGA-VQ-A8DU	A
TCGA_TCGA-B7-A5TK	B
TCGA_TCGA-VQ-A924	B
TCGA_TCGA-BR-8373	B
TCGA_TCGA-IN-8663	B
TCGA_TCGA-BR-A4J4	B
TCGA_TCGA-VQ-A91U	A
TCGA_TCGA-BR-6705	B
TCGA_TCGA-F1-6875	A
TCGA_TCGA-D7-5578	A
TCGA_TCGA-D7-A6EX	A
TCGA_TCGA-HU-8244	A
TCGA_TCGA-BR-7957	B
TCGA_TCGA-HU-A4HD	A
TCGA_TCGA-HU-8610	B
TCGA_TCGA-VQ-A91Y	B
TCGA_TCGA-HU-A4G9	A
TCGA_TCGA-BR-8591	B
TCGA_TCGA-BR-8297	B
TCGA_TCGA-D7-8570	B
TCGA_TCGA-BR-6710	A
TCGA_TCGA-VQ-AA6D	A
TCGA_TCGA-VQ-A8DV	A
TCGA_TCGA-CD-A48A	A
TCGA_TCGA-CG-4301	B
TCGA_TCGA-BR-8487	A
TCGA_TCGA-RD-A8N9	B
TCGA_TCGA-BR-6454	B
TCGA_TCGA-D7-8578	B
TCGA_TCGA-CD-A486	A
TCGA_TCGA-CG-5734	A
TCGA_TCGA-CG-4469	A
TCGA_TCGA-CG-5722	B
TCGA_TCGA-IN-A7NU	A
TCGA_TCGA-D7-8575	B
TCGA_TCGA-VQ-A91N	A
TCGA_TCGA-R5-A7O7	A
TCGA_TCGA-D7-6526	A
TCGA_TCGA-IN-A6RS	A
TCGA_TCGA-D7-6528	A
TCGA_TCGA-VQ-A8PP	B
TCGA_TCGA-B7-5818	A
TCGA_TCGA-CG-4437	A
TCGA_TCGA-IN-8462	A
TCGA_TCGA-HU-A4H4	B
TCGA_TCGA-BR-6457	B
TCGA_TCGA-BR-6803	B
TCGA_TCGA-CD-5804	A
TCGA_TCGA-D7-8572	B
TCGA_TCGA-BR-8592	B
TCGA_TCGA-D7-6520	B
TCGA_TCGA-BR-6707	A
TCGA_TCGA-HU-A4GX	B
TCGA_TCGA-BR-8371	B
TCGA_TCGA-D7-A748	B
TCGA_TCGA-HU-A4G8	A
TCGA_TCGA-RD-A7BW	B
TCGA_TCGA-BR-4371	B
TCGA_TCGA-CG-4466	A
TCGA_TCGA-CG-4306	B
TCGA_TCGA-D7-A6EY	B
TCGA_TCGA-CD-8528	A
TCGA_TCGA-RD-A8N1	B
TCGA_TCGA-VQ-AA69	B
TCGA_TCGA-VQ-A92D	A
TCGA_TCGA-BR-8289	A
TCGA_TCGA-BR-8295	A
TCGA_TCGA-VQ-A91Q	B
TCGA_TCGA-BR-8296	B
TCGA_TCGA-CD-8533	A
TCGA_TCGA-CG-4477	B
TCGA_TCGA-VQ-A8P3	A
TCGA_TCGA-RD-A8N0	B
TCGA_TCGA-BR-7722	B
TCGA_TCGA-CG-4441	A
TCGA_TCGA-BR-6453	B
GSE84433_GSM2235695	A
GSE84433_GSM2235696	B
GSE84433_GSM2235697	A
GSE84433_GSM2235698	A
GSE84433_GSM2235699	A
GSE84433_GSM2235700	B
GSE84433_GSM2235701	A
GSE84433_GSM2235702	B
GSE84433_GSM2235703	B
GSE84433_GSM2235704	B
GSE84433_GSM2235705	A
GSE84433_GSM2235706	A
GSE84433_GSM2235707	B
GSE84433_GSM2235708	A
GSE84433_GSM2235709	A
GSE84433_GSM2235710	B
GSE84433_GSM2235711	B
GSE84433_GSM2235712	A
GSE84433_GSM2235713	B
GSE84433_GSM2235714	A
GSE84433_GSM2235715	B
GSE84433_GSM2235716	A
GSE84433_GSM2235717	B
GSE84433_GSM2235718	B
GSE84433_GSM2235719	A
GSE84433_GSM2235720	A
GSE84433_GSM2235721	A
GSE84433_GSM2235722	B
GSE84433_GSM2235723	A
GSE84433_GSM2235724	A
GSE84433_GSM2235725	B
GSE84433_GSM2235726	B
GSE84433_GSM2235727	B
GSE84433_GSM2235728	B
GSE84433_GSM2235729	B
GSE84433_GSM2235730	A
GSE84433_GSM2235731	A
GSE84433_GSM2235732	A
GSE84433_GSM2235733	B
GSE84433_GSM2235734	A
GSE84433_GSM2235735	A
GSE84433_GSM2235736	A
GSE84433_GSM2235737	B
GSE84433_GSM2235738	A
GSE84433_GSM2235739	A
GSE84433_GSM2235740	A
GSE84433_GSM2235741	A
GSE84433_GSM2235742	A
GSE84433_GSM2235743	A
GSE84433_GSM2235744	A
GSE84433_GSM2235745	B
GSE84433_GSM2235746	A
GSE84433_GSM2235747	A
GSE84433_GSM2235748	A
GSE84433_GSM2235749	A
GSE84433_GSM2235750	A
GSE84433_GSM2235751	A
GSE84433_GSM2235752	B
GSE84433_GSM2235753	B
GSE84433_GSM2235754	B
GSE84433_GSM2235755	B
GSE84433_GSM2235756	B
GSE84433_GSM2235757	A
GSE84433_GSM2235758	A
GSE84433_GSM2235759	B
GSE84433_GSM2235760	A
GSE84433_GSM2235761	B
GSE84433_GSM2235762	A
GSE84433_GSM2235763	A
GSE84433_GSM2235764	A
GSE84433_GSM2235765	B
GSE84433_GSM2235766	A
GSE84433_GSM2235767	B
GSE84433_GSM2235768	B
GSE84433_GSM2235769	A
GSE84433_GSM2235770	A
GSE84433_GSM2235771	B
GSE84433_GSM2235772	B
GSE84433_GSM2235773	B
GSE84433_GSM2235774	A
GSE84433_GSM2235775	B
GSE84433_GSM2235776	B
GSE84433_GSM2235777	B
GSE84433_GSM2235778	A
GSE84433_GSM2235779	B
GSE84433_GSM2235780	B
GSE84433_GSM2235781	A
GSE84433_GSM2235782	A
GSE84433_GSM2235783	B
GSE84433_GSM2235784	A
GSE84433_GSM2235785	B
GSE84433_GSM2235786	B
GSE84433_GSM2235787	B
GSE84433_GSM2235788	B
GSE84433_GSM2235789	B
GSE84433_GSM2235790	B
GSE84433_GSM2235791	B
GSE84433_GSM2235792	B
GSE84433_GSM2235793	B
GSE84433_GSM2235794	A
GSE84433_GSM2235795	A
GSE84433_GSM2235796	B
GSE84433_GSM2235797	B
GSE84433_GSM2235798	A
GSE84433_GSM2235799	A
GSE84433_GSM2235800	B
GSE84433_GSM2235801	B
GSE84433_GSM2235802	B
GSE84433_GSM2235803	B
GSE84433_GSM2235804	B
GSE84433_GSM2235805	B
GSE84433_GSM2235806	A
GSE84433_GSM2235807	A
GSE84433_GSM2235808	B
GSE84433_GSM2235809	B
GSE84433_GSM2235810	A
GSE84433_GSM2235811	B
GSE84433_GSM2235812	A
GSE84433_GSM2235813	A
GSE84433_GSM2235814	B
GSE84433_GSM2235815	A
GSE84433_GSM2235816	B
GSE84433_GSM2235817	A
GSE84433_GSM2235818	B
GSE84433_GSM2235819	A
GSE84433_GSM2235820	B
GSE84433_GSM2235821	B
GSE84433_GSM2235822	A
GSE84433_GSM2235823	B
GSE84433_GSM2235824	B
GSE84433_GSM2235825	B
GSE84433_GSM2235826	A
GSE84433_GSM2235827	B
GSE84433_GSM2235828	B
GSE84433_GSM2235829	B
GSE84433_GSM2235830	A
GSE84433_GSM2235831	B
GSE84433_GSM2235837	B
GSE84433_GSM2235838	B
GSE84433_GSM2235839	B
GSE84433_GSM2235840	A
GSE84433_GSM2235841	B
GSE84433_GSM2235842	A
GSE84433_GSM2235843	B
GSE84433_GSM2235844	B
GSE84433_GSM2235845	B
GSE84433_GSM2235846	A
GSE84433_GSM2235847	B
GSE84433_GSM2235848	B
GSE84433_GSM2235849	B
GSE84433_GSM2235850	B
GSE84433_GSM2235851	A
GSE84433_GSM2235852	B
GSE84433_GSM2235853	B
GSE84433_GSM2235854	A
GSE84433_GSM2235855	B
GSE84433_GSM2235862	B
GSE84433_GSM2235863	B
GSE84433_GSM2235864	A
GSE84433_GSM2235865	A
GSE84433_GSM2235866	B
GSE84433_GSM2235867	B
GSE84433_GSM2235878	A
GSE84433_GSM2235879	B
GSE84433_GSM2235880	B
GSE84433_GSM2235881	A
GSE84433_GSM2235882	B
GSE84433_GSM2235883	B
GSE84433_GSM2235884	B
GSE84433_GSM2235885	B
GSE84433_GSM2235886	A
GSE84433_GSM2235887	A
GSE84433_GSM2235888	A
GSE84433_GSM2235889	A
GSE84433_GSM2235899	A
GSE84433_GSM2235900	B
GSE84433_GSM2235901	A
GSE84433_GSM2235902	B
GSE84433_GSM2235903	A
GSE84433_GSM2235904	A
GSE84433_GSM2235905	B
GSE84433_GSM2235906	A
GSE84433_GSM2235907	B
GSE84433_GSM2235908	A
GSE84433_GSM2235909	A
GSE84433_GSM2235910	B
GSE84433_GSM2235921	A
GSE84433_GSM2235922	A
GSE84433_GSM2235923	B
GSE84433_GSM2235924	A
GSE84433_GSM2235925	A
GSE84433_GSM2235926	B
GSE84433_GSM2235927	A
GSE84433_GSM2235928	A
GSE84433_GSM2235929	B
GSE84433_GSM2235930	A
GSE84433_GSM2235931	A
GSE84433_GSM2235932	A
GSE84433_GSM2235933	B
GSE84433_GSM2235934	B
GSE84433_GSM2235935	B
GSE84433_GSM2235936	A
GSE84433_GSM2235937	A
GSE84433_GSM2235938	A
GSE84433_GSM2235939	B
GSE84433_GSM2235940	B
GSE84433_GSM2235941	B
GSE84433_GSM2235942	A
GSE84433_GSM2235943	B
GSE84433_GSM2235944	B
GSE84433_GSM2235945	B
GSE84433_GSM2235946	A
GSE84433_GSM2235947	B
GSE84433_GSM2235948	B
GSE84433_GSM2235949	B
GSE84433_GSM2235950	B
GSE84433_GSM2235951	B
GSE84433_GSM2235952	B
GSE84433_GSM2235953	A
GSE84433_GSM2235954	B
GSE84433_GSM2235955	B
GSE84433_GSM2235956	A
GSE84433_GSM2235957	A
GSE84433_GSM2235958	B
GSE84433_GSM2235959	A
GSE84433_GSM2235960	A
GSE84433_GSM2235961	B
GSE84433_GSM2235962	B
GSE84433_GSM2235963	A
GSE84433_GSM2235964	B
GSE84433_GSM2235965	A
GSE84433_GSM2235966	B
GSE84433_GSM2235967	A
GSE84433_GSM2235968	B
GSE84433_GSM2235969	A
GSE84433_GSM2235970	B
GSE84433_GSM2235971	B
GSE84433_GSM2235972	A
GSE84433_GSM2235973	A
GSE84433_GSM2235974	A
GSE84433_GSM2235975	A
GSE84433_GSM2235976	A
GSE84433_GSM2235977	B
GSE84433_GSM2235978	B
GSE84433_GSM2235979	A
GSE84433_GSM2235980	B
GSE84433_GSM2235981	A
GSE84433_GSM2235982	B
GSE84433_GSM2235983	B
GSE84433_GSM2235984	A
GSE84433_GSM2235985	A
GSE84433_GSM2235986	A
GSE84433_GSM2235987	B
GSE84433_GSM2235988	A
GSE84433_GSM2235991	A
GSE84433_GSM2235992	A
GSE84433_GSM2235993	B
GSE84433_GSM2235994	B
GSE84433_GSM2235995	B
GSE84433_GSM2235996	B
GSE84433_GSM2235997	A
GSE84433_GSM2235998	A
GSE84433_GSM2235999	A
GSE84433_GSM2236000	A
GSE84433_GSM2236001	B
GSE84433_GSM2236002	A
GSE84433_GSM2236003	B
GSE84433_GSM2236004	A
GSE84433_GSM2236005	A
GSE84433_GSM2236006	A
GSE84433_GSM2236007	B
GSE84433_GSM2236008	B
GSE84433_GSM2236009	B
GSE84433_GSM2236010	B
GSE84433_GSM2236011	A
GSE84433_GSM2236012	B
GSE84433_GSM2236013	B
GSE84433_GSM2236014	A
GSE84433_GSM2236015	B
GSE84433_GSM2236016	A
GSE84433_GSM2236017	A
GSE84433_GSM2236018	B
GSE84433_GSM2236019	A
GSE84433_GSM2236020	B
GSE84433_GSM2236021	B
GSE84433_GSM2236022	B
GSE84433_GSM2236023	B
GSE84433_GSM2236024	B
GSE84433_GSM2236025	B
GSE84433_GSM2236026	B
GSE84433_GSM2236027	B
GSE84433_GSM2236028	A
GSE84433_GSM2236029	A
GSE84433_GSM2236030	A
GSE84433_GSM2236031	B
GSE84433_GSM2236032	A
GSE84433_GSM2236033	A
GSE84433_GSM2236034	B
GSE84433_GSM2236036	A
GSE84433_GSM2236037	B
GSE84433_GSM2236038	B
GSE84433_GSM2236039	A
GSE84433_GSM2236040	A
GSE84433_GSM2236041	B
GSE84433_GSM2236042	A
GSE84433_GSM2236043	B
GSE84433_GSM2236044	A
GSE84433_GSM2236045	A
GSE84433_GSM2236046	A
GSE84433_GSM2236047	B
GSE84433_GSM2236048	A
GSE84433_GSM2236049	B
GSE84433_GSM2236050	A
GSE84433_GSM2236051	B
GSE84433_GSM2236052	A
GSE84433_GSM2236053	B
GSE84433_GSM2236054	B
GSE84433_GSM2236055	B
GSE84433_GSM2236056	A
GSE84433_GSM2236057	B
GSE84433_GSM2236058	B
GSE84433_GSM2236059	A
GSE84433_GSM2236060	B
GSE84433_GSM2236061	B
GSE84433_GSM2236062	A
GSE84433_GSM2236063	A
GSE84433_GSM2236064	A
GSE84433_GSM2236065	B
GSE84433_GSM2236066	B
GSE84433_GSM2236067	B
GSE84433_GSM2236068	B
GSE84433_GSM2236069	A
GSE84433_GSM2236070	B
GSE84433_GSM2236071	B
GSE84433_GSM2236072	B
GSE84433_GSM2236073	A
GSE84433_GSM2236074	A
GSE84433_GSM2236075	B
GSE84433_GSM2236076	B
GSE84433_GSM2236077	B
GSE84433_GSM2236078	A
GSE84433_GSM2236079	B
GSE84433_GSM2236080	B
GSE84433_GSM2236082	A
GSE84433_GSM2236083	A
GSE84433_GSM2236084	A
GSE84433_GSM2236085	A
GSE84433_GSM2236086	B
GSE84433_GSM2236087	A
GSE84433_GSM2236088	A
GSE84433_GSM2236089	A
GSE84433_GSM2236090	B
GSE84433_GSM2236091	A
GSE84433_GSM2236092	A
GSE84433_GSM2236093	A
GSE84433_GSM2236094	A
GSE84433_GSM2236095	A

## Sheet: S5
Table S5: Univariate Cox regression analysis of necroptosis related genes
id	HR	HR.95L	HR.95H	pvalue	km
FADD	0.948664	0.793836	1.13369	0.562114	0.0402491
FAS	0.898509	0.787589	1.02505	0.111404	0.0381266
FASLG	0.713954	0.601813	0.846991	0.000111178	4.92646e-05
MLKL	0.878532	0.722659	1.06803	0.193755	0.0198582
RIPK1	0.974733	0.7784	1.22059	0.823536	0.0789203
RIPK3	0.918828	0.781688	1.08003	0.30467	0.0031574
TLR3	0.870333	0.754268	1.00426	0.0571998	0.0521425
TNF	0.945684	0.814266	1.09831	0.464431	0.0076068
TSC1	0.928999	0.747594	1.15442	0.50641	0.105135
TRIM11	0.992142	0.79578	1.23696	0.944109	0.421981
CASP8	0.726912	0.561013	0.941869	0.0158192	0.0109405
ZBP1	0.910912	0.779881	1.06396	0.238968	0.0438064
MAPK8	1.25497	0.942648	1.67076	0.119839	0.0220334
IPMK	0.962608	0.795413	1.16495	0.695427	0.00171183
ITPK1	0.963333	0.822968	1.12764	0.641984	0.079045
SIRT3	0.967684	0.745022	1.25689	0.805511	0.00704915
MYC	0.922237	0.825142	1.03076	0.153795	0.00794048
TNFRSF1A	1.09661	0.888061	1.35413	0.391499	0.194868
TNFSF10	0.950919	0.848986	1.06509	0.384337	0.00924619
TNFRSF1B	0.907328	0.78525	1.04838	0.187143	0.0472495
TRAF2	0.865739	0.724137	1.03503	0.113624	0.00280342
PANX1	1.02286	0.838737	1.24741	0.823346	0.286195
CYLD	0.908116	0.740425	1.11379	0.354788	0.0698393
USP22	0.96165	0.769347	1.20202	0.731205	0.0916351
MAP3K7	1.03121	0.815361	1.3042	0.797591	0.0514815
SQSTM1	1.20747	1.01292	1.43938	0.0354506	0.0226125
STAT3	0.939541	0.766015	1.15238	0.549431	0.120281
DIABLO	0.878828	0.657448	1.17475	0.383049	0.126431
DNMT1	0.837003	0.703674	0.995595	0.0444492	0.0147506
CFLAR	0.925707	0.780532	1.09788	0.375084	0.0155243
BRAF	0.975635	0.770585	1.23525	0.837642	0.170698
AXL	1.21685	1.0802	1.37079	0.00124104	0.000515936
ID1	0.958467	0.868335	1.05796	0.399858	0.012305
CDKN2A	1.01185	0.938466	1.09097	0.759135	0.111297
HSPA4	0.980655	0.803373	1.19706	0.847733	0.202982
BCL2	0.932504	0.806604	1.07806	0.345002	0.0155979
STUB1	1.16814	0.956377	1.42678	0.127788	0.0150152
FLT3	0.969724	0.741124	1.26883	0.822652	0.0365373
HAT1	0.980267	0.811917	1.18352	0.835765	0.0566428
SIRT2	1.17271	0.931275	1.47675	0.175547	0.00781061
SIRT1	1.07189	0.876701	1.31054	0.498463	0.0147587
PLK1	0.931077	0.80922	1.07128	0.318362	0.0450412
MPG	0.92935	0.725031	1.19125	0.562974	0.0866831
BACH2	1.11688	0.9372	1.33102	0.216746	0.0482908
GATA3	0.870008	0.739766	1.02318	0.092373	0.0164412
MYCN	1.00818	0.921145	1.10343	0.859693	0.0374129
ALK	1.09082	0.718786	1.65541	0.682932	0.0792363
ATRX	0.898203	0.694835	1.16109	0.412417	0.018923
TERT	1.01923	0.866856	1.19838	0.817689	0.0522928
SLC39A7	1.09849	0.906941	1.33049	0.336639	0.0226786
SPATA2	0.920352	0.76658	1.10497	0.373562	0.0256283
RNF31	0.973621	0.80608	1.17599	0.781429	0.157737
IDH1	1.04234	0.898536	1.20916	0.584045	0.166227
IDH2	0.92321	0.805137	1.0586	0.252479	0.00389447
KLF9	1.21289	1.08254	1.35894	0.000877483	4.39178e-05
HDAC9	1.03085	0.881318	1.20576	0.703931	0.00197915
HSP90AA1	1.10896	0.896053	1.37246	0.341665	0.0225129
LEF1	1.11504	0.993023	1.25206	0.0655388	0.000145288
BNIP3	1.16631	1.0587	1.28487	0.00184092	0.000123899
CD40	0.968792	0.865129	1.08488	0.58294	0.0516562
BCL2L11	1.12797	0.958204	1.32782	0.147908	0.00389576
EGFR	1.10627	0.993756	1.23153	0.0649635	0.0114758
DDX58	0.985148	0.845803	1.14745	0.847505	0.0842627
TARDBP	0.941532	0.756437	1.17192	0.589567	0.0962548
APP	1.18813	1.01387	1.39234	0.0331521	0.0016641
TNFRSF21	1.17945	1.03781	1.34041	0.0114538	0.00461348

## Sheet: S6
Table S6: GSVA enrichment analysis showed the activation states of biological pathways in the A and B necroptosis subtypes
pathway	logFC	AveExpr	t	P.Value	adj.P.Val	B
KEGG_CELL_ADHESION_MOLECULES_CAMS	0.323436	0.0114409	19.4073	1.45901e-67	2.68458e-65	143.058
KEGG_LEUKOCYTE_TRANSENDOTHELIAL_MIGRATION	0.231944	0.00531594	18.8115	2.69921e-64	2.48327e-62	135.581
KEGG_CHEMOKINE_SIGNALING_PATHWAY	0.247405	0.0038223	18.6696	1.60177e-63	9.82417e-62	133.812
KEGG_JAK_STAT_SIGNALING_PATHWAY	0.204235	0.00445285	18.2505	2.99918e-61	1.37962e-59	128.612
KEGG_HEMATOPOIETIC_CELL_LINEAGE	0.340575	0.0115892	17.6294	6.47039e-58	2.3811e-56	120.984
KEGG_B_CELL_RECEPTOR_SIGNALING_PATHWAY	0.256336	0.00041623	17.5028	3.05516e-57	9.36916e-56	119.441
KEGG_SYSTEMIC_LUPUS_ERYTHEMATOSUS	0.34308	0.0119505	16.3157	5.12048e-51	1.34596e-49	105.203
KEGG_VIRAL_MYOCARDITIS	0.25812	0.0110848	16.0462	1.24651e-49	2.86696e-48	102.032
KEGG_T_CELL_RECEPTOR_SIGNALING_PATHWAY	0.235457	-0.00206614	15.9382	4.45374e-49	9.10542e-48	100.768
KEGG_TOLL_LIKE_RECEPTOR_SIGNALING_PATHWAY	0.220829	0.00254253	15.8383	1.43998e-48	2.64956e-47	99.6023
KEGG_LEISHMANIA_INFECTION	0.315596	0.000364025	15.6995	7.3127e-48	1.22321e-46	97.9885
KEGG_REGULATION_OF_ACTIN_CYTOSKELETON	0.153522	0.00145855	15.4492	1.34527e-46	2.06274e-45	95.0966
KEGG_STEROID_BIOSYNTHESIS	-0.351006	0.000945646	-15.414	2.02271e-46	2.86291e-45	94.6916
KEGG_INTESTINAL_IMMUNE_NETWORK_FOR_IGA_PRODUCTION	0.362894	0.00668262	15.3578	3.87768e-46	5.09638e-45	94.0454
KEGG_CYTOKINE_CYTOKINE_RECEPTOR_INTERACTION	0.225662	0.00827411	14.8283	1.67378e-43	2.05317e-42	88.0211
KEGG_FOCAL_ADHESION	0.220518	0.00314822	14.499	6.89183e-42	7.9256e-41	84.3306
KEGG_NATURAL_KILLER_CELL_MEDIATED_CYTOTOXICITY	0.220726	0.00214548	14.3937	2.24253e-41	2.42721e-40	83.1595
KEGG_ASTHMA	0.361294	0.0143914	14.316	5.34097e-41	5.45965e-40	82.2982
KEGG_MAPK_SIGNALING_PATHWAY	0.12177	0.000363862	14.2481	1.13707e-40	1.10116e-39	81.5482
KEGG_GLYCOSPHINGOLIPID_BIOSYNTHESIS_GANGLIO_SERIES	0.288318	0.00621705	14.2378	1.2755e-40	1.17346e-39	81.4342
KEGG_ALLOGRAFT_REJECTION	0.38293	-0.000251606	13.6774	6.04177e-38	5.29374e-37	75.3212
KEGG_NEUROTROPHIN_SIGNALING_PATHWAY	0.149781	-0.000324001	13.2078	9.44813e-36	7.90207e-35	70.3095
KEGG_FC_GAMMA_R_MEDIATED_PHAGOCYTOSIS	0.168012	0.00421036	12.8353	4.82817e-34	3.86254e-33	66.4085
KEGG_TERPENOID_BACKBONE_BIOSYNTHESIS	-0.306599	-0.017787	-12.8182	5.77528e-34	4.42772e-33	66.2309
KEGG_MATURITY_ONSET_DIABETES_OF_THE_YOUNG	-0.255861	0.0117334	-12.5923	6.05803e-33	4.45871e-32	63.9007
KEGG_PRIMARY_IMMUNODEFICIENCY	0.312902	-0.00410897	12.3979	4.48323e-32	3.17275e-31	61.9167
KEGG_AUTOIMMUNE_THYROID_DISEASE	0.277368	0.00972068	12.1503	5.57755e-31	3.801e-30	59.4183
KEGG_VASCULAR_SMOOTH_MUSCLE_CONTRACTION	0.158821	-0.000647791	12.0459	1.59835e-30	1.05034e-29	58.3751
KEGG_ACUTE_MYELOID_LEUKEMIA	0.169434	0.00147897	11.8271	1.42485e-29	9.04042e-29	56.2077
KEGG_GRAFT_VERSUS_HOST_DISEASE	0.346297	0.00253949	11.7409	3.35138e-29	2.05551e-28	55.3605
KEGG_ECM_RECEPTOR_INTERACTION	0.236093	0.00744043	11.6848	5.82821e-29	3.45932e-28	54.8124
KEGG_TYPE_I_DIABETES_MELLITUS	0.291362	0.0040197	11.3988	9.56338e-28	5.49894e-27	52.0418
KEGG_APOPTOSIS	0.161934	0.00141085	11.3773	1.17782e-27	6.56725e-27	51.8355
KEGG_GLYCEROPHOSPHOLIPID_METABOLISM	-0.126915	-0.00611222	-11.2735	3.20958e-27	1.73695e-26	50.8431
KEGG_MTOR_SIGNALING_PATHWAY	0.139098	-0.00552082	11.1798	7.89329e-27	4.14962e-26	49.9523
KEGG_CALCIUM_SIGNALING_PATHWAY	0.144095	0.00231001	11.1626	9.29929e-27	4.75297e-26	49.79
KEGG_FC_EPSILON_RI_SIGNALING_PATHWAY	0.123626	0.00331542	11.0998	1.69313e-26	8.4199e-26	49.1969
KEGG_DILATED_CARDIOMYOPATHY	0.174854	0.00705448	10.9607	6.33802e-26	3.06894e-25	47.8905
KEGG_ARGININE_AND_PROLINE_METABOLISM	-0.158188	-0.00198225	-10.787	3.23823e-25	1.52778e-24	46.2767
KEGG_COLORECTAL_CANCER	0.132448	-0.00103022	10.7734	3.67522e-25	1.6906e-24	46.1515
KEGG_RENAL_CELL_CARCINOMA	0.146912	-0.00117067	10.6685	9.74764e-25	4.2704e-24	45.1866
KEGG_CITRATE_CYCLE_TCA_CYCLE	-0.257455	-0.00917969	-10.5911	1.99254e-24	8.5262e-24	44.4794
KEGG_BASE_EXCISION_REPAIR	-0.224864	-0.00465433	-10.3501	1.806e-23	7.55238e-23	42.2996
KEGG_TGF_BETA_SIGNALING_PATHWAY	0.139194	0.000154756	10.2251	5.57978e-23	2.28151e-22	41.1845
KEGG_GLIOMA	0.11133	0.0019093	10.1249	1.36897e-22	5.47588e-22	40.2974
KEGG_PHOSPHATIDYLINOSITOL_SIGNALING_SYSTEM	0.139918	-0.00328818	9.9878	4.62762e-22	1.81166e-21	39.0938
KEGG_LONG_TERM_POTENTIATION	0.111375	-0.000825002	9.85444	1.49501e-21	5.73089e-21	37.9353
KEGG_HYPERTROPHIC_CARDIOMYOPATHY_HCM	0.154678	0.00698751	9.70373	5.54724e-21	2.04343e-20	36.6403
KEGG_PRION_DISEASES	0.148845	0.0053312	9.70362	5.55279e-21	2.04343e-20	36.6393
KEGG_RIG_I_LIKE_RECEPTOR_SIGNALING_PATHWAY	0.125558	0.00449667	9.67051	7.39138e-21	2.66669e-20	36.3569
KEGG_DRUG_METABOLISM_OTHER_ENZYMES	-0.172873	0.0112424	-9.58329	1.56481e-20	5.53702e-20	35.6163
KEGG_AMINOACYL_TRNA_BIOSYNTHESIS	-0.248612	-0.0119466	-9.54119	2.24335e-20	7.78824e-20	35.2607
KEGG_PYRUVATE_METABOLISM	-0.156446	-0.0140891	-9.48432	3.6424e-20	1.24111e-19	34.7823
KEGG_RNA_POLYMERASE	-0.200733	-0.0105468	-9.43233	5.66231e-20	1.8943e-19	34.3468
KEGG_PENTOSE_PHOSPHATE_PATHWAY	-0.189691	0.000610417	-9.32301	1.42322e-19	4.6763e-19	33.4372
KEGG_ANTIGEN_PROCESSING_AND_PRESENTATION	0.202952	-0.000547451	9.25643	2.48497e-19	8.02167e-19	32.8873
KEGG_TYPE_II_DIABETES_MELLITUS	0.108157	0.00642054	9.23244	3.03553e-19	9.62996e-19	32.6899
KEGG_GLYCOSYLPHOSPHATIDYLINOSITOL_GPI_ANCHOR_BIOSYNTHESIS	-0.177435	-0.0156005	-9.20744	3.73763e-19	1.16563e-18	32.4847
KEGG_PYRIMIDINE_METABOLISM	-0.145853	-0.00483459	-8.98836	2.2723e-18	6.96837e-18	30.7046
KEGG_ALANINE_ASPARTATE_AND_GLUTAMATE_METABOLISM	-0.145562	-0.00318268	-8.90935	4.32109e-18	1.30341e-17	30.071
KEGG_FOLATE_BIOSYNTHESIS	-0.207726	-0.000110242	-8.90384	4.5185e-18	1.34097e-17	30.027
KEGG_PEROXISOME	-0.147201	-0.00944897	-8.84933	7.02061e-18	2.05046e-17	29.5926
KEGG_SPLICEOSOME	-0.18484	-0.0114625	-8.82166	8.77349e-18	2.52238e-17	29.3729
KEGG_LYSOSOME	0.150029	-0.00200678	8.72114	1.96238e-17	5.55505e-17	28.5797
KEGG_GLYCOSAMINOGLYCAN_BIOSYNTHESIS_CHONDROITIN_SULFATE	0.19014	0.000188119	8.65573	3.30093e-17	9.20261e-17	28.0674
KEGG_NOD_LIKE_RECEPTOR_SIGNALING_PATHWAY	0.152469	-0.00352943	8.6401	3.73609e-17	1.02603e-16	27.9454
KEGG_GLUTATHIONE_METABOLISM	-0.144399	-0.00129214	-8.57386	6.30141e-17	1.70509e-16	27.4305
KEGG_CHRONIC_MYELOID_LEUKEMIA	0.120018	-0.00109382	8.56035	7.00741e-17	1.86864e-16	27.3259
KEGG_SMALL_CELL_LUNG_CANCER	0.103873	-0.000987388	8.50972	1.04215e-16	2.73936e-16	26.9351
KEGG_HUNTINGTONS_DISEASE	-0.132102	-0.00652045	-8.47328	1.38516e-16	3.58972e-16	26.6549
KEGG_DNA_REPLICATION	-0.234623	0.00119666	-8.26213	7.06766e-16	1.78144e-15	25.0509
KEGG_ARRHYTHMOGENIC_RIGHT_VENTRICULAR_CARDIOMYOPATHY_ARVC	0.132687	0.00573656	8.16214	1.51163e-15	3.75864e-15	24.303
KEGG_GLYCEROLIPID_METABOLISM	-0.109038	0.0022678	-8.10382	2.34722e-15	5.7585e-15	23.8703
KEGG_ONE_CARBON_POOL_BY_FOLATE	-0.184671	-0.00238802	-8.01019	4.73206e-15	1.13078e-14	23.1809
KEGG_VASOPRESSIN_REGULATED_WATER_REABSORPTION	0.103246	0.000957433	7.97198	6.2877e-15	1.48325e-14	22.9015
KEGG_GLYCINE_SERINE_AND_THREONINE_METABOLISM	-0.120863	-0.00284105	-7.95173	7.30718e-15	1.70192e-14	22.7538
KEGG_COMPLEMENT_AND_COAGULATION_CASCADES	0.140962	0.0172922	7.91893	9.31323e-15	2.14204e-14	22.5154
KEGG_CELL_CYCLE	-0.156477	-0.00567988	-7.88597	1.18754e-14	2.69763e-14	22.2765
KEGG_PANCREATIC_CANCER	0.102807	0.000104463	7.75254	3.14935e-14	7.06684e-14	21.3184
KEGG_GLYOXYLATE_AND_DICARBOXYLATE_METABOLISM	-0.185835	-0.00942604	-7.64787	6.70483e-14	1.48637e-13	20.5764
KEGG_HOMOLOGOUS_RECOMBINATION	-0.183169	-0.00860881	-7.63179	7.5248e-14	1.64829e-13	20.4632
KEGG_GLYCOSAMINOGLYCAN_DEGRADATION	0.145805	0.0015829	7.47982	2.21644e-13	4.79794e-13	19.403
KEGG_OXIDATIVE_PHOSPHORYLATION	-0.157664	-0.00342054	-7.36852	4.83417e-13	1.0224e-12	18.6382
KEGG_SELENOAMINO_ACID_METABOLISM	-0.117159	-0.00347518	-7.21367	1.40794e-12	2.9108e-12	17.5904
KEGG_DORSO_VENTRAL_AXIS_FORMATION	0.111312	0.00744985	7.20725	1.47113e-12	3.00764e-12	17.5474
KEGG_N_GLYCAN_BIOSYNTHESIS	-0.137025	-0.003971	-7.20316	1.51281e-12	3.05887e-12	17.52
KEGG_GLYCOSPHINGOLIPID_BIOSYNTHESIS_GLOBO_SERIES	0.140689	0.00339049	7.13344	2.43153e-12	4.75959e-12	17.0551
KEGG_PENTOSE_AND_GLUCURONATE_INTERCONVERSIONS	-0.167974	0.010766	-7.09825	3.08524e-12	5.97563e-12	16.8219
KEGG_NITROGEN_METABOLISM	-0.114797	0.00674437	-6.68266	4.76462e-11	9.13219e-11	14.1444
KEGG_FRUCTOSE_AND_MANNOSE_METABOLISM	-0.127874	-0.00461543	-6.61586	7.30306e-11	1.37119e-10	13.7272
KEGG_LYSINE_DEGRADATION	-0.112797	-0.0113909	-6.58042	9.14656e-11	1.69997e-10	13.5074
KEGG_BUTANOATE_METABOLISM	-0.127992	-0.00619965	-6.57796	9.29008e-11	1.70938e-10	13.4922
KEGG_LINOLEIC_ACID_METABOLISM	-0.140514	0.0138346	-6.5185	1.35203e-10	2.4631e-10	13.1258
KEGG_PARKINSONS_DISEASE	-0.139346	-0.00497233	-6.34921	3.8734e-10	6.91947e-10	12.0991
KEGG_MISMATCH_REPAIR	-0.154805	-0.00999607	-5.96441	3.88171e-09	6.61328e-09	9.85518
KEGG_PROPANOATE_METABOLISM	-0.121328	-0.0127283	-5.95654	4.0638e-09	6.85999e-09	9.81061
KEGG_OLFACTORY_TRANSDUCTION	-0.116466	-0.00215556	-5.90962	5.33547e-09	8.76542e-09	9.54601
KEGG_BASAL_TRANSCRIPTION_FACTORS	-0.106129	-0.00534158	-5.66284	2.16747e-08	3.49837e-08	8.1854
KEGG_RNA_DEGRADATION	-0.116873	-0.0138381	-5.50599	5.14344e-08	8.15857e-08	7.3482
KEGG_ASCORBATE_AND_ALDARATE_METABOLISM	-0.132512	0.0119737	-5.48622	5.7269e-08	8.93008e-08	7.24419
KEGG_STEROID_HORMONE_BIOSYNTHESIS	-0.104512	0.0125789	-5.4219	8.10452e-08	1.24269e-07	6.90823
KEGG_BIOSYNTHESIS_OF_UNSATURATED_FATTY_ACIDS	-0.104285	-0.00684691	-5.41305	8.49856e-08	1.28175e-07	6.86232
KEGG_PROTEASOME	-0.144304	-0.000883482	-5.2159	2.40656e-07	3.54246e-07	5.8568
KEGG_NUCLEOTIDE_EXCISION_REPAIR	-0.10553	-0.0118099	-4.89962	1.19183e-06	1.6869e-06	4.31611
KEGG_SULFUR_METABOLISM	-0.100673	-0.00382983	-4.74228	2.55769e-06	3.51205e-06	3.58315
KEGG_PROTEIN_EXPORT	-0.118334	-0.00416399	-4.66377	3.71374e-06	5.02448e-06	3.22584

## Sheet: S7
Table S7: 1239 necroptosis related DEGs between A and B subtypes
ARHGEF6
GIMAP8
TRIM22
ARHGAP15
ZEB2
SLC9A9
RAB8B
GIMAP4
DOCK10
GIMAP6
TLR7
ATP8B4
RASSF2
VCAM1
IL10RA
GIMAP7
SLA
ABI3BP
CTSO
ST8SIA4
FGL2
RFTN1
MBNL1
ARHGAP25
GYPC
CD53
ARHGAP9
PIK3CG
GIMAP5
EVI2A
DOCK2
MS4A6A
CYSLTR1
MEF2C
C1S
SERPING1
GZMK
GIMAP1
CFH
LY86
CLIC2
CD69
MS4A7
CYP1B1
ITPR1
ENTPD1
WIPF1
DOCK8
HEG1
MAFB
EVI2B
BCL2
GMFG
FLI1
CD48
PLEKHO1
ZNF25
HCLS1
SH3BGRL
GNG2
PPP1R16B
LRRK2
TRAF3IP3
ETS1
LPXN
BTK
APOL3
IFI16
LY96
CYBB
DPYD
RECK
FCHSD2
MSN
A2M
PDE4B
C1orf54
GPR65
ITK
PECAM1
P2RY10
BNC2
PRKCH
SLAMF6
ABI3
CSF1R
PJA2
ARHGAP30
EVL
CD1D
FNBP1
STAT4
AIF1
SRGN
RGL1
CD84
WAS
RNASE6
TNFSF13B
PLEKHO2
IL18BP
ATP8B2
CLEC2B
SNRK
HLA-DOA
TM6SF1
SH2D1A
CYLD
GPR34
MYO5A
C1R
TNFAIP8
P2RY8
JAZF1
SASH3
GBP2
FAS
GLIPR1
GAB3
CD52
VIM
FGD2
PARVG
ITM2A
JAM2
SAMSN1
IL16
RCBTB2
CCL19
IL2RB
AXL
RGS18
CCR2
PIK3IP1
DDR2
PLXDC2
CD96
CD37
PYHIN1
ARHGDIB
KLHL6
FMNL3
CD2
PALLD
CD247
LCP1
TXNIP
TLR1
MDFIC
HLA-DMB
IFIT2
SPARCL1
SH2B3
C1RL
RSPO3
FCGR2B
C1orf162
ARL6IP5
GAS7
STAB1
ST3GAL5
ITGB2
HLA-DQA1
CD28
NAPSB
GPNMB
DOCK11
HVCN1
HLA-DPA1
DPEP2
ITGAL
CD8A
LAPTM5
ECM2
LAYN
C3AR1
CD3D
ABCA1
CCR7
SYT11
ZEB1
STAT5A
SLIT2
ARSB
SELL
TCF4
MPDZ
TNFSF8
TBC1D10C
FOLR2
PTPRC
GNB4
TRAT1
CLEC10A
PLA2G4C
NR3C1
ANK2
APOBEC3G
RASSF5
QKI
MAP4K1
ZNF831
CMKLR1
TNFSF12
RBMS3
CLIC4
CRISPLD2
PPM1M
MS4A4A
CCL5
CD86
RGS1
CYP2U1
PKD2
SHE
MYO1G
DSE
HAVCR2
TEK
CDH11
FAM107A
CLECL1
BTN3A3
CXCL13
MGP
CD163
TMEM47
KCNMA1
HCST
SAMD9L
ITGAM
ZBTB4
LY9
COL14A1
RHOJ
C7
TSHZ3
NRP1
FBN1
CCDC80
BOC
CYBRD1
NCF4
ATP2B4
THBS4
ARHGEF3
SIGLEC10
RCSD1
VAV1
COLEC12
CORO1A
MACF1
CD74
SLAMF1
TSC22D3
SP110
HLA-DPB1
HLA-DRA
GGT5
NEXN
PDE4D
PTPN22
RASGRP2
PODN
PIK3CD
ADAMTS1
PBX3
CXCR4
LAT2
EPHA3
CILP
GIMAP2
FYCO1
CD27
PDLIM3
JAM3
RAB31
IL1R1
TMEM140
FLRT2
CXCL12
SP140
NCF1C
CLEC1A
PDE1A
AP1S2
LGI2
SMARCA2
LHFPL2
FBLN5
TGFB3
CYYR1
SH2D3C
VAMP5
FCRL3
P2RY14
NIN
TLR6
GPR18
NAP1L3
EFEMP1
RNF150
ITGA4
GPR68
NLRP3
FGF7
P2RY13
EBF1
SERPINF1
CLIP3
MRAS
MOXD1
NCF1
F13A1
FHL1
FRMD4A
IL7R
C3
SLFN11
GBP4
CPXM2
FERMT2
FSTL1
MYLK
ITPKB
CD6
LRRC32
SELP
NCKAP1L
THBS1
FILIP1L
IKZF1
STOM
FRZB
PTPRM
TLR4
CD72
MYO1F
ABCC9
SNX29
IL6ST
AOAH
GREM1
KLHL5
BMPR2
ADAMTSL3
CALCRL
MSRB3
UBASH3A
MPEG1
ST6GALNAC6
CDO1
SLAMF8
RASGRP1
RUNX1T1
C1QC
CD3G
IRF4
ALDH1A3
SVEP1
OGN
CALD1
RAC2
PREX1
TSPAN4
SSPN
ALOX5AP
FZD4
PRRX1
SYNPO2
CD1C
MEOX1
SGCD
PLCB2
CBX7
DIXDC1
FPR3
OMD
CCDC69
LYL1
DPYSL3
NCF1B
SLA2
TMTC1
PLEK
MAN1C1
AOC3
RAB23
GHR
TNFAIP8L2
INMT
GPSM3
OLFML1
ENPP2
BTLA
GZMA
KCNJ8
RAMP3
OLFML2B
CD14
CD4
STAT2
APOBEC3H
STX11
CLEC14A
SFRP1
RASGRP3
SLC15A3
CLEC4A
PDCD1LG2
KLRB1
LAMA4
CD93
POPDC2
NDN
LDB2
RCAN2
MMRN1
EBI3
RGMA
TGFBR2
MEOX2
SLAMF7
TYROBP
DCN
SSBP2
SETBP1
PDE7B
EOMES
P2RX7
LAMA2
AKNA
CYFIP2
PTGFR
TBC1D2B
IGFBP7
GZMH
C1QA
FMO2
EGR2
PMP22
CD34
EPB41L3
NKG7
CNN3
BHMT2
EDNRA
FRMD6
PHLDB2
CD1E
ITGB7
SFMBT2
C1QB
DCLK1
LRCH2
PLN
CD79B
CSF2RB
TIMP2
GZMM
ZNF521
VEGFC
TNFAIP8L3
GNG11
PRDM8
LMOD1
GLT8D2
PPP1R12A
LIX1L
LAX1
FLNA
MEIS1
DPT
IGSF6
VGLL3
TLR8
MFAP4
LCP2
DTX1
ABCA8
COL8A2
FGF2
IL12RB1
TLR10
ADH1B
TAGAP
TMEM71
TIMP3
LST1
PTGDS
ZFPM2
PTGIS
HSPA12B
ELMO1
ARHGAP24
ADAM19
PDGFRB
EML1
FKBP5
RGS10
SNRPN
CHRDL2
PRKD1
PGM5
SPI1
STON1
CD3E
TLN1
GBP1
ANGPTL1
ITGAX
SCRG1
FCRLA
PRICKLE2
PSTPIP1
CCL22
RTN1
GPBAR1
PLSCR4
MNDA
AHNAK
TMEM119
ZNF671
AFF3
PLCL2
COL15A1
ICOS
FOXF1
LUM
PLCG2
TNFSF10
TMEM100
GPR174
KLF9
EMILIN1
PDE5A
CD40LG
DAB2
ANTXR2
PRELP
PRICKLE1
CCR4
CD83
PPP3CC
ZAP70
ASB2
CXCR6
KANK2
ADRB2
OLFML3
SMAP2
IGF1
FGD3
SLC24A3
MRGPRF
PAM
MSR1
CPE
EIF4E3
KCNMB1
BANK1
DOK2
MR1
LAP3
EMCN
CRYAB
ABCB1
MAP1B
SASH1
HEYL
TRIP13
HSPB7
NCALD
CTSK
ITGBL1
SLIT3
CX3CR1
TWSG1
EHD2
MFNG
ITGA1
RERG
PLXNC1
CD209
PTAFR
CXCR3
KCTD12
ITGAV
TCF21
SIT1
COL8A1
HAND2
TCEAL7
ADARB1
HSD11B1
SLCO2B1
ZNF532
BEX4
DACT3
CD79A
VASH1
LTA
HLA-DOB
SFRP2
CD40
LIPA
SYDE1
LILRB4
DHCR7
GEM
FCGR2A
EVC
SPON1
DDX58
PILRA
BCL6
ANXA6
COX7A1
TAGLN
MAP1A
SOD3
MYH11
VWF
UBE2C
CD99L2
ACTA2
FXYD6
LITAF
ANGPTL2
IFI44
MMRN2
HSPB6
IL2RA
HCK
ISLR
AURKA
COL6A3
BLVRA
TP53INP1
IGFBP5
EMP3
GAS1
PNOC
HSPB8
CNN1
CNTNAP1
CD38
LIMS2
GAL3ST4
PI16
LILRB2
VSIG4
DAAM2
MFAP5
CFD
PAPLN
FGR
TCN2
REM1
MS4A1
CD180
SLMAP
GM2A
DYSF
LPP
CAV1
AKT3
TNC
EBP
TLE4
KLF12
FCGR1A
EBF3
VIPR2
CDH5
TSPAN2
CCNE1
SELPLG
SLFN5
FIBIN
CCR1
IFI44L
PARP15
SLC1A3
LZTS1
ADAMDEC1
CD44
ANTXR1
CCL2
CIITA
PRSS23
GLI3
C1QTNF7
PLAC9
SRPX
CCR5
CMTM3
CDC42EP3
PARVA
TRPC1
FBLN2
GFI1
GBP5
TNFRSF1B
IL33
FLNC
VCAN
ATP1A2
HLA-DMA
TPM1
ENG
DES
CSRP1
C5AR1
MPP1
CLIP4
BASP1
NNMT
CASQ2
RBP5
ROR2
AEBP1
IFIH1
DNAJB5
SIGLEC1
VCL
CST7
LMO2
FCER1A
PRF1
HOPX
GNAO1
UBA7
RGS2
GSN
CTSW
NR2F1
KCNE4
FMO1
PTPN7
NFIA
ICAM3
MS4A2
SLC39A4
COL3A1
DIO2
FEZ1
TNFRSF13B
PLEKHG6
PCDH18
MYL9
ARMCX1
ANKRD35
FGD5
HMCN1
SORBS1
IFIT1
PDZRN4
ICAM2
GNG7
TLCD1
SMOC2
PHLDA3
TNFAIP3
XAF1
ZNF683
ZNF423
SHISA3
FILIP1
FAP
CDC20
CH25H
IFIT3
MXRA7
JAK2
CD300LF
ITGA9
TROAP
GJA4
TNS1
HIC1
NR2F2
NTN4
FABP4
SPARC
PRDM1
LMO3
CMTM8
ZBTB20
SVIL
MAMDC2
PDGFC
CCL21
APBB1IP
GRTP1
CDCA3
PDZD4
TBC1D9
CPA3
FERMT3
GADD45B
LEPR
AIM2
CDKN2A
RGS5
IL18R1
CACNA1C
RNF144B
KIT
CFL2
HTR2B
BARX1
CD22
CHRDL1
RASL12
TNFSF4
LAMB2
PPP1R12B
PTGS1
CXCL9
SQLE
ST6GALNAC5
NRXN2
PDCD1
SFRP4
ETV4
TGFBR3
TACR2
FBLN1
MCAM
RCOR2
C14orf132
PDGFRA
BLK
AKAP12
CD5
ADCY4
FBXL7
CD36
SGCA
CADM3
JPH2
TMEM156
LTB
ARMCX2
TREM2
CD19
INPP5D
NCF2
ACTG2
LPAR1
NOX4
VPREB3
CENPA
IGFBP4
CTSS
OVOL1
CLDN5
COL6A2
TOP2A
ASB5
CDCA8
VIP
FOXS1
MSC
ARL4C
DNMT3B
POU2AF1
CCL13
LBH
C16orf54
EFEMP2
RSAD2
CRISPLD1
TOX
SPOCK2
HAPLN3
PCDH17
CHN1
GREM2
TUBB6
FNDC1
HLA-DQB1
TGFB1I1
TRIB3
THY1
ELN
YBX2
LTBP1
HJURP
ZBTB16
HLA-DRB6
GLI2
METTL7A
SPN
RHOB
PLA2G4F
MAF
ISL1
LYVE1
BCHE
GRB7
SAMD9
THBS2
FCER1G
ADAMTS8
CR2
TCEAL2
FMOD
TMOD1
NEK2
SDC2
NFAM1
PRNP
CACNA1H
PCDH7
TSHZ2
SULF1
RECQL4
MCOLN2
TPX2
ANKRD29
LAG3
PLA1A
SPIRE2
CCND2
SCARA5
PIK3AP1
CLEC3B
GPC6
RARRES2
TIMP1
AURKB
ICAM1
BGN
KIFC1
NID2
OLFM1
OLR1
APOLD1
RDX
NUPR1
SPOCK1
FCN1
MLXIPL
SRPX2
PRUNE2
C12orf56
GFRA1
PTGER4
DACT1
PLA2G7
TACC1
LAMP3
CTSG
LXN
ANKRD44
MAGEA3
CHRNA3
GFPT2
SMYD1
VIL1
AOX1
RAC3
CLDN3
LDB3
LGALS1
SLC2A3
GOLT1A
ESPN
APOE
HERC5
ADCY5
KIF12
IGSF9
ITGA5
ID4
TBXAS1
MN1
COL1A2
CXCL11
DUSP1
LIFR
COL4A2
HDC
NLGN2
BVES
TTK
CXCL10
CHI3L2
MYOCD
FAM20C
OAS2
BIRC5
AKR1B1
KIF2C
ALOX5
NFIB
FCER2
PSD
TNFRSF17
CYGB
COL6A1
SCARF2
TYRP1
EPHA4
KITLG
GJA1
RUNX3
CENPF
REEP6
RBPMS2
FBXO32
TCL1A
HES6
AGTR1
SLCO2A1
MAGEA6
ITGA8
NXN
COL16A1
DSCR8
SPIB
GGH
PCOLCE
MAGEA12
ADAMTS2
RAB25
RAI2
RGS4
COL4A4
CPXM1
SMTN
CX3CL1
PIM2
PTN
MMP2
POSTN
SCARA3
FPR1
HLA-DQB2
MKX
PPP1R3C
ADAM28
HLA-DRB1
IGFBP6
STEAP2
TGM2
IKZF3
AQP1
BIRC3
PDK4
CSF3R
HTRA1
OGDHL
CFI
COL5A2
MYOC
CASP1
CSAG1
ZSCAN18
PRAME
CKMT1A
ELOVL5
GSPT2
NBEA
KLF2
CCL4L2
CDC6
PROC
TPSAB1
QPRT
BST2
JUP
EMP1
GABRP
IFNG
SUCNR1
CAP2
SERPINE2
HTRA3
OXCT1
F2RL2
PRSS3
BMP7
DDX60
GINS2
SGCE
NTN1
BARX2
APOA2
NKD2
CKMT1B
PRAP1
VNN2
APOC1
ITGA11
SLC29A4
EPS8L3
PODXL2
HOXA10
LDOC1
FOXA2
IL2RG
COL5A1
SMPX
ASPN
MSI1
IL22RA1
FGFR3
NOTUM
TGFBI
CLEC11A
NGFR
HLA-DRB5
GLDC
TPM2
CSPG4
SEMA3C
CGN
PDGFRL
SCG5
TM4SF5
MOGAT3
PCSK9
MXRA8
RAP1GAP
CBX6
CA4
MAP7D2
ERBB2
SYT7
ANXA1
CCL8
GUCA2A
IGLL1
ERAP2
SALL4
PTGER2
WDR72
COL9A3
APOD
HOXC13
CDX2
MXRA5
CYP2J2
PLA2G2D
APOC3
TMEM45B
MATN2
HPDL
SLC2A1
ITPKA
CCL11
FGFR4
GZMB
ORM2
CTHRC1
RAPGEFL1
CST2
KRT23
CNFN
ENTPD8
CELP
APOA1
CTAG2
PRSS8
RNASE1
MAGEA10
CDH17
MEP1A
SLC39A5
JPH1
MAGEA4
MAGEC2
SLC15A1
MAGEA1
PON3
GJB1
CAMK2N1
FAM3B
CCL18
CNTNAP2
NMU
PI3
RNF186
MAL
A1CF
FGB
ASCL2
GNG4
CDX1
PROX1
ORM1
LTF
UBD
PNCK
COL10A1
S100A7
WNT11
WFDC2
PRSS2
ADRA2A
COL1A1
GAL
TTR
SLPI
PPP1R1B
MUC13
DEFA6
S100A14
GUCY2C
DEFB1
LCN2
MIA
CLRN3
AZGP1
ADH1A
LYZ
COMP
RBP4
PCSK1N
MMP3
CEL
NPC1L1
REG3A
RBP2
TFF3
FGFBP1
CTSE
KLK6
ADH1C
REG1B
DUOXA2
REG1A
KRT20
MMP7
ITLN1
CEACAM5

## Sheet: S8
Table S8: Functional annotation of the differentially expressed genes between the two necroptosis clusters.
ONTOLOGY	ID	Description	GeneRatio	BgRatio	pvalue	p.adjust	qvalue	geneID	Count
BP	GO:0042110	T cell activation	129/1177	487/18723	7.48372e-47	3.99032e-43	2.53344e-43	VCAM1/FGL2/PIK3CG/DOCK2/DOCK8/MAFB/BCL2/CD48/MSN/ITK/SLAMF6/CD1D/AIF1/CD84/WAS/TNFSF13B/HLA-DOA/SASH3/CCL19/CCR2/CD2/LCP1/HLA-DMB/FCGR2B/HLA-DQA1/CD28/GPNMB/HLA-DPA1/ITGAL/CD8A/LAPTM5/CD3D/CCR7/TNFSF8/PTPRC/CCL5/CD86/HAVCR2/CLECL1/LY9/VAV1/CORO1A/CD74/SLAMF1/HLA-DPB1/HLA-DRA/PTPN22/PIK3CD/CD27/GPR18/NLRP3/IL7R/ITPKB/CD6/LRRC32/NCKAP1L/IL6ST/RASGRP1/CD3G/IRF4/RAC2/PREX1/CD1C/SLA2/TNFAIP8L2/CD4/CLE…	129
BP	GO:0007159	leukocyte cell-cell adhesion	106/1177	371/18723	7.96639e-42	2.12384e-38	1.34842e-38	VCAM1/FGL2/DOCK8/ETS1/MSN/PECAM1/CD1D/AIF1/TNFSF13B/HLA-DOA/SASH3/JAM2/CCL19/CCR2/HLA-DMB/FCGR2B/ITGB2/HLA-DQA1/CD28/GPNMB/HLA-DPA1/ITGAL/LAPTM5/CCR7/SELL/PTPRC/CCL5/CD86/HAVCR2/CLECL1/VAV1/CORO1A/CD74/SLAMF1/HLA-DPB1/HLA-DRA/PTPN22/CD27/CXCL12/ITGA4/NLRP3/IL7R/ITPKB/CD6/LRRC32/SELP/NCKAP1L/IL6ST/RASGRP1/RAC2/TNFAIP8L2/CD4/PDCD1LG2/EBI3/TGFBR2/ITGB7/LAX1/DTX1/IL12RB1/CD3E/ICOS/CD40LG/CD83/ZAP70/I…	106
BP	GO:0045785	positive regulation of cell adhesion	115/1177	437/18723	1.8786e-41	3.33891e-38	2.11986e-38	VCAM1/DOCK8/ETS1/CD1D/AIF1/TNFSF13B/HLA-DOA/SASH3/CCL19/CCR2/HLA-DMB/ITGB2/HLA-DQA1/CD28/HLA-DPA1/ECM2/CCR7/PTPRC/CCL5/CD86/HAVCR2/TEK/CLECL1/CXCL13/NRP1/CCDC80/VAV1/CORO1A/CD74/SLAMF1/HLA-DPB1/HLA-DRA/PTPN22/CD27/CXCL12/ITGA4/NLRP3/IL7R/FERMT2/ITPKB/CD6/SELP/NCKAP1L/IL6ST/RASGRP1/PREX1/CD4/SFRP1/PDCD1LG2/EBI3/TGFBR2/FLNA/IL12RB1/ADAM19/CD3E/ICOS/FOXF1/EMILIN1/CD40LG/CD83/ZAP70/IGF1/CD209/PTAFR/I…	115
BP	GO:0030098	lymphocyte differentiation	100/1177	374/18723	9.78665e-37	1.30456e-33	8.28259e-34	DOCK10/VCAM1/FGL2/DOCK2/MAFB/BCL2/BTK/ITK/SLAMF6/CD1D/TNFSF13B/HLA-DOA/SASH3/ITM2A/CCL19/AXL/CCR2/CD2/FCGR2B/CD28/DOCK11/CD8A/CD3D/CCR7/TNFSF8/PTPRC/CD86/LY9/VAV1/CD74/SLAMF1/HLA-DRA/PTPN22/PIK3CD/CD27/FCRL3/GPR18/ITGA4/NLRP3/IL7R/ITPKB/NCKAP1L/IKZF1/SLAMF8/RASGRP1/CD3G/IRF4/PREX1/LYL1/CD4/SFRP1/TGFBR2/EOMES/CD79B/DTX1/IL12RB1/SPI1/CD3E/PLCL2/PLCG2/CD40LG/CD83/ZAP70/MR1/MFNG/CD79A/LILRB4/BCL6/IL2…	100
BP	GO:0050863	regulation of T cell activation	93/1177	329/18723	2.44549e-36	2.60787e-33	1.65572e-33	VCAM1/FGL2/DOCK8/CD1D/AIF1/TNFSF13B/HLA-DOA/SASH3/CCL19/CCR2/CD2/HLA-DMB/FCGR2B/HLA-DQA1/CD28/GPNMB/HLA-DPA1/LAPTM5/CCR7/TNFSF8/PTPRC/CCL5/CD86/HAVCR2/CLECL1/VAV1/CORO1A/CD74/SLAMF1/HLA-DPB1/HLA-DRA/PTPN22/CD27/NLRP3/IL7R/ITPKB/CD6/LRRC32/NCKAP1L/IL6ST/RASGRP1/IRF4/RAC2/TNFAIP8L2/CD4/PDCD1LG2/EBI3/TGFBR2/LAX1/DTX1/IL12RB1/CD3E/ICOS/CD40LG/CD83/ZAP70/IGF1/TWSG1/CD209/SIT1/HLA-DOB/LILRB4/BCL6/IL2RA…	93
BP	GO:1903131	mononuclear cell differentiation	106/1177	426/18723	7.44153e-36	6.61304e-33	4.19859e-33	DOCK10/VCAM1/FGL2/DOCK2/MAFB/BCL2/BTK/IFI16/ITK/SLAMF6/CSF1R/CD1D/TNFSF13B/HLA-DOA/SASH3/ITM2A/CCL19/AXL/CCR2/CD2/FCGR2B/CD28/DOCK11/CD8A/CD3D/CCR7/TNFSF8/PTPRC/CD86/LY9/VAV1/CD74/SLAMF1/HLA-DRA/PTPN22/PIK3CD/CD27/FCRL3/GPR18/ITGA4/GPR68/NLRP3/IL7R/ITPKB/NCKAP1L/IKZF1/SLAMF8/RASGRP1/CD3G/IRF4/PREX1/LYL1/CD4/SFRP1/TGFBR2/EOMES/CD79B/DTX1/IL12RB1/SPI1/CD3E/PLCL2/PLCG2/CD40LG/CD83/ZAP70/MR1/MFNG/CD7…	106
BP	GO:1903037	regulation of leukocyte cell-cell adhesion	93/1177	336/18723	1.59144e-35	1.21222e-32	7.69635e-33	VCAM1/FGL2/DOCK8/ETS1/CD1D/AIF1/TNFSF13B/HLA-DOA/SASH3/CCL19/CCR2/HLA-DMB/FCGR2B/ITGB2/HLA-DQA1/CD28/GPNMB/HLA-DPA1/LAPTM5/CCR7/PTPRC/CCL5/CD86/HAVCR2/CLECL1/VAV1/CORO1A/CD74/SLAMF1/HLA-DPB1/HLA-DRA/PTPN22/CD27/CXCL12/ITGA4/NLRP3/IL7R/ITPKB/CD6/LRRC32/SELP/NCKAP1L/IL6ST/RASGRP1/TNFAIP8L2/CD4/PDCD1LG2/EBI3/TGFBR2/LAX1/DTX1/IL12RB1/CD3E/ICOS/CD40LG/CD83/ZAP70/IGF1/TWSG1/CD209/PTAFR/HLA-DOB/LILRB4/B…	93
BP	GO:0022407	regulation of cell-cell adhesion	108/1177	448/18723	3.48857e-35	2.32513e-32	1.47621e-32	VCAM1/FGL2/DOCK8/ETS1/CD1D/AIF1/TNFSF13B/HLA-DOA/SASH3/CCL19/CCR2/HLA-DMB/SH2B3/FCGR2B/ITGB2/HLA-DQA1/CD28/GPNMB/HLA-DPA1/LAPTM5/CCR7/PTPRC/CCL5/CD86/HAVCR2/CLECL1/CXCL13/VAV1/CORO1A/CD74/SLAMF1/HLA-DPB1/HLA-DRA/PTPN22/CD27/CXCL12/ITGA4/NLRP3/IL7R/ITPKB/CD6/LRRC32/SELP/NCKAP1L/IL6ST/RASGRP1/TNFAIP8L2/CD4/PDCD1LG2/EBI3/TGFBR2/AKNA/LAX1/DTX1/IL12RB1/ADAM19/SPI1/CD3E/ICOS/CD40LG/CD83/ZAP70/IGF1/TWSG…	108
BP	GO:1903039	positive regulation of leukocyte cell-cell adhesion	77/1177	239/18723	1.52149e-34	9.01398e-32	5.72294e-32	VCAM1/DOCK8/ETS1/CD1D/AIF1/TNFSF13B/HLA-DOA/SASH3/CCL19/CCR2/HLA-DMB/ITGB2/HLA-DQA1/CD28/HLA-DPA1/CCR7/PTPRC/CCL5/CD86/HAVCR2/CLECL1/VAV1/CORO1A/CD74/SLAMF1/HLA-DPB1/HLA-DRA/PTPN22/CD27/ITGA4/NLRP3/IL7R/ITPKB/CD6/SELP/NCKAP1L/IL6ST/RASGRP1/CD4/PDCD1LG2/EBI3/TGFBR2/IL12RB1/CD3E/ICOS/CD40LG/CD83/ZAP70/IGF1/CD209/PTAFR/HLA-DOB/LILRB4/BCL6/IL2RA/LILRB2/CAV1/CD44/CCL2/GLI3/HLA-DMA/CCL21/TNFSF4/CD5/HLA…	77
BP	GO:0022409	positive regulation of cell-cell adhesion	84/1177	284/18723	1.70486e-34	9.09034e-32	5.77142e-32	VCAM1/DOCK8/ETS1/CD1D/AIF1/TNFSF13B/HLA-DOA/SASH3/CCL19/CCR2/HLA-DMB/ITGB2/HLA-DQA1/CD28/HLA-DPA1/CCR7/PTPRC/CCL5/CD86/HAVCR2/CLECL1/CXCL13/VAV1/CORO1A/CD74/SLAMF1/HLA-DPB1/HLA-DRA/PTPN22/CD27/ITGA4/NLRP3/IL7R/ITPKB/CD6/SELP/NCKAP1L/IL6ST/RASGRP1/CD4/PDCD1LG2/EBI3/TGFBR2/IL12RB1/ADAM19/CD3E/ICOS/CD40LG/CD83/ZAP70/IGF1/CD209/PTAFR/HLA-DOB/LILRB4/BCL6/IL2RA/LILRB2/CAV1/CD44/CCL2/GLI3/HLA-DMA/JAK2/C…	84
BP	GO:0070661	leukocyte proliferation	89/1177	318/18723	1.95421e-34	9.47261e-32	6.01412e-32	VCAM1/PIK3CG/DOCK2/MEF2C/DOCK8/BCL2/BTK/MSN/CSF1R/CD1D/AIF1/TNFSF13B/SASH3/CCL19/CCR2/HLA-DMB/FCGR2B/CD28/GPNMB/HLA-DPA1/TNFSF8/PTPRC/CCL5/CD86/HAVCR2/CLECL1/CORO1A/CD74/SLAMF1/HLA-DPB1/PTPN22/FCRL3/IL7R/CD6/LRRC32/NCKAP1L/TLR4/IL6ST/GREM1/RASGRP1/RAC2/PDCD1LG2/EBI3/TGFBR2/TYROBP/IL12RB1/LST1/CD3E/MNDA/PLCL2/CD40LG/ZAP70/IGF1/TWSG1/CD209/CD79A/CD40/LILRB4/BCL6/IL2RA/CD38/LILRB2/VSIG4/MS4A1/CD180/…	89
BP	GO:0002683	negative regulation of immune system process	103/1177	434/18723	5.95601e-33	2.64645e-30	1.68022e-30	FGL2/SERPING1/MAFB/LPXN/BTK/IFI16/A2M/CD84/HLA-DOA/SH2D1A/SAMSN1/AXL/CCR2/CD96/FCGR2B/GPNMB/LAPTM5/SYT11/SLIT2/TBC1D10C/PTPRC/CD86/HAVCR2/FBN1/CD74/SLAMF1/TSC22D3/PTPN22/CXCL12/TGFB3/FCRL3/GPR18/GPR68/IL7R/LRRC32/NCKAP1L/THBS1/TLR4/GREM1/UBASH3A/SLAMF8/C1QC/SLA2/TNFAIP8L2/STAT2/SFRP1/PDCD1LG2/TYROBP/LAX1/DTX1/LST1/SPI1/GBP1/MNDA/PLCL2/FOXF1/EMILIN1/BANK1/CX3CR1/TWSG1/HLA-DOB/LILRB4/BCL6/IL2RA/HCK…	103
BP	GO:0050900	leukocyte migration	93/1177	369/18723	5.35379e-32	2.19588e-29	1.39415e-29	VCAM1/PIK3CG/DOCK8/MSN/PDE4B/PECAM1/CSF1R/AIF1/JAM2/IL16/CCL19/CCR2/ITGB2/ITGAL/C3AR1/CCR7/SLIT2/SELL/CMKLR1/CCL5/MYO1G/CXCL13/THBS4/VAV1/CORO1A/CD74/SLAMF1/PIK3CD/CXCR4/JAM3/IL1R1/CXCL12/GPR18/ITGA4/NLRP3/SELP/NCKAP1L/THBS1/GREM1/SLAMF8/RAC2/PREX1/GPSM3/CD34/ITGB7/VEGFC/SPI1/CCL22/EMILIN1/ZAP70/ASB2/CX3CR1/ITGA1/PTAFR/CXCR3/HCK/SELPLG/CCR1/CCL2/CCR5/C5AR1/MPP1/ROR2/CH25H/CCL21/KIT/CXCL9/TREM2/CC…	93
BP	GO:0070663	regulation of leukocyte proliferation	74/1177	245/18723	3.70681e-31	1.41176e-28	8.96322e-29	VCAM1/MEF2C/BCL2/BTK/CSF1R/CD1D/AIF1/TNFSF13B/SASH3/CCL19/CCR2/HLA-DMB/FCGR2B/CD28/GPNMB/HLA-DPA1/TNFSF8/PTPRC/CCL5/CD86/HAVCR2/CLECL1/CORO1A/CD74/SLAMF1/HLA-DPB1/PTPN22/FCRL3/CD6/LRRC32/NCKAP1L/TLR4/IL6ST/GREM1/RAC2/PDCD1LG2/EBI3/TGFBR2/TYROBP/IL12RB1/LST1/CD3E/MNDA/CD40LG/ZAP70/IGF1/TWSG1/CD209/CD40/LILRB4/BCL6/IL2RA/CD38/LILRB2/VSIG4/TNFRSF1B/IL33/TNFRSF13B/TNFAIP3/CD22/TNFSF4/BLK/INPP5D/SPN/P…	74
BP	GO:0050870	positive regulation of T cell activation	69/1177	216/18723	8.48022e-31	3.01444e-28	1.91385e-28	VCAM1/DOCK8/CD1D/AIF1/TNFSF13B/HLA-DOA/SASH3/CCL19/CCR2/HLA-DMB/HLA-DQA1/CD28/HLA-DPA1/CCR7/PTPRC/CCL5/CD86/HAVCR2/CLECL1/VAV1/CORO1A/CD74/SLAMF1/HLA-DPB1/HLA-DRA/PTPN22/CD27/NLRP3/IL7R/ITPKB/CD6/NCKAP1L/IL6ST/RASGRP1/CD4/PDCD1LG2/EBI3/TGFBR2/IL12RB1/CD3E/ICOS/CD40LG/CD83/ZAP70/IGF1/CD209/HLA-DOB/LILRB4/BCL6/IL2RA/LILRB2/CAV1/CCL2/GLI3/HLA-DMA/CCL21/TNFSF4/CD5/HLA-DQB1/THY1/ZBTB16/GLI2/LGALS1/RUN…	69
BP	GO:0001819	positive regulation of cytokine production	104/1177	467/18723	9.42129e-31	3.13965e-28	1.99335e-28	TLR7/RFTN1/PIK3CG/CYP1B1/HEG1/LRRK2/IFI16/LY96/CYBB/PDE4B/ITK/SLAMF6/CSF1R/AIF1/CD84/SASH3/IL16/CCL19/CCR2/PYHIN1/CD2/TLR1/CD28/HLA-DPA1/LAPTM5/C3AR1/CCR7/PTPRC/CD86/HAVCR2/CLECL1/LY9/CD74/SLAMF1/HLA-DPB1/PDE4D/PTPN22/PIK3CD/IL1R1/TLR6/NLRP3/C3/CD6/THBS1/TLR4/IL6ST/RASGRP1/IRF4/GPSM3/CD14/CD4/EBI3/TYROBP/P2RX7/CD34/TLR8/IL12RB1/CD3E/MNDA/LUM/PLCG2/CD40LG/CD83/PTAFR/LTA/CD40/DDX58/LILRB2/FGR/GBP5/…	104
BP	GO:0046651	lymphocyte proliferation	79/1177	288/18723	5.27547e-30	1.65464e-27	1.05052e-27	VCAM1/PIK3CG/DOCK2/MEF2C/DOCK8/BCL2/BTK/MSN/CD1D/AIF1/TNFSF13B/SASH3/CCL19/CCR2/HLA-DMB/FCGR2B/CD28/GPNMB/HLA-DPA1/TNFSF8/PTPRC/CCL5/CD86/HAVCR2/CLECL1/CORO1A/CD74/SLAMF1/HLA-DPB1/PTPN22/FCRL3/IL7R/CD6/LRRC32/NCKAP1L/TLR4/IL6ST/RASGRP1/RAC2/PDCD1LG2/EBI3/TGFBR2/TYROBP/IL12RB1/LST1/CD3E/MNDA/PLCL2/CD40LG/ZAP70/IGF1/TWSG1/CD209/CD79A/CD40/LILRB4/BCL6/IL2RA/CD38/LILRB2/VSIG4/MS4A1/CD180/TNFRSF1B/TNF…	79
BP	GO:0032943	mononuclear cell proliferation	79/1177	291/18723	1.14247e-29	3.38424e-27	2.14864e-27	VCAM1/PIK3CG/DOCK2/MEF2C/DOCK8/BCL2/BTK/MSN/CD1D/AIF1/TNFSF13B/SASH3/CCL19/CCR2/HLA-DMB/FCGR2B/CD28/GPNMB/HLA-DPA1/TNFSF8/PTPRC/CCL5/CD86/HAVCR2/CLECL1/CORO1A/CD74/SLAMF1/HLA-DPB1/PTPN22/FCRL3/IL7R/CD6/LRRC32/NCKAP1L/TLR4/IL6ST/RASGRP1/RAC2/PDCD1LG2/EBI3/TGFBR2/TYROBP/IL12RB1/LST1/CD3E/MNDA/PLCL2/CD40LG/ZAP70/IGF1/TWSG1/CD209/CD79A/CD40/LILRB4/BCL6/IL2RA/CD38/LILRB2/VSIG4/MS4A1/CD180/TNFRSF1B/TNF…	79
BP	GO:0002443	leukocyte mediated immunity	98/1177	440/18723	5.10541e-29	1.43274e-26	9.09641e-27	RFTN1/PIK3CG/C1S/SERPING1/BTK/SLAMF6/CD1D/CD84/WAS/HLA-DOA/SH2D1A/C1R/SASH3/CCR2/CD96/HLA-DMB/C1RL/FCGR2B/ITGB2/HLA-DQA1/CD28/HLA-DPA1/CD8A/PTPRC/MYO1G/HAVCR2/BTN3A3/ITGAM/C7/VAV1/CORO1A/CD74/SLAMF1/HLA-DPB1/HLA-DRA/PIK3CD/LAT2/CD27/IL1R1/NLRP3/IL7R/C3/NCKAP1L/TLR4/RASGRP1/C1QC/RAC2/CD1C/SLA2/SLAMF7/TYROBP/C1QA/CD1E/C1QB/GZMM/TLR8/IL12RB1/PTGDS/SPI1/FOXF1/PLCG2/CD40LG/MR1/CX3CR1/PTAFR/LTA/HLA-DOB…	98
BP	GO:0050867	positive regulation of cell activation	95/1177	420/18723	1.05981e-28	2.82546e-26	1.79387e-26	VCAM1/MEF2C/DOCK8/BCL2/LRRK2/BTK/CD1D/AIF1/TNFSF13B/HLA-DOA/SASH3/CCL19/AXL/CCR2/CD2/HLA-DMB/ITGB2/HLA-DQA1/CD28/HLA-DPA1/CCR7/PTPRC/CCL5/CD86/HAVCR2/CLECL1/ITGAM/VAV1/CORO1A/CD74/SLAMF1/HLA-DPB1/HLA-DRA/PTPN22/CD27/FCRL3/TLR6/NLRP3/IL7R/ITPKB/CD6/SELP/NCKAP1L/THBS1/TLR4/IL6ST/RASGRP1/PLEK/CD4/PDCD1LG2/EBI3/TGFBR2/TYROBP/IL12RB1/PDGFRB/CD3E/ICOS/CD40LG/CD83/ZAP70/IGF1/CD209/PTAFR/HLA-DOB/CD40/LIL…	95
BP	GO:0050670	regulation of lymphocyte proliferation	67/1177	225/18723	6.67919e-28	1.69588e-25	1.07671e-25	VCAM1/MEF2C/BCL2/BTK/CD1D/AIF1/TNFSF13B/SASH3/CCL19/CCR2/HLA-DMB/FCGR2B/CD28/GPNMB/HLA-DPA1/TNFSF8/PTPRC/CCL5/CD86/HAVCR2/CLECL1/CORO1A/CD74/SLAMF1/HLA-DPB1/PTPN22/FCRL3/CD6/LRRC32/NCKAP1L/TLR4/IL6ST/RAC2/PDCD1LG2/EBI3/TGFBR2/TYROBP/IL12RB1/LST1/CD3E/MNDA/CD40LG/ZAP70/IGF1/TWSG1/CD209/CD40/LILRB4/BCL6/IL2RA/CD38/LILRB2/VSIG4/TNFRSF1B/TNFRSF13B/CD22/TNFSF4/BLK/INPP5D/SPN/PRNP/HLA-DRB1/IKZF3/ERBB2/…	67
BP	GO:0032944	regulation of mononuclear cell proliferation	67/1177	227/18723	1.19275e-27	2.89079e-25	1.83535e-25	VCAM1/MEF2C/BCL2/BTK/CD1D/AIF1/TNFSF13B/SASH3/CCL19/CCR2/HLA-DMB/FCGR2B/CD28/GPNMB/HLA-DPA1/TNFSF8/PTPRC/CCL5/CD86/HAVCR2/CLECL1/CORO1A/CD74/SLAMF1/HLA-DPB1/PTPN22/FCRL3/CD6/LRRC32/NCKAP1L/TLR4/IL6ST/RAC2/PDCD1LG2/EBI3/TGFBR2/TYROBP/IL12RB1/LST1/CD3E/MNDA/CD40LG/ZAP70/IGF1/TWSG1/CD209/CD40/LILRB4/BCL6/IL2RA/CD38/LILRB2/VSIG4/TNFRSF1B/TNFRSF13B/CD22/TNFSF4/BLK/INPP5D/SPN/PRNP/HLA-DRB1/IKZF3/ERBB2/…	67
BP	GO:0002764	immune response-regulating signaling pathway	99/1177	468/18723	2.00062e-27	4.63795e-25	2.94461e-25	TLR7/RFTN1/MEF2C/BCL2/LPXN/BTK/LY96/PDE4B/ITK/PRKCH/PJA2/SH2D1A/CYLD/KLHL6/CD247/TLR1/FCGR2B/CD28/LAPTM5/C3AR1/CCR7/PTPRC/TRAT1/CMKLR1/MYO1G/HAVCR2/BTN3A3/VAV1/COLEC12/HLA-DPB1/PDE4D/PTPN22/PIK3CD/LAT2/FCRL3/TLR6/NCKAP1L/TLR4/UBASH3A/IRF4/FPR3/SLA2/BTLA/CD14/SLC15A3/TYROBP/CD79B/LAX1/TLR8/LCP2/TLR10/CD3E/GBP1/MNDA/PLCL2/PLCG2/ZAP70/BANK1/CD79A/CD40/LILRB4/DDX58/HCK/CD38/LILRB2/FGR/MS4A1/CAV1/CMTM…	99
BP	GO:0002697	regulation of immune effector process	82/1177	339/18723	5.45023e-27	1.21086e-24	7.68769e-25	FGL2/SERPING1/CFH/BTK/A2M/SLAMF6/CD1D/CD84/WAS/SH2D1A/SASH3/CCL19/CCR2/CD96/HLA-DMB/FCGR2B/ITGB2/CD28/LAPTM5/PTPRC/CD86/HAVCR2/ITGAM/VAV1/CD74/SLAMF1/HLA-DRA/PTPN22/IL1R1/TGFB3/FCRL3/NLRP3/NCF1/IL7R/C3/NCKAP1L/TLR4/SLAMF8/RASGRP1/IRF4/RAC2/CD1C/TYROBP/CD1E/IL12RB1/SPI1/FOXF1/PLCG2/CD40LG/MR1/CX3CR1/PTAFR/LTA/CD40/LILRB4/DDX58/BCL6/VSIG4/FGR/TNFRSF1B/ZNF683/IL18R1/KIT/CD22/TNFSF4/BLK/CD36/TREM2/RS…	82
BP	GO:0002696	positive regulation of leukocyte activation	91/1177	409/18723	5.79422e-27	1.23579e-24	7.84599e-25	VCAM1/MEF2C/DOCK8/BCL2/LRRK2/BTK/CD1D/AIF1/TNFSF13B/HLA-DOA/SASH3/CCL19/AXL/CCR2/CD2/HLA-DMB/ITGB2/HLA-DQA1/CD28/HLA-DPA1/CCR7/PTPRC/CCL5/CD86/HAVCR2/CLECL1/ITGAM/VAV1/CORO1A/CD74/SLAMF1/HLA-DPB1/HLA-DRA/PTPN22/CD27/FCRL3/TLR6/NLRP3/IL7R/ITPKB/CD6/NCKAP1L/THBS1/TLR4/IL6ST/RASGRP1/CD4/PDCD1LG2/EBI3/TGFBR2/TYROBP/IL12RB1/CD3E/ICOS/CD40LG/CD83/ZAP70/IGF1/CD209/PTAFR/HLA-DOB/CD40/LILRB4/BCL6/IL2RA/CD…	91
BP	GO:0030217	T cell differentiation	70/1177	257/18723	1.69229e-26	3.47049e-24	2.2034e-24	FGL2/DOCK2/MAFB/BCL2/ITK/SLAMF6/CD1D/HLA-DOA/SASH3/CCL19/CCR2/CD2/CD28/CD8A/CD3D/CCR7/TNFSF8/PTPRC/CD86/LY9/VAV1/CD74/HLA-DRA/PTPN22/PIK3CD/CD27/GPR18/NLRP3/IL7R/ITPKB/NCKAP1L/RASGRP1/CD3G/IRF4/PREX1/CD4/TGFBR2/EOMES/DTX1/IL12RB1/SPI1/CD3E/CD83/ZAP70/MR1/LILRB4/BCL6/IL2RA/LILRB2/GLI3/ZNF683/PRDM1/LEPR/IL18R1/KIT/TNFSF4/RSAD2/TOX/ZBTB16/GLI2/SPN/FCER1G/LAG3/PTGER4/RUNX3/HLA-DRB1/IFNG/ERBB2/ANXA1/P…	70
BP	GO:0002460	adaptive immune response based on somatic recombination of immune receptors built from immunoglobulin superfamily domains	83/1177	356/18723	3.91889e-26	7.73908e-24	4.91351e-24	RFTN1/MEF2C/C1S/SERPING1/BTK/SLAMF6/CD1D/WAS/TNFSF13B/IL18BP/HLA-DOA/C1R/SASH3/CCL19/CCR2/KLHL6/HLA-DMB/C1RL/FCGR2B/HLA-DQA1/CD28/HLA-DPA1/CD8A/PTPRC/MYO1G/HAVCR2/BTN3A3/CXCL13/LY9/C7/CD74/SLAMF1/HLA-DPB1/HLA-DRA/CD27/IL1R1/NLRP3/IL7R/C3/NCKAP1L/TLR4/C1QC/IRF4/CD1C/SLA2/CD4/EBI3/C1QA/CD1E/C1QB/GZMM/TLR8/IL12RB1/CD40LG/MR1/LTA/HLA-DOB/CD40/LILRB4/BCL6/TNFRSF1B/HLA-DMA/PRF1/TNFAIP3/IL18R1/TNFSF4/TR…	83
BP	GO:0002253	activation of immune response	85/1177	375/18723	7.80672e-26	1.48662e-23	9.4385e-24	RFTN1/MEF2C/C1S/SERPING1/CFH/BCL2/LPXN/BTK/IFI16/A2M/PDE4B/ITK/PRKCH/SH2D1A/C1R/PYHIN1/KLHL6/CD247/C1RL/FCGR2B/CD28/LAPTM5/C3AR1/CCR7/PTPRC/TRAT1/CMKLR1/MYO1G/BTN3A3/C7/VAV1/HLA-DPB1/PDE4D/PTPN22/PIK3CD/LAT2/FCRL3/C3/NCKAP1L/TLR4/UBASH3A/C1QC/FPR3/SLA2/TYROBP/C1QA/C1QB/CD79B/LAX1/MFAP4/LCP2/CD3E/GBP1/MNDA/PLCL2/PLCG2/ZAP70/BANK1/CD79A/LILRB4/HCK/CD38/VSIG4/CFD/FGR/MS4A1/CMTM3/C5AR1/AIM2/CD22/BLK/…	85
BP	GO:0002366	leukocyte activation involved in immune response	71/1177	275/18723	2.51441e-25	4.62304e-23	2.93515e-23	DOCK10/FGL2/PIK3CG/DOCK2/BTK/SLAMF6/CD84/ITM2A/CCL19/CCR2/LCP1/HLA-DMB/FCGR2B/ITGB2/CD28/DOCK11/ITGAL/PTPRC/CD86/HAVCR2/ITGAM/LY9/CORO1A/CD74/SLAMF1/HLA-DRA/PIK3CD/LAT2/NLRP3/NCKAP1L/TLR4/RASGRP1/IRF4/RAC2/CD1C/TYROBP/EOMES/IL12RB1/PTGDS/SPI1/PLCL2/FOXF1/PLCG2/CD40LG/CX3CR1/MFNG/PTAFR/CD40/BCL6/FGR/CD180/DYSF/ZNF683/APBB1IP/IL18R1/KIT/TNFSF4/BLK/TREM2/CD19/POU2AF1/SPN/FCER1G/ICAM1/PTGER4/LGALS1/H…	71
BP	GO:0002263	cell activation involved in immune response	71/1177	279/18723	6.43126e-25	1.14305e-22	7.25717e-23	DOCK10/FGL2/PIK3CG/DOCK2/BTK/SLAMF6/CD84/ITM2A/CCL19/CCR2/LCP1/HLA-DMB/FCGR2B/ITGB2/CD28/DOCK11/ITGAL/PTPRC/CD86/HAVCR2/ITGAM/LY9/CORO1A/CD74/SLAMF1/HLA-DRA/PIK3CD/LAT2/NLRP3/NCKAP1L/TLR4/RASGRP1/IRF4/RAC2/CD1C/TYROBP/EOMES/IL12RB1/PTGDS/SPI1/PLCL2/FOXF1/PLCG2/CD40LG/CX3CR1/MFNG/PTAFR/CD40/BCL6/FGR/CD180/DYSF/ZNF683/APBB1IP/IL18R1/KIT/TNFSF4/BLK/TREM2/CD19/POU2AF1/SPN/FCER1G/ICAM1/PTGER4/LGALS1/H…	71
BP	GO:0050866	negative regulation of cell activation	61/1177	210/18723	7.27533e-25	1.25136e-22	7.94481e-23	FGL2/BTK/CD84/SAMSN1/AXL/CCR2/SH2B3/FCGR2B/GPNMB/LAPTM5/SYT11/TBC1D10C/PTPRC/CD86/HAVCR2/CD74/PTPN22/LRRC32/NCKAP1L/TNFAIP8L2/SFRP1/PDCD1LG2/TYROBP/LAX1/DTX1/LST1/SPI1/MNDA/FOXF1/EMILIN1/BANK1/TWSG1/LILRB4/BCL6/IL2RA/LILRB2/VSIG4/FGR/GLI3/CST7/TNFRSF13B/TNFAIP3/CD300LF/TNFSF4/PDGFRA/BLK/TREM2/INPP5D/SPN/PRNP/LAG3/APOE/CYGB/RUNX3/CX3CL1/HLA-DRB1/SERPINE2/ERBB2/ANXA1/PLA2G2D/GAL	61
BP	GO:0031589	cell-substrate adhesion	82/1177	363/18723	7.51985e-25	1.25299e-22	7.95521e-23	VCAM1/BCL2/LPXN/PARVG/AXL/CD96/ITGB2/ITGAL/ECM2/CCR7/MYO1G/TEK/FAM107A/NRP1/CCDC80/CORO1A/MACF1/EPHA3/JAM3/FBLN5/ITGA4/FERMT2/THBS1/GREM1/RAC2/PREX1/FZD4/SFRP1/CD34/PHLDB2/ITGB7/FLNA/CD3E/GBP1/FOXF1/EMILIN1/ITGBL1/ITGA1/ITGAV/COL8A1/BCL6/VWF/LIMS2/CD44/ANTXR1/PARVA/FBLN2/SIGLEC1/VCL/COL3A1/SORBS1/JAK2/NTN4/CCL21/FERMT3/CDKN2A/LAMB2/FBLN1/CD36/EFEMP2/SPOCK2/THY1/LYVE1/NID2/SPOCK1/RAC3/LGALS1/ITGA5…	82
BP	GO:0060326	cell chemotaxis	75/1177	310/18723	8.9189e-25	1.44108e-22	9.14934e-23	VCAM1/PIK3CG/PDE4B/CSF1R/AIF1/IL16/CCL19/CCR2/ITGB2/C3AR1/CCR7/SLIT2/CMKLR1/CCL5/CXCL13/NRP1/THBS4/VAV1/CORO1A/CD74/SLAMF1/PIK3CD/CXCR4/JAM3/CXCL12/GPR18/NCKAP1L/THBS1/GREM1/SLAMF8/RAC2/PREX1/GPSM3/VEGFC/FGF2/PDGFRB/PRKD1/SPI1/CCL22/CCR4/CXCR6/CX3CR1/ITGA1/CXCR3/CCR1/CCL2/CCR5/PARVA/C5AR1/MPP1/SMOC2/CH25H/CCL21/KIT/CXCL9/PDGFRA/LPAR1/CCL13/FCER1G/RARRES2/PLA2G7/CXCL11/DUSP1/CXCL10/ALOX5/AGTR1/CX3…	75
BP	GO:0051251	positive regulation of lymphocyte activation	81/1177	362/18723	2.85588e-24	4.4787e-22	2.84351e-22	VCAM1/MEF2C/DOCK8/BCL2/BTK/CD1D/AIF1/TNFSF13B/HLA-DOA/SASH3/CCL19/AXL/CCR2/HLA-DMB/HLA-DQA1/CD28/HLA-DPA1/CCR7/PTPRC/CCL5/CD86/HAVCR2/CLECL1/VAV1/CORO1A/CD74/SLAMF1/HLA-DPB1/HLA-DRA/PTPN22/CD27/FCRL3/NLRP3/IL7R/ITPKB/CD6/NCKAP1L/TLR4/IL6ST/RASGRP1/CD4/PDCD1LG2/EBI3/TGFBR2/TYROBP/IL12RB1/CD3E/ICOS/CD40LG/CD83/ZAP70/IGF1/CD209/HLA-DOB/CD40/LILRB4/BCL6/IL2RA/CD38/LILRB2/CAV1/CCL2/GLI3/HLA-DMA/CCL21/…	81
BP	GO:0030595	leukocyte chemotaxis	63/1177	230/18723	4.1715e-24	6.35498e-22	4.03475e-22	PIK3CG/PDE4B/CSF1R/AIF1/IL16/CCL19/CCR2/ITGB2/C3AR1/CCR7/SLIT2/CMKLR1/CCL5/CXCL13/THBS4/VAV1/CORO1A/CD74/SLAMF1/PIK3CD/CXCR4/JAM3/CXCL12/GPR18/NCKAP1L/THBS1/GREM1/SLAMF8/RAC2/PREX1/GPSM3/VEGFC/SPI1/CCL22/CX3CR1/ITGA1/CXCR3/CCR1/CCL2/CCR5/C5AR1/MPP1/CH25H/CCL21/KIT/CXCL9/CCL13/FCER1G/RARRES2/PLA2G7/CXCL11/DUSP1/CXCL10/ALOX5/CX3CL1/PTN/CSF3R/ANXA1/CCL8/CCL11/CCL18/S100A7/S100A14	63
BP	GO:0097529	myeloid leukocyte migration	60/1177	220/18723	6.57737e-23	9.74182e-21	6.18504e-21	PIK3CG/PDE4B/PECAM1/CSF1R/AIF1/CCL19/CCR2/ITGB2/C3AR1/CCR7/SLIT2/CMKLR1/CCL5/CXCL13/THBS4/VAV1/CD74/SLAMF1/PIK3CD/JAM3/IL1R1/CXCL12/NCKAP1L/THBS1/GREM1/SLAMF8/RAC2/PREX1/VEGFC/SPI1/CCL22/EMILIN1/CX3CR1/ITGA1/CCR1/CCL2/C5AR1/MPP1/ROR2/CCL21/KIT/CXCL9/TREM2/CCL13/FCER1G/MCOLN2/RARRES2/PTGER4/PLA2G7/CXCL11/DUSP1/CXCL10/CX3CL1/CSF3R/ANXA1/CCL8/CCL11/CCL18/S100A7/S100A14	60
BP	GO:0030198	extracellular matrix organization	71/1177	301/18723	8.07274e-23	1.16335e-20	7.38604e-21	CYP1B1/ETS1/RECK/DDR2/LCP1/ECM2/CRISPLD2/COL14A1/CCDC80/ADAMTS1/FLRT2/FBLN5/GREM1/ADAMTSL3/OLFML2B/PHLDB2/DPT/MFAP4/COL8A2/COL15A1/FOXF1/LUM/EMILIN1/CTSK/COL8A1/SFRP2/MYH11/PAPLN/CAV1/ANTXR1/FBLN2/TNFRSF1B/ENG/AEBP1/COL3A1/SMOC2/FAP/NTN4/LAMB2/FBLN1/PDGFRA/CTSS/EFEMP2/SPOCK2/ELN/ADAMTS8/FMOD/SULF1/NID2/CTSG/COL1A2/COL4A2/COL16A1/ADAMTS2/COL4A4/MMP2/POSTN/COL5A2/TPSAB1/COL5A1/TGFBI/WDR72/COL9A3/FG…	71
BP	GO:0043062	extracellular structure organization	71/1177	302/18723	9.93143e-23	1.39354e-20	8.8475e-21	CYP1B1/ETS1/RECK/DDR2/LCP1/ECM2/CRISPLD2/COL14A1/CCDC80/ADAMTS1/FLRT2/FBLN5/GREM1/ADAMTSL3/OLFML2B/PHLDB2/DPT/MFAP4/COL8A2/COL15A1/FOXF1/LUM/EMILIN1/CTSK/COL8A1/SFRP2/MYH11/PAPLN/CAV1/ANTXR1/FBLN2/TNFRSF1B/ENG/AEBP1/COL3A1/SMOC2/FAP/NTN4/LAMB2/FBLN1/PDGFRA/CTSS/EFEMP2/SPOCK2/ELN/ADAMTS8/FMOD/SULF1/NID2/CTSG/COL1A2/COL4A2/COL16A1/ADAMTS2/COL4A4/MMP2/POSTN/COL5A2/TPSAB1/COL5A1/TGFBI/WDR72/COL9A3/FG…	71
BP	GO:0002449	lymphocyte mediated immunity	77/1177	350/18723	1.22642e-22	1.67673e-20	1.06455e-20	RFTN1/C1S/SERPING1/BTK/SLAMF6/CD1D/WAS/HLA-DOA/SH2D1A/C1R/SASH3/CCR2/CD96/HLA-DMB/C1RL/FCGR2B/HLA-DQA1/CD28/HLA-DPA1/CD8A/PTPRC/MYO1G/HAVCR2/BTN3A3/C7/VAV1/CORO1A/CD74/SLAMF1/HLA-DPB1/HLA-DRA/CD27/IL1R1/NLRP3/IL7R/C3/NCKAP1L/RASGRP1/C1QC/CD1C/SLA2/SLAMF7/C1QA/CD1E/C1QB/GZMM/TLR8/IL12RB1/CD40LG/MR1/LTA/HLA-DOB/CD40/LILRB4/BCL6/TNFRSF1B/HLA-DMA/PRF1/IL18R1/TNFSF4/TREM2/CD19/INPP5D/RSAD2/HLA-DQB1/FC…	77
BP	GO:0007204	positive regulation of cytosolic calcium ion concentration	73/1177	319/18723	1.36487e-22	1.81938e-20	1.15511e-20	PIK3CG/CYSLTR1/CLIC2/ITPR1/BCL2/GPR65/P2RY10/P2RY8/CD52/CCL19/CCR2/C3AR1/CCR7/PTPRC/ANK2/CMKLR1/PKD2/CXCL13/ATP2B4/CORO1A/PDE4D/CXCR4/GPR18/FPR3/RAMP3/P2RX7/PTGFR/EDNRA/PLN/FGF2/PRKD1/PLCG2/GPR174/CCR4/CXCR6/CX3CR1/CXCR3/ITGAV/CD38/MS4A1/CAV1/CCR1/CCR5/TRPC1/ATP1A2/C5AR1/CASQ2/JAK2/CCL21/CACNA1C/HTR2B/CXCL9/PDGFRA/CD36/JPH2/CD19/LPAR1/THY1/PRNP/MCOLN2/PTGER4/ADCY5/CXCL11/CXCL10/GJA1/AGTR1/CX3CL1/…	73
BP	GO:0045229	external encapsulating structure organization	71/1177	304/18723	1.49856e-22	1.94886e-20	1.23732e-20	CYP1B1/ETS1/RECK/DDR2/LCP1/ECM2/CRISPLD2/COL14A1/CCDC80/ADAMTS1/FLRT2/FBLN5/GREM1/ADAMTSL3/OLFML2B/PHLDB2/DPT/MFAP4/COL8A2/COL15A1/FOXF1/LUM/EMILIN1/CTSK/COL8A1/SFRP2/MYH11/PAPLN/CAV1/ANTXR1/FBLN2/TNFRSF1B/ENG/AEBP1/COL3A1/SMOC2/FAP/NTN4/LAMB2/FBLN1/PDGFRA/CTSS/EFEMP2/SPOCK2/ELN/ADAMTS8/FMOD/SULF1/NID2/CTSG/COL1A2/COL4A2/COL16A1/ADAMTS2/COL4A4/MMP2/POSTN/COL5A2/TPSAB1/COL5A1/TGFBI/WDR72/COL9A3/FG…	71
BP	GO:0032103	positive regulation of response to external stimulus	86/1177	427/18723	2.03399e-22	2.5822e-20	1.63943e-20	TLR7/PIK3CG/LY86/LRRK2/ETS1/BTK/IFI16/LY96/SLAMF6/CSF1R/CD1D/AIF1/SH2D1A/IL16/CCL19/CCR2/PYHIN1/CD28/C3AR1/CCR7/SLIT2/CMKLR1/CCL5/HAVCR2/CXCL13/NRP1/THBS4/VAV1/CD74/SLAMF1/CXCR4/CXCL12/C3/NCKAP1L/THBS1/TLR4/IL6ST/BMPR2/RASGRP1/RAC2/ALOX5AP/GPSM3/TYROBP/VEGFC/FLNA/TLR8/FGF2/TLR10/PDGFRB/PRKD1/SPI1/MNDA/PLCG2/CCR4/SASH1/CX3CR1/LTA/HCK/CD180/CCR1/GBP5/IL33/C5AR1/SMOC2/JAK2/FABP4/CCL21/AIM2/TNFSF4/TR…	86
BP	GO:0002695	negative regulation of leukocyte activation	54/1177	187/18723	5.10728e-22	6.33303e-20	4.02081e-20	FGL2/BTK/CD84/SAMSN1/AXL/CCR2/FCGR2B/GPNMB/LAPTM5/SYT11/TBC1D10C/PTPRC/CD86/HAVCR2/CD74/PTPN22/LRRC32/NCKAP1L/TNFAIP8L2/SFRP1/PDCD1LG2/TYROBP/LAX1/DTX1/LST1/SPI1/MNDA/FOXF1/BANK1/TWSG1/LILRB4/BCL6/IL2RA/LILRB2/VSIG4/FGR/GLI3/CST7/TNFRSF13B/TNFAIP3/CD300LF/TNFSF4/BLK/INPP5D/SPN/PRNP/LAG3/RUNX3/CX3CL1/HLA-DRB1/ERBB2/ANXA1/PLA2G2D/GAL	54
BP	GO:0071674	mononuclear cell migration	55/1177	196/18723	9.54712e-22	1.15694e-19	7.34535e-20	PIK3CG/DOCK8/MSN/PECAM1/CSF1R/AIF1/JAM2/CCL19/CCR2/ITGAL/C3AR1/CCR7/SLIT2/CMKLR1/CCL5/MYO1G/CXCL13/SLAMF1/PIK3CD/CXCR4/CXCL12/ITGA4/THBS1/GREM1/SLAMF8/ITGB7/SPI1/CCL22/ZAP70/ASB2/CX3CR1/CXCR3/CCR1/CCL2/CCR5/C5AR1/CH25H/CCL21/CCL13/SPN/RARRES2/ICAM1/PLA2G7/CXCL11/DUSP1/CXCL10/ALOX5/CX3CL1/ANXA1/CCL8/APOD/CCL11/CCL18/S100A7/S100A14	55
BP	GO:0002685	regulation of leukocyte migration	56/1177	210/18723	5.95094e-21	7.0512e-19	4.47677e-19	DOCK8/MSN/CSF1R/AIF1/JAM2/CCL19/CCR2/C3AR1/CCR7/SLIT2/CMKLR1/CCL5/CXCL13/THBS4/CD74/SLAMF1/JAM3/IL1R1/CXCL12/GPR18/ITGA4/SELP/NCKAP1L/THBS1/GREM1/SLAMF8/RAC2/GPSM3/VEGFC/SPI1/EMILIN1/CX3CR1/PTAFR/CXCR3/CCR1/CCL2/C5AR1/MPP1/CCL21/TREM2/THY1/SPN/RARRES2/ICAM1/PTGER4/PLA2G7/DUSP1/CXCL10/KITLG/CX3CL1/PTN/ANXA1/CCL8/APOD/S100A7/S100A14	56
BP	GO:0002768	immune response-regulating cell surface receptor signaling pathway	70/1177	315/18723	6.11282e-21	7.08555e-19	4.49859e-19	RFTN1/MEF2C/BCL2/LPXN/BTK/PDE4B/ITK/PRKCH/SH2D1A/KLHL6/CD247/FCGR2B/CD28/LAPTM5/C3AR1/CCR7/PTPRC/TRAT1/CMKLR1/MYO1G/BTN3A3/VAV1/HLA-DPB1/PDE4D/PTPN22/PIK3CD/LAT2/FCRL3/NCKAP1L/UBASH3A/FPR3/SLA2/BTLA/TYROBP/CD79B/LAX1/LCP2/CD3E/GBP1/MNDA/PLCL2/PLCG2/ZAP70/BANK1/CD79A/CD40/LILRB4/HCK/CD38/LILRB2/FGR/MS4A1/CMTM3/C5AR1/MS4A2/KIT/CD22/BLK/CD19/INPP5D/HLA-DQB1/THY1/FCER1G/CR2/NFAM1/PRNP/FCN1/FPR1/HLA-D…	70
BP	GO:0042060	wound healing	82/1177	422/18723	2.16065e-20	2.42057e-18	1.53681e-18	PIK3CG/SERPING1/ENTPD1/ETS1/WAS/AXL/SH2B3/SYT11/VAV1/MACF1/CXCR4/TGFB3/F13A1/FERMT2/MYLK/SELP/THBS1/TLR4/IL6ST/PLEK/MMRN1/TGFBR2/DCN/CD34/PHLDB2/FLNA/FGF2/ARHGAP24/PDGFRB/TLN1/PLCG2/CD40LG/IGF1/CD40/ANXA6/VWF/DYSF/CAV1/TNC/CD44/GLI3/TPM1/CSRP1/VCL/COL3A1/MYL9/SMOC2/TNFAIP3/FAP/JAK2/ITGA9/SPARC/FERMT3/FBLN1/MCAM/PDGFRA/BLK/CD36/FCER1G/TIMP1/VIL1/CLDN3/APOE/ITGA5/ALOX5/GJA1/CX3CL1/POSTN/PROC/SERPIN…	82
BP	GO:0097530	granulocyte migration	46/1177	148/18723	2.17905e-20	2.42057e-18	1.53681e-18	PIK3CG/PDE4B/PECAM1/CSF1R/CCL19/ITGB2/C3AR1/CCR7/SLIT2/CMKLR1/CCL5/CXCL13/THBS4/VAV1/CD74/SLAMF1/PIK3CD/JAM3/IL1R1/NCKAP1L/THBS1/SLAMF8/RAC2/PREX1/CCL22/ITGA1/CCL2/C5AR1/MPP1/CCL21/CXCL9/CCL13/FCER1G/MCOLN2/RARRES2/PTGER4/CXCL11/CXCL10/CX3CL1/CSF3R/ANXA1/CCL8/CCL11/CCL18/S100A7/S100A14	46
BP	GO:0055074	calcium ion homeostasis	86/1177	460/18723	3.37234e-20	3.66966e-18	2.32985e-18	PIK3CG/CYSLTR1/CLIC2/ITPR1/BCL2/GPR65/P2RY10/P2RY8/CD52/CCL19/CCR2/C3AR1/CCR7/PTPRC/ANK2/CMKLR1/CCL5/PKD2/CXCL13/ATP2B4/CORO1A/PDE4D/CXCR4/CXCL12/GPR18/FPR3/RAMP3/P2RX7/PTGFR/EDNRA/PLN/FGF2/PRKD1/PLCG2/GPR174/CCR4/CXCR6/SLC24A3/CX3CR1/CXCR3/ITGAV/CD40/ANXA6/CD38/MS4A1/CAV1/CDH5/CCR1/CCR5/TRPC1/ATP1A2/C5AR1/CASQ2/JAK2/CCL21/CACNA1C/HTR2B/CXCL9/PDGFRA/CD36/JPH2/CD19/LPAR1/CCL13/THY1/PRNP/MCOLN2/PTG…	86
BP	GO:0070665	positive regulation of leukocyte proliferation	46/1177	150/18723	4.02252e-20	4.28962e-18	2.72346e-18	VCAM1/MEF2C/BCL2/CSF1R/CD1D/AIF1/TNFSF13B/SASH3/CCL19/CCR2/HLA-DMB/CD28/HLA-DPA1/PTPRC/CCL5/CD86/HAVCR2/CLECL1/CORO1A/CD74/SLAMF1/HLA-DPB1/PTPN22/FCRL3/CD6/NCKAP1L/TLR4/IL6ST/PDCD1LG2/EBI3/TGFBR2/IL12RB1/CD3E/CD40LG/ZAP70/IGF1/CD209/CD40/BCL6/IL2RA/CD38/LILRB2/TNFSF4/KITLG/BST2/ANXA1	46
BP	GO:1902105	regulation of leukocyte differentiation	64/1177	279/18723	5.25491e-20	5.49396e-18	3.48809e-18	RASSF2/FGL2/MAFB/EVI2B/HCLS1/BTK/HLA-DOA/SASH3/CCL19/AXL/CCR2/CD2/FCGR2B/CD28/PTPRC/CD86/FBN1/CD74/HLA-DRA/CD27/FCRL3/GPR68/NLRP3/IL7R/ITPKB/NCKAP1L/TLR4/SLAMF8/RASGRP1/C1QC/IRF4/CD4/SFRP1/TGFBR2/TYROBP/DTX1/IL12RB1/CD83/ZAP70/LILRB4/BCL6/IL2RA/LILRB2/CCR1/GLI3/ROR2/ZNF683/PRDM1/TNFSF4/TREM2/INPP5D/TOX/ZBTB16/GLI2/NFAM1/LAG3/KITLG/RUNX3/HLA-DRB1/IKZF3/IFNG/ERBB2/ANXA1/LTF	64
BP	GO:0051480	regulation of cytosolic calcium ion concentration	73/1177	353/18723	7.1163e-20	7.21955e-18	4.58366e-18	PIK3CG/CYSLTR1/CLIC2/ITPR1/BCL2/GPR65/P2RY10/P2RY8/CD52/CCL19/CCR2/C3AR1/CCR7/PTPRC/ANK2/CMKLR1/PKD2/CXCL13/ATP2B4/CORO1A/PDE4D/CXCR4/GPR18/FPR3/RAMP3/P2RX7/PTGFR/EDNRA/PLN/FGF2/PRKD1/PLCG2/GPR174/CCR4/CXCR6/CX3CR1/CXCR3/ITGAV/CD38/MS4A1/CAV1/CCR1/CCR5/TRPC1/ATP1A2/C5AR1/CASQ2/JAK2/CCL21/CACNA1C/HTR2B/CXCL9/PDGFRA/CD36/JPH2/CD19/LPAR1/THY1/PRNP/MCOLN2/PTGER4/ADCY5/CXCL11/CXCL10/GJA1/AGTR1/CX3CL1/…	73
BP	GO:0042098	T cell proliferation	53/1177	199/18723	7.17622e-20	7.21955e-18	4.58366e-18	VCAM1/PIK3CG/DOCK2/DOCK8/MSN/CD1D/AIF1/TNFSF13B/SASH3/CCL19/CCR2/HLA-DMB/CD28/GPNMB/HLA-DPA1/TNFSF8/PTPRC/CCL5/CD86/HAVCR2/CLECL1/CORO1A/SLAMF1/HLA-DPB1/PTPN22/CD6/LRRC32/NCKAP1L/IL6ST/RASGRP1/RAC2/PDCD1LG2/EBI3/TGFBR2/IL12RB1/CD3E/CD40LG/ZAP70/IGF1/TWSG1/CD209/LILRB4/IL2RA/LILRB2/VSIG4/TNFRSF1B/TNFSF4/SPN/PRNP/HLA-DRB1/ERBB2/ANXA1/PLA2G2D	53
BP	GO:0002429	immune response-activating cell surface receptor signaling pathway	65/1177	291/18723	1.18648e-19	1.15024e-17	7.3028e-18	RFTN1/MEF2C/BCL2/LPXN/BTK/PDE4B/ITK/PRKCH/SH2D1A/KLHL6/CD247/FCGR2B/CD28/LAPTM5/C3AR1/CCR7/PTPRC/TRAT1/CMKLR1/MYO1G/BTN3A3/VAV1/HLA-DPB1/PDE4D/PTPN22/PIK3CD/LAT2/FCRL3/NCKAP1L/UBASH3A/FPR3/SLA2/TYROBP/CD79B/LAX1/LCP2/CD3E/GBP1/MNDA/PLCL2/PLCG2/ZAP70/BANK1/CD79A/LILRB4/HCK/CD38/FGR/MS4A1/CMTM3/C5AR1/CD22/BLK/CD19/INPP5D/HLA-DQB1/THY1/FCER1G/CR2/NFAM1/PRNP/FCN1/FPR1/HLA-DRB1/IGLL1	65
BP	GO:0002757	immune response-activating signal transduction	65/1177	291/18723	1.18648e-19	1.15024e-17	7.3028e-18	RFTN1/MEF2C/BCL2/LPXN/BTK/PDE4B/ITK/PRKCH/SH2D1A/KLHL6/CD247/FCGR2B/CD28/LAPTM5/C3AR1/CCR7/PTPRC/TRAT1/CMKLR1/MYO1G/BTN3A3/VAV1/HLA-DPB1/PDE4D/PTPN22/PIK3CD/LAT2/FCRL3/NCKAP1L/UBASH3A/FPR3/SLA2/TYROBP/CD79B/LAX1/LCP2/CD3E/GBP1/MNDA/PLCL2/PLCG2/ZAP70/BANK1/CD79A/LILRB4/HCK/CD38/FGR/MS4A1/CMTM3/C5AR1/CD22/BLK/CD19/INPP5D/HLA-DQB1/THY1/FCER1G/CR2/NFAM1/PRNP/FCN1/FPR1/HLA-DRB1/IGLL1	65
BP	GO:0002274	myeloid leukocyte activation	56/1177	223/18723	1.30474e-19	1.2423e-17	7.8873e-18	PIK3CG/DOCK2/LRRK2/BTK/PJA2/AIF1/CD84/CCR2/CD2/TLR1/FCGR2B/ITGB2/SYT11/PTPRC/CCL5/HAVCR2/ITGAM/CD74/SLAMF1/PIK3CD/LAT2/TLR6/THBS1/TLR4/RASGRP1/IRF4/RAC2/PREX1/CD93/TGFBR2/TYROBP/C1QA/LCP2/PTGDS/SPI1/FOXF1/PLCG2/CX3CR1/PTAFR/LILRB4/VSIG4/FGR/DYSF/IL33/C5AR1/CST7/JAK2/CD300LF/KIT/BLK/TREM2/FCER1G/CX3CL1/IFNG/SUCNR1/UBD	56
BP	GO:0002687	positive regulation of leukocyte migration	43/1177	135/18723	1.32831e-19	1.24255e-17	7.88892e-18	DOCK8/CSF1R/AIF1/JAM2/CCL19/CCR2/C3AR1/CCR7/CMKLR1/CCL5/CXCL13/THBS4/CD74/SLAMF1/JAM3/IL1R1/CXCL12/ITGA4/SELP/NCKAP1L/THBS1/RAC2/GPSM3/VEGFC/SPI1/CX3CR1/PTAFR/CCR1/C5AR1/CCL21/TREM2/THY1/SPN/RARRES2/ICAM1/PLA2G7/CXCL10/KITLG/CX3CL1/PTN/CCL8/S100A7/S100A14	43
BP	GO:0050671	positive regulation of lymphocyte proliferation	43/1177	137/18723	2.50467e-19	2.30257e-17	1.46189e-17	VCAM1/MEF2C/BCL2/CD1D/AIF1/TNFSF13B/SASH3/CCL19/CCR2/HLA-DMB/CD28/HLA-DPA1/PTPRC/CCL5/CD86/HAVCR2/CLECL1/CORO1A/CD74/SLAMF1/HLA-DPB1/PTPN22/FCRL3/CD6/NCKAP1L/TLR4/IL6ST/PDCD1LG2/EBI3/TGFBR2/IL12RB1/CD3E/CD40LG/ZAP70/IGF1/CD209/CD40/BCL6/IL2RA/CD38/LILRB2/TNFSF4/ANXA1	43
BP	GO:0002703	regulation of leukocyte mediated immunity	56/1177	226/18723	2.56324e-19	2.31647e-17	1.47072e-17	BTK/SLAMF6/CD1D/CD84/WAS/SH2D1A/SASH3/CCR2/CD96/FCGR2B/ITGB2/CD28/PTPRC/HAVCR2/ITGAM/VAV1/SLAMF1/HLA-DRA/IL1R1/NLRP3/IL7R/C3/NCKAP1L/TLR4/RASGRP1/RAC2/CD1C/TYROBP/CD1E/IL12RB1/SPI1/FOXF1/PLCG2/MR1/CX3CR1/PTAFR/LTA/CD40/LILRB4/DDX58/BCL6/FGR/TNFRSF1B/IL18R1/KIT/TNFSF4/BLK/TREM2/RSAD2/CR2/LAG3/ICAM1/FCER2/HLA-DRB1/BST2/AZGP1	56
BP	GO:0071621	granulocyte chemotaxis	41/1177	125/18723	2.77759e-19	2.46836e-17	1.56715e-17	PIK3CG/PDE4B/CSF1R/CCL19/ITGB2/C3AR1/CCR7/SLIT2/CMKLR1/CCL5/CXCL13/THBS4/VAV1/CD74/SLAMF1/PIK3CD/JAM3/NCKAP1L/THBS1/RAC2/PREX1/CCL22/ITGA1/CCL2/C5AR1/MPP1/CCL21/CXCL9/CCL13/FCER1G/RARRES2/CXCL11/CXCL10/CX3CL1/CSF3R/ANXA1/CCL8/CCL11/CCL18/S100A7/S100A14	41
BP	GO:0006874	cellular calcium ion homeostasis	83/1177	448/18723	2.83138e-19	2.47491e-17	1.57131e-17	PIK3CG/CYSLTR1/CLIC2/ITPR1/BCL2/GPR65/P2RY10/P2RY8/CD52/CCL19/CCR2/C3AR1/CCR7/PTPRC/ANK2/CMKLR1/CCL5/PKD2/CXCL13/ATP2B4/CORO1A/PDE4D/CXCR4/CXCL12/GPR18/FPR3/RAMP3/P2RX7/PTGFR/EDNRA/PLN/FGF2/PRKD1/PLCG2/GPR174/CCR4/CXCR6/SLC24A3/CX3CR1/CXCR3/ITGAV/CD40/ANXA6/CD38/MS4A1/CAV1/CDH5/CCR1/CCR5/TRPC1/ATP1A2/C5AR1/CASQ2/JAK2/CCL21/CACNA1C/HTR2B/CXCL9/PDGFRA/CD36/JPH2/CD19/LPAR1/CCL13/THY1/PRNP/MCOLN2/PTG…	83
BP	GO:0032946	positive regulation of mononuclear cell proliferation	43/1177	138/18723	3.42221e-19	2.9431e-17	1.86856e-17	VCAM1/MEF2C/BCL2/CD1D/AIF1/TNFSF13B/SASH3/CCL19/CCR2/HLA-DMB/CD28/HLA-DPA1/PTPRC/CCL5/CD86/HAVCR2/CLECL1/CORO1A/CD74/SLAMF1/HLA-DPB1/PTPN22/FCRL3/CD6/NCKAP1L/TLR4/IL6ST/PDCD1LG2/EBI3/TGFBR2/IL12RB1/CD3E/CD40LG/ZAP70/IGF1/CD209/CD40/BCL6/IL2RA/CD38/LILRB2/TNFSF4/ANXA1	43
BP	GO:0042129	regulation of T cell proliferation	48/1177	171/18723	3.77692e-19	3.1966e-17	2.0295e-17	VCAM1/CD1D/AIF1/TNFSF13B/SASH3/CCL19/CCR2/HLA-DMB/CD28/GPNMB/HLA-DPA1/TNFSF8/PTPRC/CCL5/CD86/HAVCR2/CLECL1/CORO1A/SLAMF1/HLA-DPB1/PTPN22/CD6/LRRC32/NCKAP1L/IL6ST/RAC2/PDCD1LG2/EBI3/TGFBR2/IL12RB1/CD3E/CD40LG/ZAP70/IGF1/TWSG1/CD209/LILRB4/IL2RA/LILRB2/VSIG4/TNFRSF1B/TNFSF4/SPN/PRNP/HLA-DRB1/ERBB2/ANXA1/PLA2G2D	48
BP	GO:0045619	regulation of lymphocyte differentiation	48/1177	174/18723	8.33307e-19	6.94249e-17	4.40775e-17	FGL2/BTK/HLA-DOA/SASH3/CCL19/AXL/CCR2/CD2/CD28/PTPRC/CD86/CD74/HLA-DRA/CD27/FCRL3/NLRP3/IL7R/ITPKB/NCKAP1L/SLAMF8/RASGRP1/IRF4/SFRP1/TGFBR2/DTX1/IL12RB1/CD83/ZAP70/LILRB4/BCL6/IL2RA/LILRB2/GLI3/ZNF683/PRDM1/TNFSF4/INPP5D/TOX/ZBTB16/GLI2/NFAM1/LAG3/RUNX3/HLA-DRB1/IKZF3/IFNG/ERBB2/ANXA1	48
BP	GO:0019882	antigen processing and presentation	37/1177	106/18723	1.44465e-18	1.18506e-16	7.52389e-17	RAB8B/FGL2/RFTN1/CD1D/WAS/HLA-DOA/CCL19/HLA-DMB/FCGR2B/HLA-DQA1/HLA-DPA1/CD8A/CCR7/CD74/HLA-DPB1/HLA-DRA/THBS1/CD1C/CLEC4A/CD1E/MR1/CD209/HLA-DOB/LILRB2/HLA-DMA/CCL21/TREM2/CTSS/HLA-DQB1/FCER1G/ICAM1/HLA-DQB2/HLA-DRB1/HLA-DRB5/ERAP2/AZGP1/CTSE	37
BP	GO:0002237	response to molecule of bacterial origin	72/1177	363/18723	1.48773e-18	1.2019e-16	7.63083e-17	VCAM1/IL10RA/MEF2C/LY86/LY96/PDE4B/IL18BP/VIM/AXL/CD96/TLR1/FCGR2B/ABCA1/CCR7/CCL5/CD86/HAVCR2/CXCL13/GGT5/PTPN22/TLR6/NLRP3/CD6/SELP/TLR4/KCNJ8/CD14/PDCD1LG2/DCN/PTGFR/CSF2RB/SPI1/PLSCR4/PLCG2/SASH1/CX3CR1/PTAFR/LTA/CD40/LITAF/HCK/LILRB2/CD180/CCL2/CCR5/GFI1/TNFRSF1B/C5AR1/FMO1/TNFAIP3/JAK2/SPARC/TNFSF4/CXCL9/AKAP12/CD36/TREM2/ICAM1/PTGER4/CTSG/CXCL11/CXCL10/GJA1/CX3CL1/CASP1/LDOC1/LTF/S100A7/SL…	72
BP	GO:0046631	alpha-beta T cell activation	45/1177	156/18723	1.51642e-18	1.2068e-16	7.66191e-17	DOCK2/BCL2/ITK/SLAMF6/SASH3/CCL19/CCR2/CD28/TNFSF8/PTPRC/CD86/LY9/HLA-DRA/PTPN22/GPR18/NLRP3/ITPKB/NCKAP1L/IRF4/CLEC4A/EBI3/TGFBR2/EOMES/IL12RB1/CD3E/CD83/ZAP70/TWSG1/LILRB4/BCL6/GLI3/ZNF683/PRDM1/IL18R1/TNFSF4/RSAD2/TOX/ZBTB16/SPN/PTGER4/RUNX3/HLA-DRB1/IFNG/ANXA1/PLA2G2D	45
BP	GO:0051250	negative regulation of lymphocyte activation	45/1177	157/18723	1.99942e-18	1.56778e-16	9.95379e-17	FGL2/BTK/SAMSN1/AXL/FCGR2B/GPNMB/LAPTM5/TBC1D10C/CD86/HAVCR2/CD74/PTPN22/LRRC32/NCKAP1L/TNFAIP8L2/SFRP1/PDCD1LG2/TYROBP/LAX1/DTX1/LST1/MNDA/BANK1/TWSG1/LILRB4/BCL6/IL2RA/LILRB2/VSIG4/FGR/GLI3/TNFRSF13B/TNFAIP3/TNFSF4/BLK/INPP5D/SPN/PRNP/LAG3/RUNX3/HLA-DRB1/ERBB2/ANXA1/PLA2G2D/GAL	45
BP	GO:0032496	response to lipopolysaccharide	69/1177	343/18723	3.58911e-18	2.7735e-16	1.76088e-16	VCAM1/IL10RA/MEF2C/LY86/LY96/PDE4B/IL18BP/VIM/AXL/CD96/ABCA1/CCR7/CCL5/CD86/HAVCR2/CXCL13/GGT5/PTPN22/NLRP3/CD6/SELP/TLR4/KCNJ8/CD14/PDCD1LG2/DCN/PTGFR/CSF2RB/SPI1/PLSCR4/PLCG2/SASH1/CX3CR1/PTAFR/LTA/CD40/LITAF/HCK/LILRB2/CD180/CCL2/CCR5/GFI1/TNFRSF1B/C5AR1/FMO1/TNFAIP3/JAK2/SPARC/TNFSF4/CXCL9/AKAP12/CD36/TREM2/ICAM1/PTGER4/CTSG/CXCL11/CXCL10/GJA1/CX3CL1/CASP1/LDOC1/LTF/S100A7/SLPI/DEFA6/S100A14/…	69
BP	GO:0072503	cellular divalent inorganic cation homeostasis	85/1177	486/18723	4.33932e-18	3.30532e-16	2.09853e-16	PIK3CG/CYSLTR1/CLIC2/ITPR1/BCL2/GPR65/P2RY10/P2RY8/CD52/CCL19/CCR2/C3AR1/CCR7/PTPRC/ANK2/CMKLR1/CCL5/PKD2/CXCL13/ATP2B4/CORO1A/PDE4D/CXCR4/CXCL12/GPR18/FPR3/RAMP3/P2RX7/PTGFR/EDNRA/PLN/FGF2/PRKD1/PLCG2/GPR174/CCR4/CXCR6/SLC24A3/CX3CR1/CXCR3/ITGAV/CD40/ANXA6/CD38/MS4A1/CAV1/CDH5/CCR1/CCR5/TRPC1/ATP1A2/C5AR1/CASQ2/SLC39A4/JAK2/CCL21/CACNA1C/HTR2B/CXCL9/PDGFRA/CD36/JPH2/CD19/LPAR1/CCL13/THY1/PRNP/MC…	85
BP	GO:0042102	positive regulation of T cell proliferation	35/1177	101/18723	1.60238e-17	1.20336e-15	7.64011e-16	VCAM1/CD1D/AIF1/TNFSF13B/SASH3/CCL19/CCR2/HLA-DMB/CD28/HLA-DPA1/PTPRC/CCL5/CD86/HAVCR2/CLECL1/CORO1A/SLAMF1/HLA-DPB1/PTPN22/CD6/NCKAP1L/IL6ST/PDCD1LG2/EBI3/TGFBR2/IL12RB1/CD3E/CD40LG/ZAP70/IGF1/CD209/IL2RA/LILRB2/TNFSF4/ANXA1	35
BP	GO:0007162	negative regulation of cell adhesion	63/1177	303/18723	1.95163e-17	1.44529e-15	9.17607e-16	FGL2/CYP1B1/LPXN/ARHGDIB/SH2B3/FCGR2B/GPNMB/LAPTM5/PTPRC/CD86/HAVCR2/FAM107A/CD74/PTPN22/JAM3/CXCL12/LRRC32/NCKAP1L/THBS1/FZD4/TNFAIP8L2/PDCD1LG2/AKNA/PHLDB2/LAX1/DTX1/SPI1/GBP1/TWSG1/PLXNC1/LILRB4/BCL6/IL2RA/LILRB2/VSIG4/TNC/ADAMDEC1/GLI3/JAK2/CCL21/CDKN2A/TNFSF4/FBLN1/SPN/PRNP/LAG3/RDX/SPOCK1/LGALS1/DUSP1/RUNX3/CX3CL1/POSTN/HLA-DRB1/MYOC/SERPINE2/TGFBI/ERBB2/ANXA1/APOD/PLA2G2D/APOA1/COL1A1	63
BP	GO:0050921	positive regulation of chemotaxis	41/1177	141/18723	3.73203e-17	2.72591e-15	1.73067e-15	CSF1R/AIF1/IL16/CCL19/CCR2/C3AR1/CCR7/SLIT2/CMKLR1/CCL5/CXCL13/NRP1/THBS4/CD74/SLAMF1/CXCR4/CXCL12/NCKAP1L/THBS1/BMPR2/RAC2/GPSM3/VEGFC/FGF2/PDGFRB/PRKD1/SPI1/CCR4/CX3CR1/CCR1/C5AR1/SMOC2/CCL21/TREM2/RARRES2/PLA2G7/CXCL10/PTN/SUCNR1/S100A7/S100A14	41
BP	GO:1903706	regulation of hemopoiesis	70/1177	367/18723	4.01475e-17	2.89279e-15	1.83662e-15	RASSF2/FGL2/MEF2C/MAFB/EVI2B/HCLS1/ETS1/BTK/HLA-DOA/SASH3/CCL19/AXL/CCR2/CD2/FCGR2B/CD28/PTPRC/CD86/FBN1/CD74/HLA-DRA/CD27/FCRL3/GPR68/NLRP3/IL7R/ITPKB/NCKAP1L/TLR4/SLAMF8/RASGRP1/C1QC/IRF4/CD4/SFRP1/TGFBR2/TYROBP/MEIS1/DTX1/IL12RB1/SPI1/CD83/ZAP70/LILRB4/BCL6/IL2RA/LILRB2/CCR1/GLI3/ROR2/ZNF683/PRDM1/TNFSF4/TREM2/INPP5D/TOX/ZBTB16/GLI2/NFAM1/LAG3/KITLG/RUNX3/PTN/HLA-DRB1/IKZF3/CSF3R/IFNG/ERBB2/AN…	70
BP	GO:0002699	positive regulation of immune effector process	54/1177	235/18723	4.12398e-17	2.93187e-15	1.86143e-15	BTK/SLAMF6/CD1D/CD84/SH2D1A/SASH3/CCL19/CCR2/HLA-DMB/ITGB2/CD28/LAPTM5/PTPRC/CD86/ITGAM/VAV1/CD74/SLAMF1/HLA-DRA/PTPN22/IL1R1/NLRP3/C3/TLR4/RASGRP1/RAC2/CD1C/TYROBP/CD1E/IL12RB1/SPI1/FOXF1/PLCG2/MR1/PTAFR/LTA/CD40/DDX58/FGR/IL18R1/KIT/TNFSF4/BLK/CD36/TREM2/RSAD2/LAG3/FCER2/HLA-DRB1/IFNG/DDX60/ANXA1/AZGP1/RBP4	54
BP	GO:0019221	cytokine-mediated signaling pathway	81/1177	472/18723	8.63663e-17	6.05928e-15	3.84701e-15	IL10RA/CSF1R/STAT4/TNFSF13B/CYLD/FAS/CCL19/IL2RB/AXL/CCR2/SH2B3/LAPTM5/CCR7/STAT5A/SLIT2/PTPRC/CMKLR1/CCL5/CXCL13/CD74/CXCR4/IL1R1/CXCL12/IL7R/IL6ST/FZD4/GHR/CD4/STAT2/EBI3/CSF2RB/IL12RB1/SPI1/CCL22/CCR4/CXCR6/SLIT3/CX3CR1/CXCR3/LILRB4/IL2RA/HCK/LILRB2/CAV1/CCR1/CD44/CCL2/CCR5/GFI1/TNFRSF1B/IL33/TNFAIP3/JAK2/CD300LF/CCL21/LEPR/AIM2/IL18R1/KIT/CXCL9/TREM2/CCL13/GREM2/FCER1G/CTSG/CXCL11/LIFR/CXCL10…	81
BP	GO:0046632	alpha-beta T cell differentiation	36/1177	112/18723	8.91419e-17	6.17279e-15	3.91907e-15	BCL2/ITK/SLAMF6/SASH3/CCL19/TNFSF8/CD86/LY9/HLA-DRA/GPR18/NLRP3/ITPKB/NCKAP1L/IRF4/TGFBR2/EOMES/IL12RB1/CD83/ZAP70/LILRB4/BCL6/GLI3/ZNF683/PRDM1/IL18R1/TNFSF4/RSAD2/TOX/ZBTB16/SPN/PTGER4/RUNX3/HLA-DRB1/IFNG/ANXA1/PLA2G2D	36
BP	GO:0002285	lymphocyte activation involved in immune response	48/1177	194/18723	1.02283e-16	6.99198e-15	4.43918e-15	DOCK10/FGL2/SLAMF6/ITM2A/CCL19/LCP1/HLA-DMB/FCGR2B/CD28/DOCK11/ITGAL/PTPRC/CD86/HAVCR2/LY9/CORO1A/CD74/HLA-DRA/NLRP3/NCKAP1L/TLR4/IRF4/CD1C/EOMES/IL12RB1/SPI1/PLCL2/PLCG2/CD40LG/MFNG/CD40/BCL6/CD180/ZNF683/APBB1IP/IL18R1/TNFSF4/CD19/POU2AF1/SPN/FCER1G/ICAM1/PTGER4/LGALS1/HLA-DRB1/IFNG/ANXA1/CDH17	48
BP	GO:0002688	regulation of leukocyte chemotaxis	37/1177	122/18723	2.83728e-16	1.89105e-14	1.20062e-14	CSF1R/AIF1/CCL19/CCR2/C3AR1/CCR7/SLIT2/CMKLR1/CCL5/CXCL13/THBS4/CD74/SLAMF1/JAM3/CXCL12/GPR18/NCKAP1L/THBS1/GREM1/SLAMF8/RAC2/GPSM3/VEGFC/SPI1/CX3CR1/CCR1/CCL2/C5AR1/MPP1/CCL21/RARRES2/PLA2G7/DUSP1/CXCL10/PTN/S100A7/S100A14	37
BP	GO:1990266	neutrophil migration	37/1177	122/18723	2.83728e-16	1.89105e-14	1.20062e-14	PIK3CG/PDE4B/PECAM1/CCL19/ITGB2/C3AR1/CCR7/SLIT2/CCL5/CXCL13/THBS4/VAV1/CD74/PIK3CD/JAM3/IL1R1/NCKAP1L/SLAMF8/RAC2/PREX1/CCL22/ITGA1/CCL2/C5AR1/MPP1/CCL21/CXCL9/CCL13/FCER1G/MCOLN2/CXCL11/CXCL10/CX3CL1/CSF3R/CCL8/CCL11/CCL18	37
BP	GO:0007160	cell-matrix adhesion	52/1177	233/18723	5.86419e-16	3.86023e-14	2.45084e-14	VCAM1/BCL2/PARVG/CD96/ITGB2/ITGAL/ECM2/CCR7/TEK/FAM107A/NRP1/MACF1/EPHA3/JAM3/FBLN5/ITGA4/FERMT2/THBS1/GREM1/SFRP1/CD34/PHLDB2/ITGB7/CD3E/EMILIN1/ITGBL1/ITGA1/ITGAV/BCL6/CD44/SIGLEC1/VCL/COL3A1/SORBS1/CCL21/FERMT3/CDKN2A/CD36/EFEMP2/THY1/LYVE1/NID2/ITGA8/COL16A1/CX3CL1/POSTN/MYOC/JUP/SGCE/ITGA11/APOD/FGB	52
BP	GO:0050727	regulation of inflammatory response	70/1177	386/18723	6.24824e-16	4.06288e-14	2.57951e-14	TLR7/PIK3CG/LRRK2/ETS1/BTK/CYLD/IL16/CCR2/FCGR2B/CD28/CCR7/SYT11/PTPRC/CCL5/TEK/SIGLEC10/IL1R1/NLRP3/SERPINF1/NCF1/C3/TLR4/IL6ST/AOAH/CALCRL/SLAMF8/ALOX5AP/TNFAIP8L2/GPSM3/AKNA/TLR10/PTGIS/FOXF1/PLCG2/IGF1/LTA/BCL6/IL2RA/HCK/FGR/CDH5/TNFRSF1B/IL33/CST7/TNFAIP3/JAK2/FABP4/TNFSF4/TREM2/ISL1/PIK3AP1/NUPR1/PTGER4/PLA2G7/APOE/ALOX5/AGTR1/CX3CL1/HLA-DRB1/TGM2/BIRC3/CASP1/PROC/IFNG/SUCNR1/ANXA1/PLA2G2D/…	70
BP	GO:0043410	positive regulation of MAPK cascade	80/1177	480/18723	7.51395e-16	4.82704e-14	3.06466e-14	RASSF2/PIK3CG/LRRK2/CSF1R/PJA2/FGD2/CCL19/FCGR2B/ARL6IP5/GPNMB/LAPTM5/CCR7/PTPRC/CCL5/HAVCR2/TEK/NRP1/CD74/SLAMF1/PTPN22/CD27/FCRL3/TLR6/NCF1/FERMT2/THBS1/TLR4/RASGRP1/FZD4/GHR/RAMP3/CD4/TIMP2/TNFAIP8L3/FGF2/PDGFRB/SPI1/CCL22/GPBAR1/PLCG2/ADRB2/IGF1/BANK1/SASH1/HAND2/CD40/CCR1/CD44/CCL2/C5AR1/ROR2/PDGFC/CCL21/GADD45B/KIT/HTR2B/PDGFRA/AKAP12/CD36/TREM2/LPAR1/IGFBP4/CCL13/ICAM1/APOE/EPHA4/KITLG/CX3…	80
BP	GO:0045580	regulation of T cell differentiation	40/1177	146/18723	8.76718e-16	5.56507e-14	3.53324e-14	FGL2/HLA-DOA/SASH3/CCL19/CCR2/CD2/CD28/PTPRC/CD86/CD74/HLA-DRA/CD27/NLRP3/IL7R/ITPKB/NCKAP1L/RASGRP1/IRF4/TGFBR2/DTX1/IL12RB1/CD83/ZAP70/LILRB4/BCL6/IL2RA/LILRB2/GLI3/ZNF683/PRDM1/TNFSF4/TOX/ZBTB16/GLI2/LAG3/RUNX3/HLA-DRB1/IFNG/ERBB2/ANXA1	40
BP	GO:0071219	cellular response to molecule of bacterial origin	50/1177	221/18723	1.19364e-15	7.48765e-14	4.75388e-14	MEF2C/LY86/LY96/PDE4B/VIM/AXL/TLR1/FCGR2B/ABCA1/CCL5/CD86/HAVCR2/CXCL13/PTPN22/TLR6/NLRP3/CD6/TLR4/CD14/PDCD1LG2/SPI1/PLSCR4/PLCG2/SASH1/CX3CR1/PTAFR/CD40/LITAF/HCK/LILRB2/CD180/CCL2/CCR5/GFI1/TNFRSF1B/TNFAIP3/TNFSF4/CXCL9/CD36/TREM2/ICAM1/CTSG/CXCL11/CXCL10/CX3CL1/CASP1/LDOC1/LTF/DEFA6/LCN2	50
BP	GO:0050920	regulation of chemotaxis	50/1177	223/18723	1.75701e-15	1.08934e-13	6.91619e-14	CSF1R/AIF1/IL16/CCL19/CCR2/C3AR1/CCR7/SLIT2/CMKLR1/CCL5/CXCL13/NRP1/THBS4/CD74/SLAMF1/CXCR4/JAM3/CXCL12/GPR18/NCKAP1L/THBS1/GREM1/BMPR2/SLAMF8/RAC2/GPSM3/VEGFC/FGF2/PDGFRB/PRKD1/SPI1/CCR4/CX3CR1/CCR1/CCL2/C5AR1/MPP1/SMOC2/CCL21/PDGFRA/TREM2/RARRES2/PLA2G7/DUSP1/CXCL10/PTN/SUCNR1/SEMA3C/S100A7/S100A14	50
BP	GO:0030593	neutrophil chemotaxis	33/1177	103/18723	1.90585e-15	1.16804e-13	7.41585e-14	PIK3CG/PDE4B/CCL19/ITGB2/C3AR1/CCR7/SLIT2/CCL5/CXCL13/THBS4/VAV1/CD74/PIK3CD/JAM3/NCKAP1L/RAC2/PREX1/CCL22/ITGA1/CCL2/C5AR1/MPP1/CCL21/CXCL9/CCL13/FCER1G/CXCL11/CXCL10/CX3CL1/CSF3R/CCL8/CCL11/CCL18	33
BP	GO:1990868	response to chemokine	32/1177	97/18723	1.9687e-15	1.17945e-13	7.48828e-14	DOCK8/CCL19/CCR2/SH2B3/CCR7/SLIT2/CMKLR1/CCL5/CXCL13/CXCR4/CXCL12/CCL22/CCR4/CXCR6/SLIT3/CX3CR1/CXCR3/CCR1/CCL2/CCR5/CCL21/CXCL9/TREM2/CCL13/CXCL11/DUSP1/CXCL10/CX3CL1/CCL8/CCL11/CCL18/REG1A	32
BP	GO:1990869	cellular response to chemokine	32/1177	97/18723	1.9687e-15	1.17945e-13	7.48828e-14	DOCK8/CCL19/CCR2/SH2B3/CCR7/SLIT2/CMKLR1/CCL5/CXCL13/CXCR4/CXCL12/CCL22/CCR4/CXCR6/SLIT3/CX3CR1/CXCR3/CCR1/CCL2/CCR5/CCL21/CXCL9/TREM2/CCL13/CXCL11/DUSP1/CXCL10/CX3CL1/CCL8/CCL11/CCL18/REG1A	32
BP	GO:0050851	antigen receptor-mediated signaling pathway	52/1177	240/18723	2.1638e-15	1.28193e-13	8.13893e-14	RFTN1/MEF2C/BCL2/LPXN/BTK/PDE4B/ITK/PRKCH/SH2D1A/KLHL6/CD247/FCGR2B/CD28/LAPTM5/CCR7/PTPRC/TRAT1/BTN3A3/HLA-DPB1/PDE4D/PTPN22/PIK3CD/LAT2/FCRL3/NCKAP1L/UBASH3A/SLA2/CD79B/LAX1/LCP2/CD3E/GBP1/MNDA/PLCL2/PLCG2/ZAP70/BANK1/CD79A/LILRB4/CD38/MS4A1/CMTM3/CD22/BLK/CD19/INPP5D/HLA-DQB1/THY1/NFAM1/PRNP/HLA-DRB1/IGLL1	52
BP	GO:0071706	tumor necrosis factor superfamily cytokine production	45/1177	186/18723	2.30154e-15	1.33389e-13	8.46882e-14	LRRK2/LY96/CYBB/CD84/SASH3/CCL19/AXL/CCR2/CD2/TLR1/GPNMB/SYT11/PTPRC/CD86/HAVCR2/SLAMF1/PTPN22/GPR18/THBS1/TLR4/RASGRP1/CD14/CLEC4A/TYROBP/CD34/PLCG2/IGF1/CX3CR1/PTAFR/DDX58/IL33/IFIH1/TNFAIP3/JAK2/AKAP12/CD36/TREM2/SPN/ISL1/OAS2/CX3CL1/IFNG/ORM2/ORM1/LTF	45
BP	GO:1903555	regulation of tumor necrosis factor superfamily cytokine production	45/1177	186/18723	2.30154e-15	1.33389e-13	8.46882e-14	LRRK2/LY96/CYBB/CD84/SASH3/CCL19/AXL/CCR2/CD2/TLR1/GPNMB/SYT11/PTPRC/CD86/HAVCR2/SLAMF1/PTPN22/GPR18/THBS1/TLR4/RASGRP1/CD14/CLEC4A/TYROBP/CD34/PLCG2/IGF1/CX3CR1/PTAFR/DDX58/IL33/IFIH1/TNFAIP3/JAK2/AKAP12/CD36/TREM2/SPN/ISL1/OAS2/CX3CL1/IFNG/ORM2/ORM1/LTF	45
BP	GO:1902107	positive regulation of leukocyte differentiation	41/1177	157/18723	2.38026e-15	1.35016e-13	8.57213e-14	EVI2B/HCLS1/BTK/SASH3/CCL19/AXL/PTPRC/CD86/CD74/HLA-DRA/CD27/GPR68/NLRP3/IL7R/ITPKB/NCKAP1L/RASGRP1/CD4/TGFBR2/TYROBP/IL12RB1/CD83/ZAP70/LILRB4/BCL6/IL2RA/LILRB2/CCR1/GLI3/ROR2/TNFSF4/TREM2/INPP5D/TOX/ZBTB16/GLI2/KITLG/RUNX3/HLA-DRB1/IFNG/ANXA1	41
BP	GO:1903708	positive regulation of hemopoiesis	41/1177	157/18723	2.38026e-15	1.35016e-13	8.57213e-14	EVI2B/HCLS1/BTK/SASH3/CCL19/AXL/PTPRC/CD86/CD74/HLA-DRA/CD27/GPR68/NLRP3/IL7R/ITPKB/NCKAP1L/RASGRP1/CD4/TGFBR2/TYROBP/IL12RB1/CD83/ZAP70/LILRB4/BCL6/IL2RA/LILRB2/CCR1/GLI3/ROR2/TNFSF4/TREM2/INPP5D/TOX/ZBTB16/GLI2/KITLG/RUNX3/HLA-DRB1/IFNG/ANXA1	41
BP	GO:0006959	humoral immune response	61/1177	317/18723	2.89795e-15	1.62651e-13	1.03267e-13	MEF2C/C1S/SERPING1/CFH/BCL2/A2M/RNASE6/SH2D1A/C1R/CCR2/C1RL/FCGR2B/CD28/CCR7/PTPRC/CXCL13/C7/C3/C1QC/EBI3/C1QA/C1QB/MFAP4/CD83/LTA/VSIG4/CFD/MS4A1/CCL2/CXCL9/PDCD1/TREM2/POU2AF1/CCL13/HLA-DQB1/CR2/RARRES2/FCN1/CTSG/CXCL11/CXCL10/ALOX5/FCER2/HLA-DRB1/CFI/IFNG/PRSS3/IGLL1/PI3/FGB/LTF/S100A7/WFDC2/PRSS2/SLPI/DEFA6/DEFB1/LYZ/REG3A/REG1B/REG1A	61
BP	GO:0032640	tumor necrosis factor production	44/1177	181/18723	3.90978e-15	2.14917e-13	1.3645e-13	LRRK2/LY96/CYBB/CD84/SASH3/CCL19/AXL/CCR2/CD2/TLR1/GPNMB/SYT11/PTPRC/HAVCR2/SLAMF1/PTPN22/GPR18/THBS1/TLR4/RASGRP1/CD14/CLEC4A/TYROBP/CD34/PLCG2/IGF1/CX3CR1/PTAFR/DDX58/IL33/IFIH1/TNFAIP3/JAK2/AKAP12/CD36/TREM2/SPN/ISL1/OAS2/CX3CL1/IFNG/ORM2/ORM1/LTF	44
BP	GO:0032680	regulation of tumor necrosis factor production	44/1177	181/18723	3.90978e-15	2.14917e-13	1.3645e-13	LRRK2/LY96/CYBB/CD84/SASH3/CCL19/AXL/CCR2/CD2/TLR1/GPNMB/SYT11/PTPRC/HAVCR2/SLAMF1/PTPN22/GPR18/THBS1/TLR4/RASGRP1/CD14/CLEC4A/TYROBP/CD34/PLCG2/IGF1/CX3CR1/PTAFR/DDX58/IL33/IFIH1/TNFAIP3/JAK2/AKAP12/CD36/TREM2/SPN/ISL1/OAS2/CX3CL1/IFNG/ORM2/ORM1/LTF	44
BP	GO:0071216	cellular response to biotic stimulus	52/1177	246/18723	6.33447e-15	3.44647e-13	2.18815e-13	MEF2C/LY86/BTK/LY96/PDE4B/VIM/AXL/TXNIP/TLR1/FCGR2B/ABCA1/CCL5/CD86/HAVCR2/CXCL13/PTPN22/TLR6/NLRP3/CD6/TLR4/CD14/PDCD1LG2/SPI1/PLSCR4/PLCG2/SASH1/CX3CR1/PTAFR/CD40/LITAF/HCK/LILRB2/CD180/CCL2/CCR5/GFI1/TNFRSF1B/TNFAIP3/TNFSF4/CXCL9/CD36/TREM2/ICAM1/CTSG/CXCL11/CXCL10/CX3CL1/CASP1/LDOC1/LTF/DEFA6/LCN2	52
BP	GO:0007229	integrin-mediated signaling pathway	33/1177	107/18723	6.69178e-15	3.6041e-13	2.28823e-13	ITGB2/ITGAL/ITGAM/NRP1/VAV1/ADAMTS1/ITGA4/FERMT2/PLEK/ITGB7/FLNA/PRKD1/TLN1/ITGAX/CD40LG/ITGBL1/ITGA1/ITGAV/HCK/LIMS2/FGR/COL3A1/ITGA9/FERMT3/THY1/TIMP1/ITGA5/ITGA8/COL16A1/PTN/ITGA11/APOA1/CDH17	33
BP	GO:0045765	regulation of angiogenesis	63/1177	342/18723	8.63421e-15	4.60376e-13	2.92291e-13	CYP1B1/PPP1R16B/ETS1/CYBB/RECK/CCR2/STAB1/GPNMB/C3AR1/TNFSF12/TEK/CXCL13/RHOJ/NRP1/ATP2B4/THBS4/PIK3CD/ADAMTS1/CXCR4/SERPINF1/C3/THBS1/PTPRM/GREM1/ENPP2/SFRP1/TGFBR2/DCN/CD34/VEGFC/FGF2/PTGIS/PRKD1/ITGAX/EMILIN1/SASH1/CX3CR1/VASH1/SFRP2/CD40/HSPB6/AKT3/CDH5/ENG/C5AR1/SMOC2/TNFAIP3/SPARC/CLDN5/RHOB/ISL1/THBS2/SULF1/ITGA5/COL4A2/CXCL10/ALOX5/PTN/AQP1/KLF2/JUP/ERBB2/CCL11	63
BP	GO:0042113	B cell activation	62/1177	334/18723	9.80001e-15	5.16922e-13	3.28191e-13	DOCK10/VCAM1/MEF2C/BCL2/BTK/TNFSF13B/SASH3/ITM2A/SAMSN1/FCGR2B/CD28/DOCK11/LAPTM5/TBC1D10C/PTPRC/CD86/CD74/PIK3CD/LAT2/CD27/FCRL3/ITGA4/IL7R/NCKAP1L/TLR4/SLAMF8/RASGRP1/LYL1/SFRP1/TYROBP/CD79B/LAX1/SPI1/MNDA/PLCL2/PLCG2/CD40LG/ZAP70/BANK1/MFNG/CD79A/CD40/BCL6/CD38/MS4A1/CD180/TNFRSF13B/TNFAIP3/KIT/CD22/TNFSF4/BLK/CD19/INPP5D/POU2AF1/CR2/NFAM1/LGALS1/IKZF3/BST2/IGLL1/CDH17	62
BP	GO:0019884	antigen processing and presentation of exogenous antigen	22/1177	47/18723	9.8886e-15	5.16922e-13	3.28191e-13	CD1D/HLA-DOA/HLA-DMB/FCGR2B/HLA-DQA1/HLA-DPA1/CD74/HLA-DPB1/HLA-DRA/CD1C/CLEC4A/CD1E/MR1/HLA-DOB/HLA-DMA/CTSS/HLA-DQB1/FCER1G/HLA-DQB2/HLA-DRB1/HLA-DRB5/CTSE	22
BP	GO:0001667	ameboidal-type cell migration	77/1177	475/18723	1.24769e-14	6.45893e-13	4.10074e-13	ZEB2/PIK3CG/MEF2C/CYP1B1/ETS1/LPXN/EVL/DDR2/ARHGDIB/STAT5A/SLIT2/ARSB/TNFSF12/TEK/CXCL13/RHOJ/NRP1/ATP2B4/MACF1/PIK3CD/ITGA4/FGF7/SERPINF1/FSTL1/THBS1/PTPRM/GREM1/BMPR2/ENPP2/CLEC14A/TGFBR2/MEOX2/DCN/ITGB7/VEGFC/FGF2/PRKD1/PLCG2/KANK2/SASH1/HAND2/VASH1/CD40/SYDE1/ANXA6/MMRN2/AKT3/CDH5/SMOC2/FAP/NR2F2/SPARC/KIT/HTR2B/AKAP12/RHOB/ISL1/TIMP1/SRPX2/VIL1/APOE/CYGB/KITLG/GJA1/RAB25/PTN/JUP/IFNG/PRSS3/B…	77
BP	GO:0019722	calcium-mediated signaling	46/1177	202/18723	1.28648e-14	6.59567e-13	4.18756e-13	VCAM1/CLIC2/ITPR1/LRRK2/BTK/CCR2/CCR7/TBC1D10C/PTPRC/TRAT1/ANK2/CMKLR1/ATP2B4/CXCR4/LAT2/SELP/SLA2/PLEK/CD4/RCAN2/P2RX7/PTGFR/PLN/CD3E/GBP1/PLCG2/TMEM100/CCR4/PPP3CC/ZAP70/CXCR6/IGF1/NCALD/CX3CR1/CXCR3/CCR1/CCR5/ATP1A2/CASQ2/CACNA1C/HTR2B/CD22/TREM2/PRNP/AGTR1/DEFB1	46
BP	GO:0045621	positive regulation of lymphocyte differentiation	32/1177	104/18723	1.85004e-14	9.39466e-13	5.96463e-13	BTK/SASH3/CCL19/AXL/PTPRC/CD86/CD74/HLA-DRA/CD27/NLRP3/IL7R/ITPKB/NCKAP1L/RASGRP1/TGFBR2/IL12RB1/CD83/ZAP70/LILRB4/BCL6/IL2RA/LILRB2/GLI3/TNFSF4/INPP5D/TOX/ZBTB16/GLI2/RUNX3/HLA-DRB1/IFNG/ANXA1	32
BP	GO:1901342	regulation of vasculature development	63/1177	348/18723	2.00234e-14	1.00721e-12	6.39476e-13	CYP1B1/PPP1R16B/ETS1/CYBB/RECK/CCR2/STAB1/GPNMB/C3AR1/TNFSF12/TEK/CXCL13/RHOJ/NRP1/ATP2B4/THBS4/PIK3CD/ADAMTS1/CXCR4/SERPINF1/C3/THBS1/PTPRM/GREM1/ENPP2/SFRP1/TGFBR2/DCN/CD34/VEGFC/FGF2/PTGIS/PRKD1/ITGAX/EMILIN1/SASH1/CX3CR1/VASH1/SFRP2/CD40/HSPB6/AKT3/CDH5/ENG/C5AR1/SMOC2/TNFAIP3/SPARC/CLDN5/RHOB/ISL1/THBS2/SULF1/ITGA5/COL4A2/CXCL10/ALOX5/PTN/AQP1/KLF2/JUP/ERBB2/CCL11	63
BP	GO:0010810	regulation of cell-substrate adhesion	48/1177	221/18723	2.36498e-14	1.17851e-12	7.4823e-13	BCL2/ECM2/CCR7/TEK/FAM107A/NRP1/CCDC80/MACF1/EPHA3/FERMT2/THBS1/GREM1/RAC2/PREX1/FZD4/SFRP1/PHLDB2/FLNA/CD3E/GBP1/FOXF1/EMILIN1/COL8A1/BCL6/LIMS2/FBLN2/VCL/JAK2/CCL21/CDKN2A/FBLN1/CD36/EFEMP2/SPOCK2/THY1/SPOCK1/RAC3/LGALS1/COL16A1/CX3CL1/PTN/POSTN/MYOC/JUP/APOD/APOA1/FGB/COL1A1	48
BP	GO:0032970	regulation of actin filament-based process	68/1177	397/18723	3.04924e-14	1.50542e-12	9.55785e-13	GMFG/HCLS1/FCHSD2/PDE4B/GPR65/ABI3/CSF1R/EVL/WAS/ARHGDIB/CCR7/SLIT2/ANK2/TEK/FAM107A/NRP1/CORO1A/PDE4D/EPHA3/JAM3/CXCL12/TGFB3/FERMT2/NCKAP1L/RAC2/PREX1/SYNPO2/DIXDC1/PLEK/SFRP1/CYFIP2/PHLDB2/PLN/LMOD1/FLNA/PDGFRB/PAM/HCK/CAV1/CDC42EP3/ATP1A2/TPM1/GSN/SVIL/CCL21/CACNA1C/CFL2/PDGFRA/LPAR1/NOX4/ELN/RHOB/TMOD1/SPIRE2/ICAM1/RDX/PTGER4/VIL1/RAC3/RGS4/CX3CL1/MYOC/BST2/JUP/CCL11/APOA1/PROX1/WNT11	68
BP	GO:0045123	cellular extravasation	26/1177	70/18723	3.36248e-14	1.64484e-12	1.0443e-12	VCAM1/PIK3CG/PECAM1/JAM2/CCR2/ITGAL/SELL/PIK3CD/JAM3/IL1R1/CXCL12/ITGA4/SELP/ITGB7/CX3CR1/ITGA1/PTAFR/SELPLG/CCL2/CCL21/THY1/SPN/ICAM1/PTGER4/CX3CL1/PODXL2	26
BP	GO:0002504	antigen processing and presentation of peptide or polysaccharide antigen via MHC class II	19/1177	36/18723	3.95733e-14	1.91822e-12	1.21787e-12	HLA-DOA/HLA-DMB/FCGR2B/HLA-DQA1/HLA-DPA1/CD74/HLA-DPB1/HLA-DRA/THBS1/HLA-DOB/HLA-DMA/TREM2/CTSS/HLA-DQB1/FCER1G/HLA-DQB2/HLA-DRB1/HLA-DRB5/CTSE	19
BP	GO:0070098	chemokine-mediated signaling pathway	29/1177	88/18723	4.21506e-14	2.02475e-12	1.2855e-12	CCL19/CCR2/SH2B3/CCR7/SLIT2/CMKLR1/CCL5/CXCL13/CXCR4/CXCL12/CCL22/CCR4/CXCR6/SLIT3/CX3CR1/CXCR3/CCR1/CCL2/CCR5/CCL21/CXCL9/TREM2/CCL13/CXCL11/CXCL10/CX3CL1/CCL8/CCL11/CCL18	29
BP	GO:0002705	positive regulation of leukocyte mediated immunity	36/1177	134/18723	4.67838e-14	2.22724e-12	1.41407e-12	BTK/SLAMF6/CD1D/SH2D1A/SASH3/ITGB2/CD28/PTPRC/ITGAM/VAV1/SLAMF1/HLA-DRA/IL1R1/NLRP3/C3/RASGRP1/CD1C/TYROBP/CD1E/IL12RB1/SPI1/PLCG2/MR1/PTAFR/LTA/CD40/DDX58/IL18R1/KIT/TNFSF4/TREM2/RSAD2/LAG3/FCER2/HLA-DRB1/AZGP1	36
BP	GO:0071222	cellular response to lipopolysaccharide	46/1177	209/18723	4.91466e-14	2.30481e-12	1.46331e-12	MEF2C/LY86/LY96/PDE4B/VIM/AXL/ABCA1/CCL5/CD86/HAVCR2/CXCL13/PTPN22/NLRP3/CD6/TLR4/CD14/PDCD1LG2/SPI1/PLSCR4/PLCG2/SASH1/CX3CR1/PTAFR/CD40/LITAF/HCK/LILRB2/CD180/CCL2/CCR5/GFI1/TNFRSF1B/TNFAIP3/TNFSF4/CXCL9/CD36/ICAM1/CTSG/CXCL11/CXCL10/CX3CL1/CASP1/LDOC1/LTF/DEFA6/LCN2	46
BP	GO:0070374	positive regulation of ERK1 and ERK2 cascade	47/1177	217/18723	4.92775e-14	2.30481e-12	1.46331e-12	CSF1R/CCL19/GPNMB/CCR7/PTPRC/CCL5/HAVCR2/TEK/NRP1/CD74/SLAMF1/PTPN22/FERMT2/TLR4/RASGRP1/RAMP3/CD4/TNFAIP8L3/FGF2/PDGFRB/CCL22/GPBAR1/IGF1/HAND2/CCR1/CD44/CCL2/C5AR1/PDGFC/CCL21/HTR2B/PDGFRA/AKAP12/CD36/TREM2/CCL13/ICAM1/APOE/CX3CL1/HLA-DRB1/FGFR3/CCL8/CCL11/FGFR4/CCL18/FGB/S100A7	47
BP	GO:0051271	negative regulation of cellular component movement	64/1177	367/18723	7.54994e-14	3.50055e-12	2.22248e-12	MEF2C/CYP1B1/BCL2/RECK/EVL/AIF1/WAS/ARHGDIB/SLIT2/CLIC4/CXCL13/ATP2B4/CD74/PODN/CXCL12/GPR18/SERPINF1/THBS1/PTPRM/GREM1/SLAMF8/DPYSL3/SFRP1/MEOX2/DCN/PHLDB2/FGF2/EMILIN1/CX3CR1/ADARB1/VASH1/SFRP2/MMRN2/TP53INP1/IGFBP5/CCL2/TPM1/ENG/VCL/COL3A1/NR2F2/CCL21/TGFBR3/FBLN1/CLDN5/THY1/RHOB/SULF1/TIMP1/PTGER4/CLDN3/APOE/DUSP1/MYOCD/CYGB/EPHA4/GJA1/CX3CL1/PTN/BST2/JUP/NGFR/APOD/WNT11	64
BP	GO:2000146	negative regulation of cell motility	63/1177	359/18723	8.82614e-14	4.05698e-12	2.57576e-12	MEF2C/CYP1B1/BCL2/RECK/EVL/AIF1/WAS/ARHGDIB/SLIT2/CLIC4/CXCL13/ATP2B4/CD74/PODN/CXCL12/GPR18/SERPINF1/THBS1/PTPRM/GREM1/SLAMF8/DPYSL3/SFRP1/MEOX2/DCN/PHLDB2/FGF2/EMILIN1/CX3CR1/ADARB1/VASH1/SFRP2/MMRN2/TP53INP1/IGFBP5/CCL2/TPM1/ENG/VCL/COL3A1/NR2F2/CCL21/FBLN1/CLDN5/THY1/RHOB/SULF1/TIMP1/PTGER4/CLDN3/APOE/DUSP1/MYOCD/CYGB/EPHA4/GJA1/CX3CL1/PTN/BST2/JUP/NGFR/APOD/WNT11	63
BP	GO:0046635	positive regulation of alpha-beta T cell activation	25/1177	67/18723	9.25461e-14	4.21757e-12	2.67772e-12	SASH3/CCL19/CCR2/CD28/PTPRC/CD86/HLA-DRA/PTPN22/NLRP3/ITPKB/NCKAP1L/EBI3/TGFBR2/IL12RB1/CD3E/CD83/ZAP70/LILRB4/GLI3/TNFSF4/ZBTB16/RUNX3/HLA-DRB1/IFNG/ANXA1	25
BP	GO:0072676	lymphocyte migration	33/1177	117/18723	1.1724e-13	5.29765e-12	3.36346e-12	PIK3CG/DOCK8/MSN/AIF1/JAM2/CCL19/CCR2/ITGAL/CCR7/CCL5/MYO1G/CXCL13/PIK3CD/CXCL12/ITGA4/ITGB7/CCL22/ZAP70/CXCR3/CCL2/CH25H/CCL21/CCL13/SPN/ICAM1/CXCL11/CXCL10/CX3CL1/CCL8/APOD/CCL11/CCL18/S100A7	33
BP	GO:0030336	negative regulation of cell migration	61/1177	344/18723	1.36521e-13	6.11664e-12	3.88343e-12	MEF2C/CYP1B1/BCL2/RECK/EVL/AIF1/ARHGDIB/SLIT2/CLIC4/CXCL13/ATP2B4/CD74/PODN/CXCL12/GPR18/SERPINF1/THBS1/PTPRM/GREM1/SLAMF8/DPYSL3/SFRP1/MEOX2/DCN/PHLDB2/FGF2/EMILIN1/CX3CR1/ADARB1/VASH1/SFRP2/MMRN2/TP53INP1/IGFBP5/CCL2/TPM1/ENG/VCL/COL3A1/NR2F2/CCL21/CLDN5/THY1/RHOB/SULF1/TIMP1/PTGER4/CLDN3/APOE/DUSP1/MYOCD/CYGB/EPHA4/GJA1/CX3CL1/PTN/BST2/JUP/NGFR/APOD/WNT11	61
BP	GO:0002819	regulation of adaptive immune response	42/1177	183/18723	1.37659e-13	6.11664e-12	3.88343e-12	MEF2C/CD48/BTK/CD1D/WAS/TNFSF13B/SASH3/SAMSN1/CCL19/CCR2/FCGR2B/CD28/PTPRC/HAVCR2/SLAMF1/HLA-DRA/IL1R1/NLRP3/IL7R/C3/NCKAP1L/IL6ST/CD1C/CD4/CD1E/IL12RB1/MR1/LTA/CD40/LILRB4/BCL6/TNFRSF1B/TNFAIP3/IL18R1/TNFSF4/TREM2/RSAD2/CR2/FCER2/HLA-DRB1/ANXA1/AZGP1	42
BP	GO:0002495	antigen processing and presentation of peptide antigen via MHC class II	18/1177	34/18723	1.74298e-13	7.68064e-12	4.87641e-12	HLA-DOA/HLA-DMB/FCGR2B/HLA-DQA1/HLA-DPA1/CD74/HLA-DPB1/HLA-DRA/HLA-DOB/HLA-DMA/TREM2/CTSS/HLA-DQB1/FCER1G/HLA-DQB2/HLA-DRB1/HLA-DRB5/CTSE	18
BP	GO:0019886	antigen processing and presentation of exogenous peptide antigen via MHC class II	17/1177	30/18723	1.83416e-13	7.99951e-12	5.07885e-12	HLA-DOA/HLA-DMB/FCGR2B/HLA-DQA1/HLA-DPA1/CD74/HLA-DPB1/HLA-DRA/HLA-DOB/HLA-DMA/CTSS/HLA-DQB1/FCER1G/HLA-DQB2/HLA-DRB1/HLA-DRB5/CTSE	17
BP	GO:0032609	interferon-gamma production	32/1177	112/18723	1.86035e-13	7.99951e-12	5.07885e-12	TLR7/PDE4B/SLAMF6/SASH3/AXL/CCR2/CD96/CD2/HLA-DPA1/LAPTM5/CCR7/HAVCR2/SLAMF1/HLA-DPB1/PDE4D/PTPN22/IL1R1/TLR4/RASGRP1/CD14/PDCD1LG2/EBI3/TLR8/IL12RB1/CD3E/LTA/LILRB4/IL18R1/TNFSF4/ISL1/PRNP/HLA-DRB1	32
BP	GO:0032649	regulation of interferon-gamma production	32/1177	112/18723	1.86035e-13	7.99951e-12	5.07885e-12	TLR7/PDE4B/SLAMF6/SASH3/AXL/CCR2/CD96/CD2/HLA-DPA1/LAPTM5/CCR7/HAVCR2/SLAMF1/HLA-DPB1/PDE4D/PTPN22/IL1R1/TLR4/RASGRP1/CD14/PDCD1LG2/EBI3/TLR8/IL12RB1/CD3E/LTA/LILRB4/IL18R1/TNFSF4/ISL1/PRNP/HLA-DRB1	32
BP	GO:0042100	B cell proliferation	30/1177	99/18723	1.90621e-13	8.13113e-12	5.16242e-12	MEF2C/BCL2/BTK/TNFSF13B/SASH3/FCGR2B/PTPRC/CD74/FCRL3/IL7R/NCKAP1L/TLR4/RASGRP1/TYROBP/MNDA/PLCL2/CD40LG/CD79A/CD40/BCL6/CD38/MS4A1/CD180/TNFRSF13B/CD22/BLK/CD19/INPP5D/CR2/IKZF3	30
BP	GO:0090130	tissue migration	63/1177	365/18723	1.92269e-13	8.13632e-12	5.16571e-12	ZEB2/PIK3CG/MEF2C/CYP1B1/ETS1/LPXN/EVL/STAT5A/SLIT2/ARSB/TNFSF12/TEK/CXCL13/RHOJ/NRP1/ATP2B4/MACF1/PIK3CD/FGF7/SERPINF1/FSTL1/THBS1/PTPRM/GREM1/BMPR2/ENPP2/CLEC14A/TGFBR2/MEOX2/DCN/VEGFC/FGF2/PRKD1/FOXF1/PLCG2/KANK2/SASH1/VASH1/CD40/ACTA2/MMRN2/AKT3/CDH5/SMOC2/FAP/NR2F2/SPARC/KIT/ACTG2/RHOB/SRPX2/VIL1/APOE/RAB25/PTN/JUP/IFNG/PRSS3/ANXA1/APOA1/PROX1/LCN2/FGFBP1	63
BP	GO:0002690	positive regulation of leukocyte chemotaxis	29/1177	94/18723	2.87996e-13	1.20913e-11	7.67672e-12	CSF1R/AIF1/CCL19/CCR2/C3AR1/CCR7/CMKLR1/CCL5/CXCL13/THBS4/CD74/SLAMF1/CXCL12/NCKAP1L/THBS1/RAC2/GPSM3/VEGFC/SPI1/CX3CR1/CCR1/C5AR1/CCL21/RARRES2/PLA2G7/CXCL10/PTN/S100A7/S100A14	29
BP	GO:1903557	positive regulation of tumor necrosis factor superfamily cytokine production	31/1177	107/18723	2.92854e-13	1.21992e-11	7.74521e-12	LRRK2/LY96/CYBB/CD84/SASH3/CCL19/CCR2/CD2/TLR1/PTPRC/CD86/HAVCR2/THBS1/TLR4/RASGRP1/CD14/TYROBP/PLCG2/PTAFR/DDX58/IL33/IFIH1/JAK2/AKAP12/CD36/SPN/ISL1/OAS2/IFNG/ORM2/ORM1	31
BP	GO:0071675	regulation of mononuclear cell migration	32/1177	115/18723	4.16119e-13	1.71996e-11	1.09199e-11	DOCK8/MSN/CSF1R/AIF1/JAM2/CCR2/C3AR1/CCR7/SLIT2/CMKLR1/CCL5/CXCL13/SLAMF1/CXCL12/ITGA4/THBS1/GREM1/SLAMF8/SPI1/CX3CR1/CCR1/CCL2/C5AR1/CCL21/SPN/RARRES2/PLA2G7/DUSP1/CXCL10/APOD/S100A7/S100A14	32
BP	GO:0040013	negative regulation of locomotion	65/1177	391/18723	4.72794e-13	1.93918e-11	1.23118e-11	MEF2C/CYP1B1/BCL2/RECK/EVL/AIF1/WAS/ARHGDIB/SLIT2/CLIC4/CXCL13/NRP1/ATP2B4/CD74/PODN/CXCL12/GPR18/SERPINF1/THBS1/PTPRM/GREM1/SLAMF8/DPYSL3/SFRP1/MEOX2/DCN/PHLDB2/FGF2/EMILIN1/CX3CR1/ADARB1/VASH1/SFRP2/MMRN2/TP53INP1/IGFBP5/CCL2/TPM1/ENG/VCL/COL3A1/NR2F2/CCL21/FBLN1/CLDN5/THY1/RHOB/SULF1/TIMP1/PTGER4/CLDN3/APOE/DUSP1/MYOCD/CYGB/EPHA4/GJA1/CX3CL1/PTN/BST2/JUP/NGFR/SEMA3C/APOD/WNT11	65
BP	GO:0006909	phagocytosis	56/1177	308/18723	4.79196e-13	1.95044e-11	1.23832e-11	ARHGAP25/DOCK2/PECAM1/AIF1/IL2RB/AXL/CCR2/FCGR2B/ITGB2/ITGAL/ABCA1/SYT11/PTPRC/MYO1G/ITGAM/NCF4/VAV1/COLEC12/CORO1A/SLAMF1/RAB31/C3/NCKAP1L/THBS1/TLR4/RAC2/CD14/CD93/TYROBP/ELMO1/PLCG2/MSR1/ITGAV/HCK/FGR/DYSF/FCGR1A/CCL2/SRPX/GSN/ICAM3/CD300LF/LEPR/CD36/TREM2/NCF2/FCER1G/FCN1/TGM2/IFNG/APOA2/IL2RG/SYT7/ANXA1/IGLL1/APOA1	56
BP	GO:0070372	regulation of ERK1 and ERK2 cascade	56/1177	309/18723	5.50506e-13	2.22371e-11	1.41183e-11	CSF1R/CCL19/GPNMB/CCR7/TBC1D10C/PTPRC/CCL5/HAVCR2/TEK/NRP1/CD74/SLAMF1/PTPN22/FERMT2/TLR4/RASGRP1/RAMP3/CD4/TNFAIP8L3/FGF2/TIMP3/PDGFRB/GBP1/CCL22/GPBAR1/EMILIN1/IGF1/HAND2/CCR1/CD44/CCL2/C5AR1/LMO3/PDGFC/CCL21/HTR2B/FBLN1/PDGFRA/AKAP12/CD36/TREM2/CCL13/ICAM1/APOE/DUSP1/CX3CL1/HLA-DRB1/FGFR3/ERBB2/CCL8/CCL11/FGFR4/CAMK2N1/CCL18/FGB/S100A7	56
BP	GO:0070664	negative regulation of leukocyte proliferation	28/1177	90/18723	5.85725e-13	2.34818e-11	1.49085e-11	BTK/FCGR2B/GPNMB/CD86/HAVCR2/LRRC32/GREM1/PDCD1LG2/TYROBP/LST1/MNDA/TWSG1/LILRB4/IL2RA/LILRB2/VSIG4/IL33/TNFRSF13B/TNFAIP3/BLK/INPP5D/SPN/PRNP/HLA-DRB1/ERBB2/CCL8/PLA2G2D/GAL	28
BP	GO:0032760	positive regulation of tumor necrosis factor production	30/1177	103/18723	6.06403e-13	2.41294e-11	1.53196e-11	LRRK2/LY96/CYBB/CD84/SASH3/CCL19/CCR2/CD2/TLR1/PTPRC/HAVCR2/THBS1/TLR4/RASGRP1/CD14/TYROBP/PLCG2/PTAFR/DDX58/IL33/IFIH1/JAK2/AKAP12/CD36/SPN/ISL1/OAS2/IFNG/ORM2/ORM1	30
BP	GO:0018108	peptidyl-tyrosine phosphorylation	63/1177	375/18723	6.72632e-13	2.65665e-11	1.68669e-11	HCLS1/BTK/ITK/PECAM1/CSF1R/SAMSN1/AXL/DDR2/SH2B3/ITGB2/PTPRC/CCL5/TEK/NRP1/THBS4/CD74/EPHA3/EFEMP1/FGF7/NCF1/IL6ST/GREM1/GHR/ENPP2/CD4/SFRP1/PDGFRB/CD3E/PLCG2/ZAP70/IGF1/BANK1/SFRP2/CD40/LILRB4/HCK/FGR/CAV1/FCGR1A/CD44/ROR2/JAK2/PDGFC/KIT/PDGFRA/BLK/CD36/TREM2/NOX4/THY1/ISL1/PRNP/ICAM1/ITGA5/TTK/EPHA4/KITLG/IFNG/FGFR3/CSPG4/ERBB2/FGFR4/ADRA2A	63
BP	GO:0002706	regulation of lymphocyte mediated immunity	39/1177	168/18723	6.96853e-13	2.71213e-11	1.72192e-11	BTK/SLAMF6/CD1D/WAS/SH2D1A/SASH3/CCR2/CD96/FCGR2B/CD28/PTPRC/HAVCR2/VAV1/SLAMF1/HLA-DRA/IL1R1/NLRP3/IL7R/C3/NCKAP1L/RASGRP1/CD1C/CD1E/IL12RB1/MR1/LTA/CD40/LILRB4/BCL6/TNFRSF1B/IL18R1/TNFSF4/TREM2/RSAD2/CR2/LAG3/FCER2/HLA-DRB1/AZGP1	39
BP	GO:0002822	regulation of adaptive immune response based on somatic recombination of immune receptors built from immunoglobulin superfamily domains	39/1177	168/18723	6.96853e-13	2.71213e-11	1.72192e-11	MEF2C/BTK/CD1D/WAS/TNFSF13B/SASH3/CCL19/CCR2/FCGR2B/CD28/PTPRC/HAVCR2/SLAMF1/HLA-DRA/IL1R1/NLRP3/IL7R/C3/NCKAP1L/CD1C/CD4/CD1E/IL12RB1/MR1/LTA/CD40/LILRB4/BCL6/TNFRSF1B/TNFAIP3/IL18R1/TNFSF4/TREM2/RSAD2/CR2/FCER2/HLA-DRB1/ANXA1/AZGP1	39
BP	GO:0002275	myeloid cell activation involved in immune response	28/1177	91/18723	7.95949e-13	3.05324e-11	1.93849e-11	PIK3CG/DOCK2/BTK/CD84/CCR2/ITGB2/HAVCR2/ITGAM/SLAMF1/PIK3CD/LAT2/RASGRP1/RAC2/TYROBP/PTGDS/SPI1/FOXF1/PLCG2/CX3CR1/PTAFR/FGR/DYSF/KIT/BLK/TREM2/FCER1G/IFNG/SUCNR1	28
BP	GO:0045582	positive regulation of T cell differentiation	28/1177	91/18723	7.95949e-13	3.05324e-11	1.93849e-11	SASH3/CCL19/PTPRC/CD86/CD74/HLA-DRA/CD27/NLRP3/IL7R/ITPKB/NCKAP1L/RASGRP1/TGFBR2/IL12RB1/CD83/ZAP70/LILRB4/BCL6/IL2RA/LILRB2/GLI3/TNFSF4/ZBTB16/GLI2/RUNX3/HLA-DRB1/IFNG/ANXA1	28
BP	GO:0046634	regulation of alpha-beta T cell activation	30/1177	104/18723	8.01726e-13	3.05343e-11	1.93861e-11	SASH3/CCL19/CCR2/CD28/PTPRC/CD86/HLA-DRA/PTPN22/NLRP3/ITPKB/NCKAP1L/IRF4/EBI3/TGFBR2/IL12RB1/CD3E/CD83/ZAP70/TWSG1/LILRB4/BCL6/GLI3/ZNF683/PRDM1/TNFSF4/ZBTB16/RUNX3/HLA-DRB1/IFNG/ANXA1	30
BP	GO:0070371	ERK1 and ERK2 cascade	58/1177	330/18723	8.0932e-13	3.06049e-11	1.94309e-11	CSF1R/CCL19/GPNMB/CCR7/TBC1D10C/PTPRC/CCL5/HAVCR2/TEK/NRP1/CD74/SLAMF1/PTPN22/FERMT2/TLR4/RASGRP1/RAMP3/CD4/TNFAIP8L3/FGF2/TIMP3/PDGFRB/GBP1/CCL22/GPBAR1/EMILIN1/IGF1/ITGAV/HAND2/CCR1/CD44/CCL2/C5AR1/LMO3/PDGFC/CCL21/HTR2B/FBLN1/PDGFRA/AKAP12/CD36/TREM2/CCL13/ICAM1/PTGER4/APOE/DUSP1/CX3CL1/HLA-DRB1/FGFR3/ERBB2/CCL8/CCL11/FGFR4/CAMK2N1/CCL18/FGB/S100A7	58
BP	GO:0019932	second-messenger-mediated signaling	56/1177	312/18723	8.31105e-13	3.12074e-11	1.98135e-11	VCAM1/CLIC2/ITPR1/LRRK2/BTK/CCR2/CCR7/TBC1D10C/PTPRC/TRAT1/ANK2/CMKLR1/ATP2B4/PDE4D/CXCR4/LAT2/SELP/THBS1/SLA2/PLEK/CD4/RCAN2/PDE7B/P2RX7/PTGFR/PLN/CD3E/GBP1/PLCG2/TMEM100/CCR4/PPP3CC/ZAP70/CXCR6/IGF1/NCALD/CX3CR1/CXCR3/CCR1/CCR5/ATP1A2/CASQ2/RGS2/CACNA1C/HTR2B/CD22/CD36/TREM2/PRNP/APOE/AGTR1/FPR1/AQP1/CAP2/GAL/DEFB1	56
BP	GO:0018212	peptidyl-tyrosine modification	63/1177	378/18723	9.68983e-13	3.61302e-11	2.29389e-11	HCLS1/BTK/ITK/PECAM1/CSF1R/SAMSN1/AXL/DDR2/SH2B3/ITGB2/PTPRC/CCL5/TEK/NRP1/THBS4/CD74/EPHA3/EFEMP1/FGF7/NCF1/IL6ST/GREM1/GHR/ENPP2/CD4/SFRP1/PDGFRB/CD3E/PLCG2/ZAP70/IGF1/BANK1/SFRP2/CD40/LILRB4/HCK/FGR/CAV1/FCGR1A/CD44/ROR2/JAK2/PDGFC/KIT/PDGFRA/BLK/CD36/TREM2/NOX4/THY1/ISL1/PRNP/ICAM1/ITGA5/TTK/EPHA4/KITLG/IFNG/FGFR3/CSPG4/ERBB2/FGFR4/ADRA2A	63
BP	GO:0048002	antigen processing and presentation of peptide antigen	23/1177	62/18723	1.04653e-12	3.87506e-11	2.46026e-11	HLA-DOA/HLA-DMB/FCGR2B/HLA-DQA1/HLA-DPA1/CD74/HLA-DPB1/HLA-DRA/CLEC4A/MR1/CD209/HLA-DOB/HLA-DMA/TREM2/CTSS/HLA-DQB1/FCER1G/HLA-DQB2/HLA-DRB1/HLA-DRB5/ERAP2/AZGP1/CTSE	23
BP	GO:0042116	macrophage activation	30/1177	106/18723	1.3854e-12	5.09446e-11	3.23445e-11	LRRK2/PJA2/AIF1/CD84/TLR1/FCGR2B/ITGB2/SYT11/PTPRC/HAVCR2/ITGAM/CD74/TLR6/THBS1/TLR4/CD93/TYROBP/C1QA/PLCG2/CX3CR1/VSIG4/DYSF/IL33/C5AR1/CST7/JAK2/TREM2/CX3CL1/IFNG/SUCNR1	30
BP	GO:0002478	antigen processing and presentation of exogenous peptide antigen	18/1177	38/18723	2.08595e-12	7.61799e-11	4.83663e-11	HLA-DOA/HLA-DMB/FCGR2B/HLA-DQA1/HLA-DPA1/CD74/HLA-DPB1/HLA-DRA/CLEC4A/HLA-DOB/HLA-DMA/CTSS/HLA-DQB1/FCER1G/HLA-DQB2/HLA-DRB1/HLA-DRB5/CTSE	18
BP	GO:0010631	epithelial cell migration	60/1177	357/18723	2.3605e-12	8.56204e-11	5.436e-11	ZEB2/PIK3CG/MEF2C/CYP1B1/ETS1/LPXN/EVL/STAT5A/SLIT2/ARSB/TNFSF12/TEK/CXCL13/RHOJ/NRP1/ATP2B4/MACF1/PIK3CD/FGF7/SERPINF1/FSTL1/THBS1/PTPRM/GREM1/BMPR2/ENPP2/CLEC14A/TGFBR2/MEOX2/DCN/VEGFC/FGF2/PRKD1/PLCG2/KANK2/SASH1/VASH1/CD40/MMRN2/AKT3/CDH5/SMOC2/FAP/NR2F2/SPARC/KIT/RHOB/SRPX2/VIL1/APOE/RAB25/PTN/JUP/IFNG/PRSS3/ANXA1/APOA1/PROX1/LCN2/FGFBP1	60
BP	GO:0002548	monocyte chemotaxis	24/1177	70/18723	2.47308e-12	8.90977e-11	5.65677e-11	AIF1/CCL19/CCR2/SLIT2/CCL5/CXCL12/GREM1/SLAMF8/CCL22/CX3CR1/CCR1/CCL2/CCL21/CCL13/PLA2G7/DUSP1/CXCL10/CX3CL1/ANXA1/CCL8/CCL11/CCL18/S100A7/S100A14	24
BP	GO:0032956	regulation of actin cytoskeleton organization	60/1177	358/18723	2.66741e-12	9.54538e-11	6.06032e-11	GMFG/HCLS1/FCHSD2/GPR65/ABI3/CSF1R/EVL/WAS/ARHGDIB/CCR7/SLIT2/TEK/FAM107A/NRP1/CORO1A/EPHA3/JAM3/CXCL12/TGFB3/FERMT2/NCKAP1L/RAC2/PREX1/SYNPO2/DIXDC1/PLEK/SFRP1/CYFIP2/PHLDB2/LMOD1/FLNA/PDGFRB/PAM/HCK/CDC42EP3/TPM1/GSN/SVIL/CCL21/CFL2/PDGFRA/LPAR1/NOX4/ELN/RHOB/TMOD1/SPIRE2/ICAM1/RDX/PTGER4/VIL1/RAC3/RGS4/CX3CL1/MYOC/BST2/CCL11/APOA1/PROX1/WNT11	60
BP	GO:0002456	T cell mediated immunity	30/1177	109/18723	3.06197e-12	1.08843e-10	6.91037e-11	RFTN1/CD1D/WAS/SASH3/CCR2/FCGR2B/CD8A/PTPRC/MYO1G/BTN3A3/SLAMF1/HLA-DRA/IL1R1/NLRP3/IL7R/NCKAP1L/CD1C/CD1E/GZMM/IL12RB1/MR1/LILRB4/TNFRSF1B/PRF1/IL18R1/TNFSF4/RSAD2/ICAM1/HLA-DRB1/AZGP1	30
BP	GO:0090132	epithelium migration	60/1177	360/18723	3.40039e-12	1.20072e-10	7.62332e-11	ZEB2/PIK3CG/MEF2C/CYP1B1/ETS1/LPXN/EVL/STAT5A/SLIT2/ARSB/TNFSF12/TEK/CXCL13/RHOJ/NRP1/ATP2B4/MACF1/PIK3CD/FGF7/SERPINF1/FSTL1/THBS1/PTPRM/GREM1/BMPR2/ENPP2/CLEC14A/TGFBR2/MEOX2/DCN/VEGFC/FGF2/PRKD1/PLCG2/KANK2/SASH1/VASH1/CD40/MMRN2/AKT3/CDH5/SMOC2/FAP/NR2F2/SPARC/KIT/RHOB/SRPX2/VIL1/APOE/RAB25/PTN/JUP/IFNG/PRSS3/ANXA1/APOA1/PROX1/LCN2/FGFBP1	60
BP	GO:0072678	T cell migration	23/1177	66/18723	4.79264e-12	1.68121e-10	1.06739e-10	PIK3CG/DOCK8/MSN/AIF1/CCR2/ITGAL/CCL5/MYO1G/CXCL13/PIK3CD/CXCL12/ITGA4/ITGB7/ZAP70/CXCR3/CCL2/CCL21/SPN/ICAM1/CXCL11/CXCL10/APOD/S100A7	23
BP	GO:0032729	positive regulation of interferon-gamma production	24/1177	72/18723	4.96187e-12	1.7292e-10	1.09786e-10	TLR7/PDE4B/SLAMF6/SASH3/CCR2/CD2/HLA-DPA1/HAVCR2/SLAMF1/HLA-DPB1/PDE4D/PTPN22/IL1R1/TLR4/RASGRP1/CD14/EBI3/TLR8/IL12RB1/CD3E/LTA/IL18R1/TNFSF4/ISL1	24
BP	GO:0002399	MHC class II protein complex assembly	12/1177	16/18723	5.19047e-12	1.78552e-10	1.13362e-10	HLA-DOA/HLA-DMB/HLA-DQA1/HLA-DPA1/HLA-DPB1/HLA-DRA/HLA-DOB/HLA-DMA/HLA-DQB1/HLA-DQB2/HLA-DRB1/HLA-DRB5	12
BP	GO:0002503	peptide antigen assembly with MHC class II protein complex	12/1177	16/18723	5.19047e-12	1.78552e-10	1.13362e-10	HLA-DOA/HLA-DMB/HLA-DQA1/HLA-DPA1/HLA-DPB1/HLA-DRA/HLA-DOB/HLA-DMA/HLA-DQB1/HLA-DQB2/HLA-DRB1/HLA-DRB5	12
BP	GO:0006816	calcium ion transport	66/1177	422/18723	5.43146e-12	1.85644e-10	1.17865e-10	PIK3CG/CYSLTR1/CLIC2/ITPR1/BCL2/PDE4B/CD84/IL16/CCL19/CCR7/PTPRC/ANK2/CCL5/PKD2/ATP2B4/CORO1A/PDE4D/CXCR4/CXCL12/FCRL3/MYLK/CALCRL/RAMP3/CD4/P2RX7/PLN/FGF2/PDGFRB/PRKD1/AHNAK/PLCG2/SLC24A3/ITGAV/GEM/ANXA6/LILRB2/REM1/MS4A1/CAV1/CCR1/CCL2/CCR5/TRPC1/ATP1A2/CASQ2/GNAO1/GJA4/CCL21/CACNA1C/HTR2B/CXCL9/JPH2/CD19/THY1/PRNP/CACNA1H/MCOLN2/ICAM1/CXCL11/CXCL10/GJA1/RGS4/CX3CL1/CCL8/JPH1/ADRA2A	66
BP	GO:0045058	T cell selection	20/1177	50/18723	6.09881e-12	2.07126e-10	1.31504e-10	DOCK2/BCL2/SLAMF6/CD1D/CD28/CD3D/CCR7/PTPRC/LY9/CD74/ITPKB/CD3G/IRF4/CD4/IL12RB1/CD3E/ZAP70/GLI3/TOX/SPN	20
BP	GO:0022604	regulation of cell morphogenesis	54/1177	309/18723	6.32819e-12	2.13556e-10	1.35586e-10	ARHGAP15/PLEKHO1/MSN/CSF1R/FGD2/FMNL3/ITGB2/RHOJ/NRP1/CORO1A/MACF1/CXCR4/FERMT2/RAC2/PREX1/FZD4/ENPP2/EPB41L3/FLNA/LST1/GBP1/FGD3/PLXNC1/HCK/LIMS2/FGR/CD44/CCL2/CDC42EP3/PARVA/TPM1/FGD5/SPARC/KIT/FBLN1/LPAR1/CCL13/RHOB/ICAM1/RDX/VIL1/RAC3/CLDN3/BVES/EPHA4/PTN/POSTN/MYOC/ANXA1/ITPKA/CCL11/APOA1/FGB/REG1A	54
BP	GO:0030183	B cell differentiation	34/1177	141/18723	6.66804e-12	2.2361e-10	1.41969e-10	DOCK10/VCAM1/BCL2/BTK/TNFSF13B/ITM2A/FCGR2B/DOCK11/PTPRC/CD27/FCRL3/ITGA4/NCKAP1L/SLAMF8/LYL1/SFRP1/CD79B/SPI1/PLCL2/PLCG2/CD40LG/MFNG/CD79A/BCL6/MS4A1/KIT/CD19/INPP5D/POU2AF1/CR2/NFAM1/LGALS1/IKZF3/CDH17	34
BP	GO:0031341	regulation of cell killing	28/1177	99/18723	7.86059e-12	2.61954e-10	1.66314e-10	CFH/SLAMF6/CD1D/SH2D1A/FCGR2B/PTPRC/HAVCR2/ITGAM/VAV1/HLA-DRA/IL7R/NCKAP1L/RASGRP1/CD1C/TYROBP/P2RX7/CD1E/IL12RB1/SPI1/MR1/CX3CR1/PRF1/LAG3/ICAM1/FCER2/HLA-DRB1/IFNG/AZGP1	28
BP	GO:0010959	regulation of metal ion transport	64/1177	406/18723	8.07196e-12	2.67327e-10	1.69725e-10	PIK3CG/CLIC2/BCL2/PDE4B/CD84/IL16/ANK2/CCL5/PKD2/ATP2B4/CORO1A/PDE4D/CXCR4/CXCL12/FCRL3/FHL1/MYLK/STOM/RAMP3/CD4/P2RX7/PLN/FLNA/PDGFRB/PRKD1/AHNAK/PLCG2/ADRB2/KCNMB1/GEM/FXYD6/LILRB2/REM1/SLMAP/CAV1/CCR1/CCL2/TRPC1/ATP1A2/CASQ2/GNAO1/KCNE4/CACNA1C/CXCL9/JPH2/TREM2/CD19/VIP/THY1/PRNP/ICAM1/CXCL11/CXCL10/GJA1/RGS4/CX3CL1/IFNG/SERPINE2/PCSK9/PRSS8/JPH1/ADRA2A/GAL/LCN2	64
BP	GO:0071887	leukocyte apoptotic process	29/1177	106/18723	8.28843e-12	2.72802e-10	1.73201e-10	GIMAP8/MEF2C/DOCK8/HCLS1/BTK/PLEKHO2/FAS/CCL19/AXL/CCR7/CCL5/CD74/TSC22D3/PIK3CD/CD27/CXCL12/IL7R/ITPKB/CD3G/BCL6/IL2RA/GLI3/CCL21/CDKN2A/PDCD1/BLK/AURKB/KITLG/ANXA1	29
BP	GO:0032623	interleukin-2 production	22/1177	62/18723	9.19819e-12	2.99053e-10	1.89868e-10	PDE4B/SASH3/CCR2/CD28/LAPTM5/PTPRC/CD86/HAVCR2/PDE4D/IRF4/CD4/CD34/CD3E/GBP1/PLCG2/CD83/LILRB4/VSIG4/TNFAIP3/PRNP/LAG3/ANXA1	22
BP	GO:0032663	regulation of interleukin-2 production	22/1177	62/18723	9.19819e-12	2.99053e-10	1.89868e-10	PDE4B/SASH3/CCR2/CD28/LAPTM5/PTPRC/CD86/HAVCR2/PDE4D/IRF4/CD4/CD34/CD3E/GBP1/PLCG2/CD83/LILRB4/VSIG4/TNFAIP3/PRNP/LAG3/ANXA1	22
BP	GO:0071622	regulation of granulocyte chemotaxis	20/1177	51/18723	9.44422e-12	3.05191e-10	1.93765e-10	CSF1R/CCL19/C3AR1/CCR7/SLIT2/CMKLR1/CCL5/THBS4/CD74/SLAMF1/JAM3/NCKAP1L/THBS1/RAC2/C5AR1/MPP1/CCL21/RARRES2/S100A7/S100A14	20
BP	GO:0046637	regulation of alpha-beta T cell differentiation	23/1177	68/18723	9.76588e-12	3.13685e-10	1.99157e-10	SASH3/CCL19/CD86/HLA-DRA/NLRP3/ITPKB/NCKAP1L/IRF4/TGFBR2/IL12RB1/CD83/ZAP70/LILRB4/BCL6/GLI3/ZNF683/PRDM1/TNFSF4/ZBTB16/RUNX3/HLA-DRB1/IFNG/ANXA1	23
BP	GO:0001503	ossification	64/1177	408/18723	1.00516e-11	3.20927e-10	2.03755e-10	RASSF2/MEF2C/BCL2/SRGN/DDR2/GPNMB/TEK/CDH11/MGP/TGFB3/FERMT2/IL6ST/GREM1/BMPR2/OMD/SFRP1/P2RX7/EGR2/VEGFC/FGF2/CHRDL2/PRKD1/TMEM119/ADRB2/IGF1/SLC24A3/CTSK/TWSG1/HAND2/SFRP2/IGFBP5/FGR/TNC/CCR1/GLI3/VCAN/ROR2/SPARC/CHRDL1/ZBTB16/GLI2/CLEC3B/PTGER4/MN1/COL1A2/ALOX5/COL6A1/RUNX3/PTN/MMP2/MKX/COL5A2/MYOC/BMP7/ITGA11/ASPN/FGFR3/NOTUM/CLEC11A/CTHRC1/LTF/WNT11/COL1A1/COMP	64
BP	GO:0048771	tissue remodeling	38/1177	175/18723	1.20668e-11	3.82976e-10	2.4315e-10	RASSF2/MEF2C/CSF1R/AXL/CCR2/DDR2/RSPO3/GPNMB/THBS4/TGFB3/GREM1/BMPR2/RAC2/SFRP1/P2RX7/FLNA/TMEM119/ADRB2/CTSK/HAND2/LIPA/IGFBP5/CD38/CAV1/TNFAIP3/LEPR/INPP5D/TIMP1/BGN/GJA1/PTN/MMP2/TGM2/PDK4/CSPG4/SEMA3C/SYT7/CTHRC1	38
BP	GO:2000106	regulation of leukocyte apoptotic process	25/1177	81/18723	1.23912e-11	3.90947e-10	2.48211e-10	GIMAP8/MEF2C/DOCK8/HCLS1/BTK/CCL19/AXL/CCR7/CCL5/CD74/TSC22D3/PIK3CD/CD27/CXCL12/IL7R/ITPKB/CD3G/BCL6/CCL21/CDKN2A/PDCD1/BLK/AURKB/KITLG/ANXA1	25
BP	GO:0031349	positive regulation of defense response	50/1177	278/18723	1.30302e-11	4.08687e-10	2.59474e-10	TLR7/PIK3CG/MEF2C/LRRK2/ETS1/BTK/IFI16/SLAMF6/CD1D/SH2D1A/IL16/CCR2/PYHIN1/CD28/CCR7/CCL5/HAVCR2/VAV1/C3/TLR4/IL6ST/RASGRP1/ALOX5AP/GPSM3/TYROBP/TLR8/TLR10/SPI1/MNDA/PLCG2/LTA/HCK/GBP5/IL33/JAK2/FABP4/AIM2/TNFSF4/TREM2/LAG3/NUPR1/FCN1/PTGER4/PLA2G7/GJA1/AGTR1/CX3CL1/TGM2/IFNG/SUCNR1	50
BP	GO:0050854	regulation of antigen receptor-mediated signaling pathway	22/1177	63/18723	1.33015e-11	4.14759e-10	2.63328e-10	LPXN/PRKCH/SH2D1A/FCGR2B/LAPTM5/CCR7/PTPRC/TRAT1/PTPN22/FCRL3/UBASH3A/SLA2/GBP1/PLCL2/LILRB4/CMTM3/CD22/BLK/CD19/THY1/NFAM1/PRNP	22
BP	GO:0060402	calcium ion transport into cytosol	36/1177	160/18723	1.41038e-11	4.37218e-10	2.77588e-10	CLIC2/ITPR1/BCL2/CCL19/CCR7/PTPRC/ANK2/PKD2/ATP2B4/CORO1A/PDE4D/RAMP3/P2RX7/PLN/FGF2/PRKD1/PLCG2/MS4A1/CAV1/CCR5/TRPC1/ATP1A2/CASQ2/CCL21/CACNA1C/HTR2B/CXCL9/JPH2/CD19/THY1/PRNP/MCOLN2/CXCL11/CXCL10/CX3CL1/JPH1	36
BP	GO:0019724	B cell mediated immunity	42/1177	210/18723	1.72888e-11	5.30959e-10	3.37104e-10	C1S/SERPING1/BTK/HLA-DOA/C1R/HLA-DMB/C1RL/FCGR2B/HLA-DQA1/CD28/HLA-DPA1/PTPRC/C7/CD74/HLA-DPB1/HLA-DRA/CD27/C3/C1QC/SLA2/C1QA/C1QB/TLR8/CD40LG/LTA/HLA-DOB/CD40/BCL6/HLA-DMA/TNFSF4/TREM2/CD19/INPP5D/HLA-DQB1/FCER1G/CR2/FCER2/HLA-DQB2/HLA-DRB1/CFI/HLA-DRB5/IGLL1	42
BP	GO:0051283	negative regulation of sequestering of calcium ion	30/1177	116/18723	1.73269e-11	5.30959e-10	3.37104e-10	CLIC2/ITPR1/CCL19/CCR7/PTPRC/ANK2/PKD2/CORO1A/PDE4D/PLN/FGF2/PRKD1/PLCG2/ANXA6/CCR5/TRPC1/ATP1A2/CASQ2/CCL21/CACNA1C/HTR2B/CXCL9/JPH2/CD19/THY1/MCOLN2/CXCL11/CXCL10/CX3CL1/JPH1	30
BP	GO:0006936	muscle contraction	57/1177	347/18723	2.16227e-11	6.58814e-10	4.18278e-10	PIK3CG/CLIC2/PDE4B/ANK2/KCNMA1/ATP2B4/RCSD1/PDE4D/CXCR4/MYLK/CALCRL/CALD1/SSPN/KCNJ8/EDNRA/PLN/LMOD1/FLNA/ADRB2/CRYAB/PTAFR/ANXA6/MYH11/ACTA2/HSPB6/CNN1/CD38/SLMAP/CAV1/ATP1A2/TPM1/DES/CASQ2/GNAO1/RGS2/GSN/KCNE4/MYL9/CACNA1C/KIT/HTR2B/PPP1R12B/TACR2/SGCA/TMOD1/CACNA1H/SULF1/CHRNA3/MYOCD/GJA1/SMTN/JUP/SMPX/TPM2/NMU/ADRA2A/COMP	57
BP	GO:0051924	regulation of calcium ion transport	47/1177	255/18723	2.22815e-11	6.75029e-10	4.28573e-10	PIK3CG/CLIC2/BCL2/PDE4B/CD84/IL16/ANK2/CCL5/PKD2/CORO1A/PDE4D/CXCR4/CXCL12/FCRL3/MYLK/RAMP3/CD4/P2RX7/PLN/PDGFRB/PRKD1/AHNAK/PLCG2/GEM/LILRB2/REM1/CAV1/CCR1/CCL2/TRPC1/ATP1A2/CASQ2/GNAO1/CACNA1C/CXCL9/JPH2/CD19/THY1/PRNP/ICAM1/CXCL11/CXCL10/GJA1/RGS4/CX3CL1/JPH1/ADRA2A	47
BP	GO:0033674	positive regulation of kinase activity	69/1177	467/18723	2.55847e-11	7.70722e-10	4.89328e-10	RASSF2/PIK3CG/LRRK2/CSF1R/FGD2/CCL19/AXL/DDR2/CCR7/PTPRC/CCL5/CD86/PKD2/TEK/ATP2B4/CD74/EPHA3/TLR6/NCF1/FERMT2/NCKAP1L/THBS1/TLR4/GREM1/BMPR2/RASGRP1/FZD4/GHR/CD4/TGFBR2/VEGFC/TNFAIP8L3/LCP2/FGF2/PDGFRB/PRKD1/ADRB2/IGF1/SASH1/CD40/FGR/FCGR1A/ROR2/JAK2/PDGFC/CCL21/KIT/HTR2B/PDGFRA/TREM2/CD19/NOX4/PRNP/TPX2/CCND2/CHRNA3/EPHA4/KITLG/TCL1A/HLA-DRB1/CDC6/IFNG/FGFR3/ERBB2/FGFR4/PROX1/LTF/WNT11/ADRA2A	69
BP	GO:0051282	regulation of sequestering of calcium ion	30/1177	118/18723	2.7653e-11	8.28348e-10	5.25914e-10	CLIC2/ITPR1/CCL19/CCR7/PTPRC/ANK2/PKD2/CORO1A/PDE4D/PLN/FGF2/PRKD1/PLCG2/ANXA6/CCR5/TRPC1/ATP1A2/CASQ2/CCL21/CACNA1C/HTR2B/CXCL9/JPH2/CD19/THY1/MCOLN2/CXCL11/CXCL10/CX3CL1/JPH1	30
BP	GO:0007599	hemostasis	43/1177	222/18723	2.98778e-11	8.89993e-10	5.65052e-10	PIK3CG/SERPING1/ENTPD1/FLI1/WAS/AXL/SH2B3/VAV1/F13A1/SELP/THBS1/TLR4/IL6ST/PLEK/MMRN1/CD34/FLNA/TLN1/PLCG2/CD40LG/CD40/VWF/CAV1/CSRP1/VCL/COL3A1/MYL9/FAP/JAK2/FERMT3/FBLN1/PDGFRA/BLK/CD36/FCER1G/APOE/PROC/SERPINE2/F2RL2/FOXA2/FGB/ADRA2A/COMP	43
BP	GO:0016064	immunoglobulin mediated immune response	41/1177	207/18723	4.14478e-11	1.22778e-09	7.7951e-10	C1S/SERPING1/BTK/HLA-DOA/C1R/HLA-DMB/C1RL/FCGR2B/HLA-DQA1/CD28/HLA-DPA1/PTPRC/C7/CD74/HLA-DPB1/HLA-DRA/CD27/C3/C1QC/C1QA/C1QB/TLR8/CD40LG/LTA/HLA-DOB/CD40/BCL6/HLA-DMA/TNFSF4/TREM2/CD19/INPP5D/HLA-DQB1/FCER1G/CR2/FCER2/HLA-DQB2/HLA-DRB1/CFI/HLA-DRB5/IGLL1	41
BP	GO:0003012	muscle system process	67/1177	452/18723	4.32997e-11	1.27555e-09	8.0984e-10	PIK3CG/CLIC2/PDE4B/AIF1/ANK2/KCNMA1/ATP2B4/RCSD1/PDE4D/CXCR4/MYLK/IL6ST/CALCRL/CALD1/SSPN/KCNJ8/EDNRA/PLN/LMOD1/FLNA/ADRB2/IGF1/CRYAB/PTAFR/HAND2/ANXA6/MYH11/ACTA2/HSPB6/IGFBP5/CNN1/CD38/PI16/SLMAP/CAV1/TNFRSF1B/ATP1A2/TPM1/DES/CASQ2/GNAO1/RGS2/GSN/KCNE4/MYL9/CACNA1C/KIT/HTR2B/PPP1R12B/TACR2/SGCA/TMOD1/CACNA1H/SULF1/CHRNA3/MYOCD/GJA1/FBXO32/RGS4/SMTN/MYOC/JUP/SMPX/TPM2/NMU/ADRA2A/COMP	67
BP	GO:0007015	actin filament organization	66/1177	442/18723	4.38599e-11	1.28495e-09	8.15809e-10	ARHGAP25/WIPF1/BCL2/GMFG/HCLS1/FCHSD2/GPR65/EVL/AIF1/WAS/MYO5A/LCP1/GAS7/CCR7/SLIT2/MYO1G/FAM107A/NRP1/CORO1A/CXCL12/TGFB3/FERMT2/NCKAP1L/MYO1F/CALD1/RAC2/PREX1/SYNPO2/DPYSL3/PLEK/SFRP1/CYFIP2/PHLDB2/LMOD1/FLNA/ELMO1/PSTPIP1/HCK/CDC42EP3/TPM1/GSN/SORBS1/JAK2/SVIL/CCL21/CFL2/LPAR1/NOX4/ELN/RHOB/TMOD1/SPIRE2/ICAM1/RDX/PTGER4/VIL1/RAC3/ESPN/RGS4/CX3CL1/MYOC/TPM2/CCL11/APOA1/PROX1/WNT11	66
BP	GO:0002501	peptide antigen assembly with MHC protein complex	12/1177	18/18723	4.70403e-11	1.3706e-09	8.70185e-10	HLA-DOA/HLA-DMB/HLA-DQA1/HLA-DPA1/HLA-DPB1/HLA-DRA/HLA-DOB/HLA-DMA/HLA-DQB1/HLA-DQB2/HLA-DRB1/HLA-DRB5	12
BP	GO:0007596	blood coagulation	42/1177	217/18723	5.19778e-11	1.50623e-09	9.56296e-10	PIK3CG/SERPING1/ENTPD1/WAS/AXL/SH2B3/VAV1/F13A1/SELP/THBS1/TLR4/IL6ST/PLEK/MMRN1/CD34/FLNA/TLN1/PLCG2/CD40LG/CD40/VWF/CAV1/CSRP1/VCL/COL3A1/MYL9/FAP/JAK2/FERMT3/FBLN1/PDGFRA/BLK/CD36/FCER1G/APOE/PROC/SERPINE2/F2RL2/FOXA2/FGB/ADRA2A/COMP	42
BP	GO:0002224	toll-like receptor signaling pathway	30/1177	121/18723	5.45789e-11	1.57305e-09	9.98725e-10	TLR7/RFTN1/BTK/LY96/PJA2/TLR1/HAVCR2/COLEC12/PTPN22/FCRL3/TLR6/TLR4/IRF4/CD14/TLR8/TLR10/PLCG2/CD40/CAV1/GFI1/TNFAIP3/CD300LF/CD36/TREM2/CTSS/RSAD2/PIK3AP1/BIRC3/LTF/S100A14	30
BP	GO:0002286	T cell activation involved in immune response	29/1177	114/18723	5.81664e-11	1.66744e-09	1.05865e-09	FGL2/SLAMF6/CCL19/LCP1/HLA-DMB/FCGR2B/ITGAL/CD86/HAVCR2/LY9/CD74/HLA-DRA/NLRP3/NCKAP1L/IRF4/CD1C/EOMES/IL12RB1/BCL6/APBB1IP/IL18R1/TNFSF4/SPN/FCER1G/ICAM1/PTGER4/HLA-DRB1/IFNG/ANXA1	29
BP	GO:0046638	positive regulation of alpha-beta T cell differentiation	19/1177	50/18723	6.00443e-11	1.71207e-09	1.08698e-09	SASH3/CCL19/CD86/HLA-DRA/NLRP3/ITPKB/NCKAP1L/TGFBR2/IL12RB1/CD83/ZAP70/LILRB4/GLI3/TNFSF4/ZBTB16/RUNX3/HLA-DRB1/IFNG/ANXA1	19
BP	GO:0048872	homeostasis of number of cells	48/1177	272/18723	6.67351e-11	1.89272e-09	1.20168e-09	DOCK10/RASSF2/MEF2C/MAFB/BCL2/HCLS1/ETS1/PDE4B/TNFSF13B/SASH3/FAS/AXL/CCR2/SH2B3/DOCK11/CCR7/CORO1A/CD74/TSC22D3/PIK3CD/JAM3/IL7R/FSTL1/ITPKB/NCKAP1L/IKZF1/SPI1/GPR174/CCR4/EMCN/CX3CR1/SIT1/LIPA/BCL6/IL2RA/AKT3/TNFRSF13B/ARMCX1/TNFAIP3/JAK2/KIT/TGFBR3/INPP5D/RAC3/TNFRSF17/KITLG/KLF2/ANXA1	48
BP	GO:0050868	negative regulation of T cell activation	30/1177	122/18723	6.80896e-11	1.90918e-09	1.21213e-09	FGL2/FCGR2B/GPNMB/LAPTM5/CD86/HAVCR2/CD74/PTPN22/LRRC32/NCKAP1L/TNFAIP8L2/PDCD1LG2/LAX1/DTX1/TWSG1/LILRB4/BCL6/IL2RA/LILRB2/VSIG4/GLI3/TNFSF4/SPN/PRNP/LAG3/RUNX3/HLA-DRB1/ERBB2/ANXA1/PLA2G2D	30
BP	GO:0051208	sequestering of calcium ion	30/1177	122/18723	6.80896e-11	1.90918e-09	1.21213e-09	CLIC2/ITPR1/CCL19/CCR7/PTPRC/ANK2/PKD2/CORO1A/PDE4D/PLN/FGF2/PRKD1/PLCG2/ANXA6/CCR5/TRPC1/ATP1A2/CASQ2/CCL21/CACNA1C/HTR2B/CXCL9/JPH2/CD19/THY1/MCOLN2/CXCL11/CXCL10/CX3CL1/JPH1	30
BP	GO:0001818	negative regulation of cytokine production	57/1177	357/18723	6.83895e-11	1.90918e-09	1.21213e-09	BTK/SRGN/CD84/CYLD/AXL/CD96/FCGR2B/GPNMB/LAPTM5/CCR7/SYT11/PTPRC/CMKLR1/HAVCR2/SLAMF1/PTPN22/TGFB3/TLR6/GPR18/NLRP3/LRRC32/NCKAP1L/THBS1/TLR4/CLEC4A/PDCD1LG2/TYROBP/CD34/TLR8/GBP1/CD83/IGF1/BANK1/CX3CR1/TWSG1/LILRB4/BCL6/VSIG4/TNFAIP3/TNFSF4/TREM2/INPP5D/PRNP/LAG3/PTGER4/CX3CL1/HLA-DRB1/KLF2/BST2/IFNG/APOA2/ANXA1/APOD/APOA1/ORM1/LTF/WNT11	57
BP	GO:0001776	leukocyte homeostasis	25/1177	87/18723	7.06479e-11	1.96195e-09	1.24563e-09	DOCK10/MEF2C/BCL2/PDE4B/TNFSF13B/FAS/AXL/CCR2/SH2B3/DOCK11/CORO1A/CD74/TSC22D3/PIK3CD/JAM3/ITPKB/NCKAP1L/GPR174/SIT1/IL2RA/TNFRSF13B/TNFAIP3/TNFRSF17/KITLG/ANXA1	25
BP	GO:0051209	release of sequestered calcium ion into cytosol	29/1177	115/18723	7.31762e-11	2.02163e-09	1.28353e-09	CLIC2/ITPR1/CCL19/CCR7/PTPRC/ANK2/PKD2/CORO1A/PDE4D/PLN/FGF2/PRKD1/PLCG2/CCR5/TRPC1/ATP1A2/CASQ2/CCL21/CACNA1C/HTR2B/CXCL9/JPH2/CD19/THY1/MCOLN2/CXCL11/CXCL10/CX3CL1/JPH1	29
BP	GO:0008360	regulation of cell shape	34/1177	154/18723	8.98586e-11	2.46972e-09	1.56802e-09	ARHGAP15/PLEKHO1/MSN/CSF1R/FGD2/FMNL3/ITGB2/RHOJ/CORO1A/FERMT2/RAC2/EPB41L3/LST1/FGD3/PLXNC1/HCK/FGR/CCL2/CDC42EP3/PARVA/TPM1/FGD5/KIT/LPAR1/CCL13/RHOB/ICAM1/RDX/VIL1/RAC3/BVES/PTN/ANXA1/CCL11	34
BP	GO:0022408	negative regulation of cell-cell adhesion	39/1177	196/18723	1.07001e-10	2.9258e-09	1.85757e-09	FGL2/SH2B3/FCGR2B/GPNMB/LAPTM5/CD86/HAVCR2/CD74/PTPN22/CXCL12/LRRC32/NCKAP1L/TNFAIP8L2/PDCD1LG2/AKNA/LAX1/DTX1/SPI1/TWSG1/LILRB4/BCL6/IL2RA/LILRB2/VSIG4/GLI3/JAK2/CCL21/TNFSF4/SPN/PRNP/LAG3/RDX/RUNX3/HLA-DRB1/SERPINE2/ERBB2/ANXA1/PLA2G2D/APOA1	39
BP	GO:0050817	coagulation	42/1177	222/18723	1.10369e-10	3.0025e-09	1.90627e-09	PIK3CG/SERPING1/ENTPD1/WAS/AXL/SH2B3/VAV1/F13A1/SELP/THBS1/TLR4/IL6ST/PLEK/MMRN1/CD34/FLNA/TLN1/PLCG2/CD40LG/CD40/VWF/CAV1/CSRP1/VCL/COL3A1/MYL9/FAP/JAK2/FERMT3/FBLN1/PDGFRA/BLK/CD36/FCER1G/APOE/PROC/SERPINE2/F2RL2/FOXA2/FGB/ADRA2A/COMP	42
BP	GO:0001906	cell killing	38/1177	188/18723	1.14521e-10	3.09962e-09	1.96794e-09	CFH/SLAMF6/CD1D/SH2D1A/FCGR2B/PTPRC/HAVCR2/ITGAM/VAV1/CORO1A/HLA-DRA/IL7R/C3/NCKAP1L/RASGRP1/CD1C/SLAMF7/TYROBP/P2RX7/CD1E/GZMM/IL12RB1/SPI1/MR1/CX3CR1/PRF1/CCL13/LAG3/ICAM1/CTSG/FCER2/HLA-DRB1/IFNG/GZMB/LTF/DEFA6/AZGP1/LYZ	38
BP	GO:0002396	MHC protein complex assembly	12/1177	19/18723	1.20357e-10	3.24112e-09	2.05777e-09	HLA-DOA/HLA-DMB/HLA-DQA1/HLA-DPA1/HLA-DPB1/HLA-DRA/HLA-DOB/HLA-DMA/HLA-DQB1/HLA-DQB2/HLA-DRB1/HLA-DRB5	12
BP	GO:0002698	negative regulation of immune effector process	28/1177	110/18723	1.22352e-10	3.2783e-09	2.08138e-09	FGL2/SERPING1/A2M/CD84/CCR2/CD96/FCGR2B/PTPRC/HAVCR2/SLAMF1/TGFB3/FCRL3/IL7R/NCKAP1L/SLAMF8/SPI1/FOXF1/CX3CR1/LILRB4/BCL6/VSIG4/CD22/TNFSF4/CR2/BST2/APOA2/ANXA1/APOA1	28
BP	GO:0002221	pattern recognition receptor signaling pathway	36/1177	172/18723	1.26118e-10	3.36232e-09	2.13472e-09	TLR7/RFTN1/BTK/LY96/PJA2/CYLD/TLR1/HAVCR2/COLEC12/PTPN22/FCRL3/TLR6/TLR4/IRF4/CD14/SLC15A3/TLR8/TLR10/PLCG2/CD40/DDX58/CAV1/GFI1/IFIH1/TNFAIP3/CD300LF/CD36/TREM2/CTSS/RSAD2/PIK3AP1/FCN1/BIRC3/DDX60/LTF/S100A14	36
BP	GO:0050672	negative regulation of lymphocyte proliferation	24/1177	83/18723	1.46605e-10	3.88903e-09	2.46913e-09	BTK/FCGR2B/GPNMB/CD86/HAVCR2/LRRC32/PDCD1LG2/TYROBP/LST1/MNDA/TWSG1/LILRB4/IL2RA/LILRB2/VSIG4/TNFRSF13B/BLK/INPP5D/SPN/PRNP/HLA-DRB1/ERBB2/PLA2G2D/GAL	24
BP	GO:0030888	regulation of B cell proliferation	21/1177	64/18723	1.49203e-10	3.93837e-09	2.50046e-09	MEF2C/BCL2/BTK/TNFSF13B/SASH3/FCGR2B/PTPRC/CD74/FCRL3/NCKAP1L/TLR4/TYROBP/MNDA/CD40/BCL6/CD38/TNFRSF13B/CD22/BLK/INPP5D/IKZF3	21
BP	GO:1903038	negative regulation of leukocyte cell-cell adhesion	32/1177	141/18723	1.50569e-10	3.95483e-09	2.51091e-09	FGL2/FCGR2B/GPNMB/LAPTM5/CD86/HAVCR2/CD74/PTPN22/CXCL12/LRRC32/NCKAP1L/TNFAIP8L2/PDCD1LG2/LAX1/DTX1/TWSG1/LILRB4/BCL6/IL2RA/LILRB2/VSIG4/GLI3/CCL21/TNFSF4/SPN/PRNP/LAG3/RUNX3/HLA-DRB1/ERBB2/ANXA1/PLA2G2D	32
BP	GO:0097553	calcium ion transmembrane import into cytosol	32/1177	142/18723	1.8285e-10	4.77919e-09	3.03429e-09	CLIC2/ITPR1/CCL19/CCR7/PTPRC/ANK2/PKD2/ATP2B4/CORO1A/PDE4D/RAMP3/PLN/FGF2/PRKD1/PLCG2/CCR5/TRPC1/ATP1A2/CASQ2/CCL21/CACNA1C/HTR2B/CXCL9/JPH2/CD19/THY1/PRNP/MCOLN2/CXCL11/CXCL10/CX3CL1/JPH1	32
BP	GO:0032945	negative regulation of mononuclear cell proliferation	24/1177	84/18723	1.93144e-10	5.02362e-09	3.18947e-09	BTK/FCGR2B/GPNMB/CD86/HAVCR2/LRRC32/PDCD1LG2/TYROBP/LST1/MNDA/TWSG1/LILRB4/IL2RA/LILRB2/VSIG4/TNFRSF13B/BLK/INPP5D/SPN/PRNP/HLA-DRB1/ERBB2/PLA2G2D/GAL	24
BP	GO:0043087	regulation of GTPase activity	55/1177	348/18723	2.19371e-10	5.6781e-09	3.605e-09	ARHGAP15/DOCK10/ARHGAP25/ARHGAP9/DOCK8/LRRK2/GPR65/FGD2/CCL19/DOCK11/CCR7/TBC1D10C/CCL5/RGS1/CXCL13/VAV1/RASGRP2/EPHA3/FERMT2/RASGRP1/PREX1/SFRP1/RASGRP3/RGMA/TBC1D2B/ARHGAP24/RGS10/CCL22/FGD3/PLXNC1/CD40/SYDE1/BCL6/CCL2/GNAO1/FGD5/CCL21/GRTP1/TBC1D9/CCL13/CHN1/THY1/ICAM1/RDX/BVES/EPHA4/RGS4/CX3CL1/TGM2/RAP1GAP/ERBB2/CCL8/CCL11/CCL18/WNT11	55
BP	GO:0002708	positive regulation of lymphocyte mediated immunity	28/1177	113/18723	2.41554e-10	6.20538e-09	3.93977e-09	BTK/SLAMF6/CD1D/SH2D1A/SASH3/CD28/PTPRC/VAV1/SLAMF1/HLA-DRA/IL1R1/NLRP3/C3/RASGRP1/CD1C/CD1E/IL12RB1/MR1/LTA/CD40/IL18R1/TNFSF4/TREM2/RSAD2/LAG3/FCER2/HLA-DRB1/AZGP1	28
BP	GO:0032612	interleukin-1 production	30/1177	128/18723	2.43234e-10	6.20538e-09	3.93977e-09	IFI16/IL16/CCL19/PYHIN1/CCR7/HAVCR2/TLR6/NLRP3/TLR4/TYROBP/P2RX7/TLR8/MNDA/IGF1/CX3CR1/LILRB4/GBP5/TNFAIP3/JAK2/AIM2/CD36/TREM2/ISL1/CX3CL1/CASP1/IFNG/ANXA1/ORM2/APOA1/ORM1	30
BP	GO:0032652	regulation of interleukin-1 production	30/1177	128/18723	2.43234e-10	6.20538e-09	3.93977e-09	IFI16/IL16/CCL19/PYHIN1/CCR7/HAVCR2/TLR6/NLRP3/TLR4/TYROBP/P2RX7/TLR8/MNDA/IGF1/CX3CR1/LILRB4/GBP5/TNFAIP3/JAK2/AIM2/CD36/TREM2/ISL1/CX3CL1/CASP1/IFNG/ANXA1/ORM2/APOA1/ORM1	30
BP	GO:0050730	regulation of peptidyl-tyrosine phosphorylation	46/1177	264/18723	2.57987e-10	6.54377e-09	4.15461e-09	HCLS1/PECAM1/CSF1R/SAMSN1/SH2B3/ITGB2/PTPRC/CCL5/NRP1/THBS4/CD74/FGF7/NCF1/IL6ST/GREM1/GHR/ENPP2/CD4/SFRP1/CD3E/PLCG2/IGF1/BANK1/SFRP2/CD40/LILRB4/CAV1/FCGR1A/CD44/JAK2/PDGFC/KIT/CD36/TREM2/NOX4/THY1/ISL1/PRNP/ICAM1/ITGA5/EPHA4/KITLG/IFNG/FGFR3/CSPG4/ADRA2A	46
BP	GO:0003158	endothelium development	31/1177	136/18723	2.58953e-10	6.54377e-09	4.15461e-09	HEG1/PPP1R16B/MSN/PECAM1/ZEB1/CLIC4/NRP1/PDE4D/CXCR4/FSTL1/BMPR2/CD34/ITGAX/COL15A1/TMEM100/CDH5/VCL/GJA4/NR2F2/CLDN5/RHOB/ICAM1/APOLD1/RDX/CLDN3/CXCL10/GJA1/PTN/PROC/PROX1/LCN2	31
BP	GO:0033627	cell adhesion mediated by integrin	22/1177	72/18723	2.61767e-10	6.58369e-09	4.17996e-09	PIK3CG/CYP1B1/LPXN/ITGB2/CCL5/CXCL13/FBN1/JAM3/ITGA4/NCKAP1L/ITGB7/CD3E/ITGBL1/ITGAV/SFRP2/CCL21/FERMT3/ICAM1/RAC3/ITGA5/COL16A1/ITGA11	22
BP	GO:0032102	negative regulation of response to external stimulus	62/1177	420/18723	2.76647e-10	6.92528e-09	4.39683e-09	FGL2/SERPING1/IFI16/A2M/AIF1/CD96/SH2B3/FCGR2B/SYT11/SLIT2/PTPRC/HAVCR2/TEK/CXCL13/NRP1/SIGLEC10/GPR18/NLRP3/SERPINF1/THBS1/AOAH/GREM1/CALCRL/SLAMF8/TNFAIP8L2/STAT2/RGMA/CD34/PHLDB2/FGF2/PTGIS/FOXF1/IGF1/IL2RA/HCK/VSIG4/FGR/CDH5/CCL2/TNFRSF1B/CST7/TNFAIP3/FAP/PDGFRA/TREM2/ISL1/PTGER4/CLDN3/APOE/DUSP1/ALOX5/EPHA4/GJA1/CX3CL1/HLA-DRB1/HTRA1/PROC/SERPINE2/SEMA3C/APOA1/FGB/LTF	62
BP	GO:0002577	regulation of antigen processing and presentation	12/1177	20/18723	2.83638e-10	7.06708e-09	4.48686e-09	FGL2/WAS/HLA-DOA/CCL19/FCGR2B/CCR7/CD74/THBS1/HLA-DOB/LILRB2/CCL21/TREM2	12
BP	GO:1901654	response to ketone	38/1177	194/18723	2.99094e-10	7.41754e-09	4.70936e-09	GNG2/CYBB/MSN/CCL19/TXNIP/CCR7/SLIT2/NR3C1/MAP4K1/TGFB3/SERPINF1/THBS1/SFRP1/PTGFR/IGFBP7/PLN/KLF9/SLIT3/PTAFR/CD38/CAV1/TNC/FIBIN/CCL21/TNFSF4/TGFBR3/DNMT3B/ICAM1/PTGER4/ADCY5/DUSP1/AKR1B1/FBXO32/PTN/POSTN/AQP1/KLF2/PTGER2	38
BP	GO:0036336	dendritic cell migration	15/1177	33/18723	3.0706e-10	7.57984e-09	4.81241e-09	PIK3CG/DOCK8/CCL19/CCR2/CCR7/CCL5/SLAMF1/CXCR4/SLAMF8/SPI1/ASB2/CCR1/CCR5/CCL21/ALOX5	15
BP	GO:0034446	substrate adhesion-dependent cell spreading	27/1177	108/18723	4.06343e-10	9.98444e-09	6.33907e-09	LPXN/PARVG/AXL/TEK/NRP1/ITGA4/FERMT2/PREX1/FZD4/ITGB7/FLNA/GBP1/ITGAV/LIMS2/ANTXR1/PARVA/NTN4/FERMT3/LAMB2/FBLN1/RAC3/BVES/ITGA8/POSTN/MYOC/APOA1/FGB	27
BP	GO:0010811	positive regulation of cell-substrate adhesion	29/1177	123/18723	4.15559e-10	1.01176e-08	6.42364e-09	ECM2/CCR7/TEK/NRP1/CCDC80/FERMT2/PREX1/SFRP1/FLNA/CD3E/FOXF1/EMILIN1/COL8A1/LIMS2/FBLN2/JAK2/CCL21/CD36/EFEMP2/SPOCK2/THY1/RAC3/COL16A1/CX3CL1/PTN/MYOC/JUP/APOA1/FGB	29
BP	GO:0030168	platelet activation	29/1177	123/18723	4.15559e-10	1.01176e-08	6.42364e-09	PIK3CG/AXL/SH2B3/VAV1/SELP/TLR4/IL6ST/PLEK/FLNA/TLN1/PLCG2/CD40LG/CD40/VWF/CSRP1/VCL/COL3A1/MYL9/JAK2/FERMT3/PDGFRA/BLK/FCER1G/APOE/SERPINE2/F2RL2/FGB/ADRA2A/COMP	29
BP	GO:0090025	regulation of monocyte chemotaxis	14/1177	29/18723	4.43549e-10	1.075e-08	6.82514e-09	AIF1/CCR2/SLIT2/CCL5/CXCL12/GREM1/SLAMF8/CX3CR1/CCR1/PLA2G7/DUSP1/CXCL10/S100A7/S100A14	14
BP	GO:0031295	T cell costimulation	17/1177	44/18723	4.52753e-10	1.09234e-08	6.93525e-09	TNFSF13B/CCL19/CD28/CCR7/CD86/VAV1/PDCD1LG2/CD3E/ICOS/CD40LG/LILRB4/LILRB2/CAV1/CCL21/TNFSF4/CD5/LGALS1	17
BP	GO:0001909	leukocyte mediated cytotoxicity	29/1177	124/18723	5.10319e-10	1.22568e-08	7.78181e-09	SLAMF6/CD1D/SH2D1A/FCGR2B/PTPRC/HAVCR2/ITGAM/VAV1/CORO1A/HLA-DRA/IL7R/NCKAP1L/RASGRP1/CD1C/SLAMF7/TYROBP/CD1E/GZMM/IL12RB1/SPI1/MR1/CX3CR1/PRF1/LAG3/ICAM1/CTSG/HLA-DRB1/GZMB/AZGP1	29
BP	GO:0043542	endothelial cell migration	47/1177	279/18723	5.30803e-10	1.26917e-08	8.05789e-09	PIK3CG/MEF2C/CYP1B1/ETS1/LPXN/STAT5A/SLIT2/TNFSF12/TEK/CXCL13/RHOJ/NRP1/ATP2B4/PIK3CD/SERPINF1/FSTL1/THBS1/PTPRM/GREM1/BMPR2/CLEC14A/MEOX2/DCN/VEGFC/FGF2/PRKD1/SASH1/VASH1/CD40/MMRN2/AKT3/CDH5/SMOC2/FAP/NR2F2/SPARC/RHOB/SRPX2/APOE/PTN/JUP/PRSS3/ANXA1/APOA1/PROX1/LCN2/FGFBP1	47
BP	GO:0002700	regulation of production of molecular mediator of immune response	34/1177	164/18723	5.3657e-10	1.27723e-08	8.10907e-09	BTK/SASH3/CCR2/CD96/FCGR2B/CD28/LAPTM5/PTPRC/CD86/CD74/SLAMF1/PTPN22/IL1R1/TGFB3/FCRL3/NLRP3/TLR4/PLCG2/CD40LG/CD40/LILRB4/DDX58/BCL6/TNFRSF1B/IL18R1/KIT/CD22/TNFSF4/CD36/RSAD2/BST2/APOA2/APOA1/RBP4	34
BP	GO:0002831	regulation of response to biotic stimulus	52/1177	327/18723	5.45887e-10	1.29363e-08	8.2132e-09	FGL2/SERPING1/LY86/IFI16/LY96/A2M/SLAMF6/CD1D/SH2D1A/CD96/PYHIN1/FCGR2B/SYT11/APOBEC3G/CCL5/HAVCR2/VAV1/PTPN22/NCF1/TLR4/SLAMF8/RASGRP1/STAT2/TYROBP/TLR8/IL12RB1/SPI1/MNDA/PLCG2/MR1/SASH1/DDX58/HCK/VSIG4/FGR/CD180/GBP5/IFIT1/TNFAIP3/AIM2/CD36/TREM2/LAG3/FCN1/APOE/HERC5/CX3CL1/HLA-DRB1/BIRC3/HTRA1/DDX60/LTF	52
BP	GO:0032611	interleukin-1 beta production	27/1177	110/18723	6.33742e-10	1.48028e-08	9.39826e-09	IFI16/CCL19/PYHIN1/CCR7/TLR6/NLRP3/TLR4/TYROBP/P2RX7/TLR8/MNDA/IGF1/CX3CR1/LILRB4/GBP5/TNFAIP3/JAK2/AIM2/CD36/TREM2/ISL1/CX3CL1/CASP1/IFNG/ORM2/APOA1/ORM1	27
BP	GO:0032651	regulation of interleukin-1 beta production	27/1177	110/18723	6.33742e-10	1.48028e-08	9.39826e-09	IFI16/CCL19/PYHIN1/CCR7/TLR6/NLRP3/TLR4/TYROBP/P2RX7/TLR8/MNDA/IGF1/CX3CR1/LILRB4/GBP5/TNFAIP3/JAK2/AIM2/CD36/TREM2/ISL1/CX3CL1/CASP1/IFNG/ORM2/APOA1/ORM1	27
BP	GO:0032635	interleukin-6 production	34/1177	165/18723	6.35756e-10	1.48028e-08	9.39826e-09	TLR7/AIF1/CD84/IL16/TLR1/SYT11/HAVCR2/CD74/SLAMF1/PTPN22/TLR6/NCKAP1L/TLR4/TYROBP/TLR8/PLCG2/BANK1/PTAFR/LILRB4/DDX58/LILRB2/IL33/IFIH1/TNFAIP3/TNFSF4/CD36/TREM2/INPP5D/POU2AF1/ISL1/CX3CL1/KLF2/IFNG/ORM1	34
BP	GO:0032675	regulation of interleukin-6 production	34/1177	165/18723	6.35756e-10	1.48028e-08	9.39826e-09	TLR7/AIF1/CD84/IL16/TLR1/SYT11/HAVCR2/CD74/SLAMF1/PTPN22/TLR6/NCKAP1L/TLR4/TYROBP/TLR8/PLCG2/BANK1/PTAFR/LILRB4/DDX58/LILRB2/IL33/IFIH1/TNFAIP3/TNFSF4/CD36/TREM2/INPP5D/POU2AF1/ISL1/CX3CL1/KLF2/IFNG/ORM1	34
BP	GO:0060401	cytosolic calcium ion transport	36/1177	182/18723	6.6045e-10	1.53109e-08	9.72085e-09	CLIC2/ITPR1/BCL2/CCL19/CCR7/PTPRC/ANK2/PKD2/ATP2B4/CORO1A/PDE4D/RAMP3/P2RX7/PLN/FGF2/PRKD1/PLCG2/MS4A1/CAV1/CCR5/TRPC1/ATP1A2/CASQ2/CCL21/CACNA1C/HTR2B/CXCL9/JPH2/CD19/THY1/PRNP/MCOLN2/CXCL11/CXCL10/CX3CL1/JPH1	36
BP	GO:0001910	regulation of leukocyte mediated cytotoxicity	23/1177	82/18723	6.90019e-10	1.59272e-08	1.01121e-08	SLAMF6/CD1D/SH2D1A/FCGR2B/PTPRC/HAVCR2/ITGAM/VAV1/HLA-DRA/IL7R/NCKAP1L/RASGRP1/CD1C/TYROBP/CD1E/IL12RB1/SPI1/MR1/CX3CR1/LAG3/ICAM1/HLA-DRB1/AZGP1	23
BP	GO:0098883	synapse pruning	9/1177	11/18723	7.29948e-10	1.67762e-08	1.06511e-08	ITGAM/C3/C1QC/C1QA/C1QB/CX3CR1/TREM2/EPHA4/CX3CL1	9
BP	GO:0050858	negative regulation of antigen receptor-mediated signaling pathway	14/1177	30/18723	7.83577e-10	1.79315e-08	1.13846e-08	LPXN/SH2D1A/FCGR2B/LAPTM5/PTPN22/FCRL3/UBASH3A/SLA2/GBP1/PLCL2/LILRB4/CD22/THY1/PRNP	14
BP	GO:0031343	positive regulation of cell killing	20/1177	63/18723	7.95137e-10	1.81183e-08	1.15032e-08	SLAMF6/CD1D/SH2D1A/PTPRC/ITGAM/VAV1/HLA-DRA/RASGRP1/CD1C/TYROBP/CD1E/IL12RB1/SPI1/MR1/PRF1/LAG3/FCER2/HLA-DRB1/IFNG/AZGP1	20
BP	GO:0030282	bone mineralization	28/1177	119/18723	8.72325e-10	1.97925e-08	1.25662e-08	MEF2C/SRGN/DDR2/GPNMB/MGP/TGFB3/GREM1/BMPR2/OMD/P2RX7/TMEM119/ADRB2/IGF1/SLC24A3/FGR/CCR1/ROR2/CLEC3B/COL1A2/ALOX5/PTN/BMP7/ASPN/FGFR3/NOTUM/LTF/WNT11/COMP	28
BP	GO:0043367	CD4-positive, alpha-beta T cell differentiation	23/1177	83/18723	8.98328e-10	2.02961e-08	1.28859e-08	SLAMF6/SASH3/CCL19/CD86/LY9/HLA-DRA/NLRP3/NCKAP1L/IRF4/IL12RB1/CD83/BCL6/IL18R1/TNFSF4/RSAD2/TOX/SPN/PTGER4/RUNX3/HLA-DRB1/IFNG/ANXA1/PLA2G2D	23
BP	GO:0050731	positive regulation of peptidyl-tyrosine phosphorylation	37/1177	193/18723	9.61212e-10	2.16252e-08	1.37298e-08	HCLS1/PECAM1/CSF1R/PTPRC/CCL5/NRP1/THBS4/CD74/FGF7/NCF1/IL6ST/GREM1/GHR/ENPP2/CD4/CD3E/PLCG2/IGF1/BANK1/CD40/FCGR1A/CD44/JAK2/KIT/CD36/TREM2/NOX4/ISL1/PRNP/ICAM1/ITGA5/EPHA4/KITLG/IFNG/FGFR3/CSPG4/ADRA2A	37
BP	GO:0002821	positive regulation of adaptive immune response	27/1177	112/18723	9.76911e-10	2.18861e-08	1.38954e-08	BTK/CD1D/TNFSF13B/SASH3/CCR2/CD28/PTPRC/SLAMF1/HLA-DRA/IL1R1/NLRP3/C3/IL6ST/CD1C/CD4/CD1E/IL12RB1/MR1/LTA/CD40/IL18R1/TNFSF4/TREM2/RSAD2/FCER2/HLA-DRB1/AZGP1	27
BP	GO:0031294	lymphocyte costimulation	17/1177	46/18723	1.02351e-09	2.28341e-08	1.44972e-08	TNFSF13B/CCL19/CD28/CCR7/CD86/VAV1/PDCD1LG2/CD3E/ICOS/CD40LG/LILRB4/LILRB2/CAV1/CCL21/TNFSF4/CD5/LGALS1	17
BP	GO:1902903	regulation of supramolecular fiber organization	57/1177	383/18723	1.0727e-09	2.38319e-08	1.51308e-08	GMFG/HCLS1/FCHSD2/GPR65/EVL/WAS/CCR7/SLIT2/NRP1/CORO1A/CXCL12/TGFB3/NIN/CLIP3/FERMT2/NCKAP1L/PREX1/SYNPO2/PLEK/SFRP1/CYFIP2/PHLDB2/LMOD1/FLNA/EMILIN1/CRYAB/MAP1B/MAP1A/HCK/CDH5/CDC42EP3/TPM1/AEBP1/GSN/SVIL/CCL21/CFL2/TREM2/LPAR1/NOX4/EFEMP2/ELN/TMOD1/TPX2/SPIRE2/ICAM1/RDX/PTGER4/VIL1/APOE/RGS4/CX3CL1/MYOC/CCL11/APOA1/PROX1/WNT11	57
BP	GO:0045061	thymic T cell selection	12/1177	22/18723	1.29389e-09	2.86266e-08	1.81749e-08	DOCK2/CD28/CD3D/CCR7/PTPRC/CD74/ITPKB/CD3G/CD3E/ZAP70/GLI3/TOX	12
BP	GO:0050673	epithelial cell proliferation	62/1177	437/18723	1.38793e-09	3.05803e-08	1.94153e-08	MEF2C/PPP1R16B/STAT5A/TNFSF12/TEK/NRP1/THBS4/PIK3CD/CXCL12/ITGA4/FGF7/SERPINF1/THBS1/PTPRM/BMPR2/SFRP1/CD34/VEGFC/COL8A2/FGF2/PRKD1/GPBAR1/KLF9/IGF1/COL8A1/VASH1/SFRP2/IGFBP5/LIMS2/CAV1/AKT3/CCL2/C5AR1/TNFAIP3/FAP/NR2F2/SPARC/KIT/HTR2B/TGFBR3/IGFBP4/VIP/ISL1/SULF1/NUPR1/APOE/ALOX5/NFIB/GJA1/RUNX3/AGTR1/PTN/HTRA1/NGFR/RAP1GAP/ERBB2/CCL11/APOA1/PROX1/REG3A/FGFBP1/REG1A	62
BP	GO:0007266	Rho protein signal transduction	30/1177	137/18723	1.40322e-09	3.07899e-08	1.95484e-08	HEG1/GPR65/P2RY10/WAS/P2RY8/ARHGDIB/ABCA1/RHOJ/NRP1/ARHGEF3/GPR18/PDGFRB/GPR174/KANK2/BCL6/CDC42EP3/COL3A1/LPAR1/RHOB/APOE/COL1A2/AGTR1/MYOC/F2RL2/NTN1/EPS8L3/NGFR/APOC3/APOA1/ADRA2A	30
BP	GO:0002709	regulation of T cell mediated immunity	23/1177	85/18723	1.50215e-09	3.28257e-08	2.08409e-08	CD1D/WAS/SASH3/CCR2/FCGR2B/PTPRC/SLAMF1/HLA-DRA/IL1R1/NLRP3/IL7R/NCKAP1L/CD1C/CD1E/IL12RB1/MR1/LILRB4/TNFRSF1B/IL18R1/TNFSF4/RSAD2/HLA-DRB1/AZGP1	23
BP	GO:0001774	microglial cell activation	17/1177	47/18723	1.51002e-09	3.28629e-08	2.08645e-08	LRRK2/AIF1/TLR1/ITGB2/SYT11/PTPRC/ITGAM/TLR6/TYROBP/C1QA/CX3CR1/C5AR1/CST7/JAK2/TREM2/CX3CL1/IFNG	17
BP	GO:0051235	maintenance of location	51/1177	327/18723	1.59623e-09	3.45979e-08	2.1966e-08	CLIC2/ITPR1/SRGN/CCL19/ABCA1/CCR7/PTPRC/PLA2G4C/ANK2/PKD2/FBN1/CORO1A/PDE4D/C3/CD4/PLN/FLNA/FGF2/PRKD1/PLCG2/MSR1/ITGAV/ANXA6/GM2A/CAV1/CCR5/TRPC1/ATP1A2/CASQ2/GSN/CCL21/CACNA1C/HTR2B/CXCL9/SQLE/CD36/JPH2/TREM2/CD19/THY1/LTBP1/MCOLN2/APOE/CXCL11/CXCL10/GJA1/CX3CL1/APOA1/JPH1/S100A7/LCN2	51
BP	GO:0002824	positive regulation of adaptive immune response based on somatic recombination of immune receptors built from immunoglobulin superfamily domains	26/1177	107/18723	1.65732e-09	3.57766e-08	2.27144e-08	BTK/CD1D/TNFSF13B/SASH3/CCR2/CD28/PTPRC/SLAMF1/HLA-DRA/IL1R1/NLRP3/C3/CD1C/CD4/CD1E/IL12RB1/MR1/LTA/CD40/IL18R1/TNFSF4/TREM2/RSAD2/FCER2/HLA-DRB1/AZGP1	26
BP	GO:0048660	regulation of smooth muscle cell proliferation	35/1177	180/18723	1.83648e-09	3.94844e-08	2.50685e-08	MEF2C/AIF1/CCL5/ADAMTS1/PDE1A/TGFB3/THBS1/TLR4/BMPR2/CALCRL/OGN/TGFBR2/FGF2/PDGFRB/IGF1/PTAFR/IGFBP5/CNN1/VIPR2/TPM1/TNFAIP3/JAK2/VIP/EFEMP2/ELN/APOE/MYOCD/AKR1B1/GJA1/RBPMS2/CX3CL1/MMP2/TGM2/IFNG/APOD	35
BP	GO:0050852	T cell receptor signaling pathway	28/1177	123/18723	1.94953e-09	4.17465e-08	2.65046e-08	RFTN1/PDE4B/ITK/SH2D1A/CD247/CD28/LAPTM5/CCR7/PTPRC/TRAT1/BTN3A3/HLA-DPB1/PDE4D/PTPN22/PIK3CD/UBASH3A/SLA2/LCP2/CD3E/GBP1/PLCG2/ZAP70/LILRB4/INPP5D/HLA-DQB1/THY1/PRNP/HLA-DRB1	28
BP	GO:0071900	regulation of protein serine/threonine kinase activity	54/1177	359/18723	2.00738e-09	4.2751e-08	2.71424e-08	PIK3CG/HEG1/LRRK2/CSF1R/FGD2/CCL19/SH2B3/PKD2/ATP2B4/PTPN22/TLR6/FERMT2/THBS1/TLR4/BMPR2/RASGRP1/FZD4/GHR/SFRP1/LAX1/FGF2/PDGFRB/ADRB2/SASH1/SFRP2/CD40/CAV1/CCNE1/ROR2/RGS2/TNFAIP3/NR2F2/PDGFC/CDKN2A/KIT/HTR2B/TRIB3/THY1/CCND2/APOE/HERC5/DUSP1/MYOCD/EPHA4/KITLG/TCL1A/CDC6/IFNG/BMP7/ERBB2/PROX1/LTF/ADRA2A/PPP1R1B	54
BP	GO:0050853	B cell receptor signaling pathway	29/1177	131/18723	2.01247e-09	4.2751e-08	2.71424e-08	RFTN1/MEF2C/BCL2/LPXN/BTK/ITK/PRKCH/KLHL6/FCGR2B/PTPRC/PTPN22/PIK3CD/LAT2/FCRL3/NCKAP1L/CD79B/MNDA/PLCL2/PLCG2/BANK1/CD79A/CD38/MS4A1/CMTM3/CD22/BLK/CD19/NFAM1/IGLL1	29
BP	GO:0002468	dendritic cell antigen processing and presentation	10/1177	15/18723	2.08614e-09	4.41401e-08	2.80243e-08	FGL2/CCL19/FCGR2B/CCR7/CD74/HLA-DRA/THBS1/CLEC4A/CCL21/HLA-DRB1	10
BP	GO:0045766	positive regulation of angiogenesis	35/1177	181/18723	2.14172e-09	4.49592e-08	2.85444e-08	CYP1B1/ETS1/CYBB/C3AR1/TNFSF12/TEK/NRP1/PIK3CD/CXCR4/C3/THBS1/GREM1/TGFBR2/CD34/VEGFC/FGF2/PTGIS/PRKD1/ITGAX/SASH1/CX3CR1/SFRP2/CD40/HSPB6/AKT3/CDH5/ENG/C5AR1/SMOC2/RHOB/ISL1/ITGA5/AQP1/JUP/CCL11	35
BP	GO:1904018	positive regulation of vasculature development	35/1177	181/18723	2.14172e-09	4.49592e-08	2.85444e-08	CYP1B1/ETS1/CYBB/C3AR1/TNFSF12/TEK/NRP1/PIK3CD/CXCR4/C3/THBS1/GREM1/TGFBR2/CD34/VEGFC/FGF2/PTGIS/PRKD1/ITGAX/SASH1/CX3CR1/SFRP2/CD40/HSPB6/AKT3/CDH5/ENG/C5AR1/SMOC2/RHOB/ISL1/ITGA5/AQP1/JUP/CCL11	35
BP	GO:0043368	positive T cell selection	15/1177	37/18723	2.18305e-09	4.56472e-08	2.89812e-08	DOCK2/BCL2/SLAMF6/CD3D/PTPRC/LY9/CD74/ITPKB/CD3G/IRF4/IL12RB1/CD3E/ZAP70/TOX/SPN	15
BP	GO:0051216	cartilage development	36/1177	190/18723	2.25229e-09	4.6911e-08	2.97836e-08	MEF2C/MGP/EFEMP1/FRZB/GREM1/BMPR2/PRRX1/GHR/TGFBR2/FGF2/CHRDL2/LUM/CTSK/HAND2/SFRP2/EVC/ANXA6/CD44/GLI3/ROR2/ZBTB16/GLI2/MAF/SULF1/TIMP1/BGN/NFIB/RUNX3/MKX/BMP7/BARX2/FGFR3/TGFBI/WNT11/COL1A1/COMP	36
BP	GO:0032732	positive regulation of interleukin-1 production	21/1177	73/18723	2.28342e-09	4.71907e-08	2.99611e-08	IFI16/IL16/CCL19/PYHIN1/HAVCR2/TLR6/NLRP3/TLR4/TYROBP/P2RX7/TLR8/MNDA/GBP5/JAK2/AIM2/CD36/ISL1/CASP1/IFNG/ORM2/ORM1	21
BP	GO:0043299	leukocyte degranulation	21/1177	73/18723	2.28342e-09	4.71907e-08	2.99611e-08	PIK3CG/BTK/CD84/CCR2/FCGR2B/ITGB2/ITGAM/CORO1A/PIK3CD/LAT2/NCKAP1L/RASGRP1/RAC2/PTGDS/SPI1/FOXF1/PTAFR/HCK/FGR/KIT/BLK	21
BP	GO:0006968	cellular defense response	18/1177	54/18723	2.29599e-09	4.72673e-08	3.00098e-08	LY96/ITK/SH2D1A/CCR2/TRAT1/NCF1/RAB23/TYROBP/MNDA/CX3CR1/LILRB2/CCR5/IL33/C5AR1/PRF1/CXCL9/NCF2/SPN	18
BP	GO:0010632	regulation of epithelial cell migration	47/1177	292/18723	2.4707e-09	5.06683e-08	3.21691e-08	PIK3CG/MEF2C/ETS1/EVL/STAT5A/SLIT2/ARSB/TEK/CXCL13/RHOJ/NRP1/ATP2B4/MACF1/PIK3CD/FGF7/SERPINF1/THBS1/PTPRM/BMPR2/ENPP2/TGFBR2/MEOX2/DCN/VEGFC/FGF2/PRKD1/PLCG2/SASH1/VASH1/CD40/MMRN2/AKT3/SMOC2/NR2F2/SPARC/RHOB/SRPX2/VIL1/APOE/RAB25/PTN/JUP/IFNG/ANXA1/PROX1/LCN2/FGFBP1	47
BP	GO:0051056	regulation of small GTPase mediated signal transduction	48/1177	302/18723	2.56233e-09	5.23461e-08	3.32343e-08	ARHGAP15/ARHGAP25/ARHGAP9/PIK3CG/DOCK2/DOCK8/HEG1/GPR65/P2RY10/ARHGAP30/P2RY8/FGD2/ARHGDIB/ABCA1/SLIT2/NRP1/ARHGEF3/VAV1/GPR18/ITPKB/RASGRP1/PREX1/TIMP2/TAGAP/ARHGAP24/PDGFRB/GPR174/KANK2/IGF1/FGD3/ITGAV/BCL6/COL3A1/PLEKHG6/FGD5/LPAR1/CHN1/RDX/APOE/PSD/KITLG/TGM2/MYOC/F2RL2/EPS8L3/RAP1GAP/APOC3/APOA1	48
BP	GO:0043547	positive regulation of GTPase activity	43/1177	255/18723	2.79091e-09	5.67982e-08	3.60609e-08	DOCK10/ARHGAP25/DOCK8/GPR65/CCL19/DOCK11/CCR7/TBC1D10C/CCL5/RGS1/CXCL13/VAV1/RASGRP2/FERMT2/RASGRP1/PREX1/SFRP1/RGMA/TBC1D2B/ARHGAP24/RGS10/CCL22/CD40/SYDE1/CCL2/GNAO1/CCL21/GRTP1/TBC1D9/CCL13/CHN1/THY1/ICAM1/EPHA4/RGS4/CX3CL1/TGM2/RAP1GAP/ERBB2/CCL8/CCL11/CCL18/WNT11	43
BP	GO:0035710	CD4-positive, alpha-beta T cell activation	25/1177	102/18723	2.80557e-09	5.68795e-08	3.61125e-08	SLAMF6/SASH3/CCL19/CD86/LY9/HLA-DRA/NLRP3/NCKAP1L/IRF4/TGFBR2/IL12RB1/CD83/TWSG1/BCL6/IL18R1/TNFSF4/RSAD2/TOX/SPN/PTGER4/RUNX3/HLA-DRB1/IFNG/ANXA1/PLA2G2D	25
BP	GO:0034341	response to interferon-gamma	30/1177	141/18723	2.89619e-09	5.84942e-08	3.71377e-08	AIF1/WAS/GBP2/VIM/CCL19/HLA-DPA1/CCL5/CD74/GBP4/TLR4/IL12RB1/GBP1/CCL22/CD40/HCK/CCL2/CIITA/GBP5/JAK2/CCL21/CCL13/ICAM1/CX3CL1/CASP1/BST2/IFNG/CCL8/CCL11/CCL18/UBD	30
BP	GO:0050764	regulation of phagocytosis	24/1177	95/18723	3.01937e-09	6.0533e-08	3.84322e-08	DOCK2/IL2RB/FCGR2B/SYT11/PTPRC/RAB31/C3/NCKAP1L/PLCG2/ITGAV/HCK/FGR/DYSF/CCL2/CD300LF/CD36/TREM2/FCER1G/TGM2/IFNG/APOA2/IL2RG/SYT7/APOA1	24
BP	GO:0034113	heterotypic cell-cell adhesion	19/1177	61/18723	3.01984e-09	6.0533e-08	3.84322e-08	VCAM1/CD1D/CD2/ITGB2/PTPRC/JAM3/ITGA4/ITGB7/ITGAX/ITGAV/LILRB2/CD44/PARVA/THY1/ITGA5/JUP/BMP7/APOA1/FGB	19
BP	GO:0048659	smooth muscle cell proliferation	35/1177	184/18723	3.37046e-09	6.73083e-08	4.27337e-08	MEF2C/AIF1/CCL5/ADAMTS1/PDE1A/TGFB3/THBS1/TLR4/BMPR2/CALCRL/OGN/TGFBR2/FGF2/PDGFRB/IGF1/PTAFR/IGFBP5/CNN1/VIPR2/TPM1/TNFAIP3/JAK2/VIP/EFEMP2/ELN/APOE/MYOCD/AKR1B1/GJA1/RBPMS2/CX3CL1/MMP2/TGM2/IFNG/APOD	35
BP	GO:0050729	positive regulation of inflammatory response	30/1177	142/18723	3.45467e-09	6.87325e-08	4.3638e-08	TLR7/PIK3CG/LRRK2/ETS1/BTK/IL16/CCR2/CD28/CCR7/C3/TLR4/IL6ST/ALOX5AP/GPSM3/TLR10/PLCG2/LTA/IL33/JAK2/FABP4/TNFSF4/TREM2/NUPR1/PTGER4/PLA2G7/AGTR1/CX3CL1/TGM2/IFNG/SUCNR1	30
BP	GO:0050901	leukocyte tethering or rolling	14/1177	33/18723	3.69053e-09	7.3152e-08	4.64439e-08	VCAM1/JAM2/CCR2/SELL/CXCL12/ITGA4/SELP/ITGB7/CX3CR1/PTAFR/SELPLG/CCL21/SPN/PODXL2	14
BP	GO:0002718	regulation of cytokine production involved in immune response	24/1177	96/18723	3.78868e-09	7.48195e-08	4.75025e-08	BTK/SASH3/CCR2/CD96/LAPTM5/CD74/SLAMF1/IL1R1/TGFB3/NLRP3/TLR4/PLCG2/LILRB4/DDX58/BCL6/TNFRSF1B/IL18R1/KIT/TNFSF4/CD36/RSAD2/BST2/APOA2/APOA1	24
BP	GO:0045860	positive regulation of protein kinase activity	56/1177	386/18723	3.87622e-09	7.62657e-08	4.84208e-08	RASSF2/PIK3CG/LRRK2/CSF1R/FGD2/CCL19/DDR2/CCR7/PTPRC/CCL5/CD86/PKD2/ATP2B4/TLR6/NCF1/FERMT2/NCKAP1L/THBS1/TLR4/GREM1/BMPR2/RASGRP1/FZD4/GHR/CD4/TGFBR2/VEGFC/LCP2/FGF2/PDGFRB/ADRB2/IGF1/SASH1/CD40/FCGR1A/ROR2/JAK2/PDGFC/CCL21/KIT/HTR2B/NOX4/PRNP/TPX2/CCND2/CHRNA3/EPHA4/KITLG/TCL1A/CDC6/IFNG/ERBB2/PROX1/LTF/WNT11/ADRA2A	56
BP	GO:0032731	positive regulation of interleukin-1 beta production	19/1177	62/18723	4.09945e-09	8.03612e-08	5.1021e-08	IFI16/CCL19/PYHIN1/TLR6/NLRP3/TLR4/TYROBP/P2RX7/TLR8/MNDA/GBP5/JAK2/AIM2/CD36/ISL1/CASP1/IFNG/ORM2/ORM1	19
BP	GO:1904645	response to amyloid-beta	18/1177	56/18723	4.45936e-09	8.70964e-08	5.52971e-08	VCAM1/FCGR2B/TLR6/ITGA4/TLR4/RAMP3/ADRB2/IGF1/CD36/TREM2/PRNP/ICAM1/EPHA4/GJA1/MMP2/NGFR/LCN2/MMP3	18
BP	GO:0007517	muscle organ development	50/1177	327/18723	4.55961e-09	8.87294e-08	5.63339e-08	MEF2C/HEG1/BCL2/VAMP5/MRAS/FHL1/MYLK/SGCD/POPDC2/MEOX2/DCN/LAMA2/EGR2/ZFPM2/ASB2/IGF1/CRYAB/HEYL/TCF21/ADARB1/EVC/TAGLN/COL6A3/CAV1/TPM1/ENG/BASP1/NR2F2/SVIL/CFL2/TGFBR3/SGCA/JPH2/MSC/EFEMP2/ELN/ISL1/CACNA1H/NUPR1/SMYD1/BVES/CXCL10/MYOCD/CENPF/SMTN/MKX/SGCE/ITGA11/JPH1/PROX1	50
BP	GO:0060348	bone development	37/1177	205/18723	5.41374e-09	1.04968e-07	6.66434e-08	MEF2C/FLI1/SH2B3/PTPRC/TEK/FBN1/TGFB3/GPR68/GREM1/BMPR2/RAB23/GHR/TGFBR2/TYROBP/MEIS1/TMEM119/IGF1/SFRP2/ANXA6/GLI3/ENG/PDGFC/KIT/SFRP4/ZBTB16/SULF1/BGN/PTGER4/GJA1/TGM2/MYOC/FGFR3/NOTUM/CDX1/LTF/COL1A1/COMP	37
BP	GO:0002367	cytokine production involved in immune response	24/1177	98/18723	5.90481e-09	1.13793e-07	7.22464e-08	BTK/SASH3/CCR2/CD96/LAPTM5/CD74/SLAMF1/IL1R1/TGFB3/NLRP3/TLR4/PLCG2/LILRB4/DDX58/BCL6/TNFRSF1B/IL18R1/KIT/TNFSF4/CD36/RSAD2/BST2/APOA2/APOA1	24
BP	GO:0050869	negative regulation of B cell activation	14/1177	34/18723	5.91158e-09	1.13793e-07	7.22464e-08	BTK/SAMSN1/FCGR2B/LAPTM5/TBC1D10C/SFRP1/TYROBP/MNDA/BANK1/BCL6/TNFRSF13B/TNFAIP3/BLK/INPP5D	14
BP	GO:0061448	connective tissue development	42/1177	252/18723	6.08986e-09	1.16803e-07	7.41575e-08	MEF2C/MGP/EFEMP1/FRZB/GREM1/BMPR2/PRRX1/GHR/TGFBR2/CD34/FGF2/PDGFRB/CHRDL2/SPI1/LUM/CTSK/HAND2/SFRP2/EVC/ANXA6/ACTA2/CD44/GLI3/ROR2/ZBTB16/GLI2/MAF/SULF1/TIMP1/BGN/NFIB/RUNX3/MKX/OXCT1/BMP7/BARX2/COL5A1/FGFR3/TGFBI/WNT11/COL1A1/COMP	42
BP	GO:0061756	leukocyte adhesion to vascular endothelial cell	18/1177	57/18723	6.13703e-09	1.17285e-07	7.4464e-08	VCAM1/ETS1/JAM2/CCR2/ITGB2/SELL/CXCL12/ITGA4/SELP/ITGB7/CX3CR1/PTAFR/SELPLG/CCL21/SPN/ICAM1/ALOX5/PODXL2	18
BP	GO:0048247	lymphocyte chemotaxis	19/1177	64/18723	7.39994e-09	1.40916e-07	8.9467e-08	PIK3CG/CCL19/CCR2/CCL5/CXCL13/PIK3CD/CCL22/CXCR3/CCL2/CH25H/CCL21/CCL13/CXCL11/CXCL10/CX3CL1/CCL8/CCL11/CCL18/S100A7	19
BP	GO:0033622	integrin activation	12/1177	25/18723	8.71818e-09	1.65428e-07	1.0503e-07	CXCL13/JAM3/CXCL12/FERMT2/SELP/PLEK/TLN1/FERMT3/PTGER4/COL16A1/CX3CL1/CDH17	12
BP	GO:2000107	negative regulation of leukocyte apoptotic process	16/1177	46/18723	8.85e-09	1.67334e-07	1.0624e-07	DOCK8/HCLS1/CCL19/AXL/CCR7/CCL5/CD74/TSC22D3/CD27/CXCL12/IL7R/ITPKB/BCL6/CCL21/AURKB/KITLG	16
BP	GO:1902905	positive regulation of supramolecular fiber organization	37/1177	209/18723	9.29919e-09	1.75206e-07	1.11238e-07	GMFG/FCHSD2/GPR65/EVL/WAS/CCR7/NRP1/CORO1A/TGFB3/NIN/FERMT2/NCKAP1L/SYNPO2/PLEK/SFRP1/LMOD1/FLNA/MAP1B/HCK/CDC42EP3/TPM1/GSN/CCL21/CFL2/LPAR1/NOX4/EFEMP2/SPIRE2/ICAM1/VIL1/APOE/CX3CL1/MYOC/CCL11/APOA1/PROX1/WNT11	37
BP	GO:0071677	positive regulation of mononuclear cell migration	19/1177	65/18723	9.84496e-09	1.84836e-07	1.17351e-07	DOCK8/AIF1/JAM2/CCR2/CCR7/CCL5/CXCL13/SLAMF1/CXCL12/ITGA4/SPI1/CX3CR1/CCR1/CCL21/SPN/PLA2G7/CXCL10/S100A7/S100A14	19
BP	GO:0009615	response to virus	53/1177	367/18723	1.18892e-08	2.22432e-07	1.41221e-07	TRIM22/TLR7/FGL2/BCL2/IFI16/RNASE6/CCL19/IFIT2/PTPRC/APOBEC3G/CCL5/PTPN22/CXCR4/CXCL12/SLFN11/ABCC9/KCNJ8/STAT2/APOBEC3H/DCLK1/TLR8/IL12RB1/GBP1/ITGAX/CCL22/ADARB1/CD40/DDX58/ACTA2/IFI44/FGR/IFI44L/IFIH1/PRF1/IFIT1/TNFAIP3/IFIT3/AIM2/TNFSF4/CXCL9/POU2AF1/RSAD2/HERC5/CXCL10/OAS2/PIM2/BIRC3/HTRA1/BST2/IFNG/DDX60/CCL8/CCL11	53
BP	GO:0001935	endothelial cell proliferation	35/1177	193/18723	1.22872e-08	2.29074e-07	1.45438e-07	MEF2C/PPP1R16B/STAT5A/TNFSF12/TEK/NRP1/THBS4/PIK3CD/CXCL12/ITGA4/THBS1/PTPRM/BMPR2/CD34/VEGFC/FGF2/PRKD1/VASH1/CAV1/AKT3/CCL2/NR2F2/SPARC/HTR2B/VIP/SULF1/APOE/ALOX5/GJA1/AGTR1/NGFR/CCL11/APOA1/PROX1/FGFBP1	35
BP	GO:0007265	Ras protein signal transduction	50/1177	337/18723	1.2607e-08	2.34218e-07	1.48704e-07	PIK3CG/HEG1/GPR65/P2RY10/AIF1/WAS/P2RY8/ARHGDIB/ABCA1/RHOJ/NRP1/ARHGEF3/RASGRP2/GPR18/MRAS/ITPKB/RASGRP1/RAC2/RASGRP3/TIMP2/FGF2/ELMO1/ARHGAP24/PDGFRB/PRKD1/GPR174/KANK2/IGF1/DOK2/RERG/BCL6/CDC42EP3/COL3A1/CDKN2A/LPAR1/RHOB/RDX/APOE/COL1A2/PSD/KITLG/AGTR1/MYOC/F2RL2/NTN1/EPS8L3/NGFR/APOC3/APOA1/ADRA2A	50
BP	GO:1903034	regulation of response to wounding	32/1177	167/18723	1.30824e-08	2.42207e-07	1.53776e-07	SERPING1/SH2B3/SIGLEC10/CXCR4/FERMT2/MYLK/THBS1/RGMA/CD34/PHLDB2/FLNA/FGF2/CAV1/SMOC2/TNFAIP3/FAP/PDGFRA/CD36/VIL1/CLDN3/APOE/ALOX5/EPHA4/GJA1/PTN/PROC/SERPINE2/FOXA2/ANXA1/FGB/ADRA2A/REG3A	32
BP	GO:0110053	regulation of actin filament organization	44/1177	278/18723	1.34069e-08	2.47355e-07	1.57045e-07	GMFG/HCLS1/FCHSD2/GPR65/EVL/WAS/CCR7/SLIT2/NRP1/CORO1A/CXCL12/TGFB3/FERMT2/NCKAP1L/PREX1/SYNPO2/PLEK/SFRP1/CYFIP2/PHLDB2/LMOD1/FLNA/HCK/CDC42EP3/TPM1/GSN/SVIL/CCL21/CFL2/LPAR1/NOX4/ELN/TMOD1/SPIRE2/ICAM1/RDX/PTGER4/VIL1/RGS4/CX3CL1/MYOC/CCL11/APOA1/WNT11	44
BP	GO:0010522	regulation of calcium ion transport into cytosol	24/1177	102/18723	1.38001e-08	2.53732e-07	1.61093e-07	CLIC2/BCL2/ANK2/PKD2/CORO1A/PDE4D/RAMP3/P2RX7/PLN/PRKD1/CAV1/TRPC1/ATP1A2/CASQ2/CACNA1C/CXCL9/JPH2/CD19/THY1/PRNP/CXCL11/CXCL10/CX3CL1/JPH1	24
BP	GO:0002440	production of molecular mediator of immune response	47/1177	308/18723	1.41032e-08	2.58413e-07	1.64065e-07	BTK/HLA-DOA/SASH3/CCR2/CD96/HLA-DMB/FCGR2B/HLA-DQA1/CD28/HLA-DPA1/LAPTM5/PTPRC/CD86/CD74/SLAMF1/HLA-DPB1/HLA-DRA/PTPN22/IL1R1/TGFB3/FCRL3/NLRP3/TLR4/PLCG2/CD40LG/HLA-DOB/CD40/LILRB4/DDX58/BCL6/TNFRSF1B/HLA-DMA/IL18R1/KIT/CD22/TNFSF4/CD36/VPREB3/RSAD2/HLA-DQB1/HLA-DQB2/HLA-DRB1/BST2/APOA2/HLA-DRB5/APOA1/RBP4	47
BP	GO:0022612	gland morphogenesis	26/1177	118/18723	1.51119e-08	2.75948e-07	1.75198e-07	BCL2/MSN/CSF1R/NRP1/TGFB3/FGF7/SFRP1/TGFBR2/TWSG1/IGFBP5/LIMS2/CAV1/TNC/GLI3/TNFAIP3/NTN4/GLI2/SULF1/NFIB/PTN/TGM2/BMP7/NTN1/SEMA3C/CCL11/PROX1	26
BP	GO:0002407	dendritic cell chemotaxis	12/1177	26/18723	1.52644e-08	2.77007e-07	1.75871e-07	PIK3CG/CCL19/CCR2/CCR7/CCL5/SLAMF1/CXCR4/SLAMF8/SPI1/CCR1/CCR5/CCL21	12
BP	GO:0031663	lipopolysaccharide-mediated signaling pathway	18/1177	60/18723	1.52739e-08	2.77007e-07	1.75871e-07	LY86/LY96/CCL5/PTPN22/CD6/TLR4/CD14/SPI1/PLCG2/SASH1/PTAFR/HCK/CD180/CCL2/TNFAIP3/CD36/CX3CL1/LTF	18
BP	GO:0043405	regulation of MAP kinase activity	33/1177	177/18723	1.57761e-08	2.85146e-07	1.81038e-07	PIK3CG/LRRK2/FGD2/CCL19/SH2B3/PTPN22/TLR6/THBS1/TLR4/RASGRP1/FZD4/GHR/SFRP1/LAX1/FGF2/PDGFRB/SASH1/SFRP2/CD40/CAV1/ROR2/RGS2/PDGFC/KIT/HTR2B/TRIB3/APOE/DUSP1/EPHA4/KITLG/BMP7/ERBB2/ADRA2A	33
BP	GO:0050678	regulation of epithelial cell proliferation	54/1177	381/18723	1.6702e-08	3.00861e-07	1.91016e-07	MEF2C/PPP1R16B/STAT5A/TNFSF12/TEK/NRP1/THBS4/PIK3CD/CXCL12/ITGA4/FGF7/SERPINF1/THBS1/PTPRM/BMPR2/SFRP1/VEGFC/FGF2/PRKD1/GPBAR1/KLF9/IGF1/VASH1/SFRP2/LIMS2/CAV1/AKT3/CCL2/C5AR1/TNFAIP3/NR2F2/SPARC/HTR2B/TGFBR3/VIP/ISL1/SULF1/NUPR1/APOE/ALOX5/NFIB/GJA1/RUNX3/AGTR1/PTN/HTRA1/NGFR/RAP1GAP/ERBB2/CCL11/PROX1/REG3A/FGFBP1/REG1A	54
BP	GO:0051651	maintenance of location in cell	37/1177	214/18723	1.78721e-08	3.20856e-07	2.0371e-07	CLIC2/ITPR1/SRGN/CCL19/CCR7/PTPRC/ANK2/PKD2/CORO1A/PDE4D/CD4/PLN/FGF2/PRKD1/PLCG2/ANXA6/CAV1/CCR5/TRPC1/ATP1A2/CASQ2/GSN/CCL21/CACNA1C/HTR2B/CXCL9/JPH2/CD19/THY1/MCOLN2/APOE/CXCL11/CXCL10/GJA1/CX3CL1/JPH1/LCN2	37
BP	GO:0060485	mesenchyme development	45/1177	291/18723	1.89723e-08	3.39464e-07	2.15524e-07	MEF2C/BCL2/BNC2/PKD2/NRP1/EPHA3/TGFB3/FERMT2/FRZB/GREM1/BMPR2/MEOX1/SFRP1/TGFBR2/EOMES/AKNA/EDNRA/PHLDB2/FLNA/ZFPM2/PDGFRB/FOXF1/TMEM100/DAB2/HEYL/TCF21/HAND2/DACT3/SFRP2/ANXA6/ACTA2/ENG/BASP1/HTR2B/TGFBR3/ACTG2/TGFB1I1/ISL1/OLFM1/KITLG/BMP7/FOXA2/SEMA3C/WNT11/COL1A1	45
BP	GO:0030199	collagen fibril organization	18/1177	61/18723	2.04034e-08	3.6385e-07	2.31007e-07	CYP1B1/DDR2/COL14A1/GREM1/DPT/LUM/EMILIN1/SFRP2/AEBP1/COL3A1/EFEMP2/FMOD/COL1A2/ADAMTS2/COL5A2/COL5A1/COL1A1/COMP	18
BP	GO:0001936	regulation of endothelial cell proliferation	33/1177	179/18723	2.10146e-08	3.71585e-07	2.35918e-07	MEF2C/PPP1R16B/STAT5A/TNFSF12/TEK/NRP1/THBS4/PIK3CD/CXCL12/ITGA4/THBS1/PTPRM/BMPR2/VEGFC/FGF2/PRKD1/VASH1/CAV1/AKT3/CCL2/NR2F2/SPARC/HTR2B/VIP/SULF1/APOE/ALOX5/GJA1/AGTR1/NGFR/CCL11/PROX1/FGFBP1	33
BP	GO:0034612	response to tumor necrosis factor	41/1177	253/18723	2.10463e-08	3.71585e-07	2.35918e-07	VCAM1/TNFSF13B/IL18BP/CYLD/GBP2/FAS/CCL19/LAPTM5/CCL5/GGT5/THBS1/CD14/SFRP1/GBP1/CCL22/AFF3/CD40/CCL2/TNFRSF1B/TNFAIP3/JAK2/FABP4/CCL21/AIM2/AKAP12/CCL13/ICAM1/TNFRSF17/TCL1A/CX3CL1/POSTN/BIRC3/CASP1/KLF2/CCL8/CCL11/APOA1/CCL18/UBD/COL1A1/LCN2	41
BP	GO:0097305	response to alcohol	41/1177	253/18723	2.10463e-08	3.71585e-07	2.35918e-07	VCAM1/GNG2/CYBB/CCL19/ABCA1/CCR7/SLIT2/MAP4K1/CD27/NLRP3/CDO1/CD14/SFRP1/TGFBR2/PTGFR/IGFBP7/SPI1/KLF9/KCNMB1/SLIT3/TP53INP1/TNC/CCR5/RGS2/SPARC/CCL21/TNFSF4/TGFBR3/CLDN5/ICAM1/PTGER4/CLDN3/ADCY5/TBXAS1/GGH/RGS4/KLF2/JUP/OXCT1/PTGER2/RBP4	41
BP	GO:0001771	immunological synapse formation	9/1177	14/18723	2.23461e-08	3.91939e-07	2.4884e-07	DOCK2/DOCK8/MSN/CCL19/CCR7/HAVCR2/CD6/PRF1/CCL21	9
BP	GO:0045059	positive thymic T cell selection	9/1177	14/18723	2.23461e-08	3.91939e-07	2.4884e-07	DOCK2/CD3D/PTPRC/CD74/ITPKB/CD3G/CD3E/ZAP70/TOX	9
BP	GO:0009612	response to mechanical stimulus	37/1177	216/18723	2.3051e-08	4.02976e-07	2.55848e-07	TLR7/ETS1/FAS/TXNIP/PKD2/CXCR4/CXCL12/THBS1/TLR4/TGFBR2/DCN/TLR8/MAP1B/CD40/TNC/SLC1A3/ATP1A2/ENG/GSN/COL3A1/KIT/NRXN2/PTGER4/CXCL10/GJA1/PTN/POSTN/MKX/AQP1/CASP1/JUP/SERPINE2/SLC2A1/CNTNAP2/WNT11/COL1A1/MMP7	37
BP	GO:1905517	macrophage migration	17/1177	55/18723	2.32611e-08	4.05321e-07	2.57337e-07	CSF1R/CCR2/C3AR1/CMKLR1/CCL5/SLAMF1/THBS1/SLAMF8/EMILIN1/CX3CR1/CCL2/C5AR1/ROR2/TREM2/MCOLN2/RARRES2/CX3CL1	17
BP	GO:0051495	positive regulation of cytoskeleton organization	38/1177	226/18723	2.50564e-08	4.35181e-07	2.76294e-07	GMFG/HCLS1/FCHSD2/GPR65/EVL/WAS/CCR7/TEK/NRP1/CORO1A/TGFB3/NIN/FERMT2/NCKAP1L/SYNPO2/PLEK/SFRP1/P2RX7/LMOD1/FLNA/MAP1B/HCK/CDC42EP3/TPM1/GSN/CCL21/CFL2/LPAR1/NOX4/SPIRE2/ICAM1/VIL1/CX3CL1/MYOC/CCL11/APOA1/PROX1/WNT11	38
BP	GO:0001912	positive regulation of leukocyte mediated cytotoxicity	17/1177	56/18723	3.14567e-08	5.44569e-07	3.45745e-07	SLAMF6/CD1D/SH2D1A/PTPRC/ITGAM/VAV1/HLA-DRA/RASGRP1/CD1C/TYROBP/CD1E/IL12RB1/SPI1/MR1/LAG3/HLA-DRB1/AZGP1	17
BP	GO:0048017	inositol lipid-mediated signaling	33/1177	182/18723	3.2007e-08	5.52302e-07	3.50654e-07	PIK3CG/HCLS1/PPP1R16B/CSF1R/PIK3IP1/CD28/CCL5/TEK/HCST/PIK3CD/NCF1/SELP/RASGRP1/PLCB2/DCN/TNFAIP8L3/FGF2/PDGFRB/PLCL2/IGF1/PTAFR/FGR/ROR2/JAK2/PDGFC/KIT/HTR2B/PDGFRA/TREM2/PIK3AP1/MYOC/SERPINE2/ERBB2	33
BP	GO:0045060	negative thymic T cell selection	8/1177	11/18723	3.31601e-08	5.70353e-07	3.62115e-07	DOCK2/CD28/CCR7/PTPRC/CD74/CD3E/ZAP70/GLI3	8
BP	GO:0019058	viral life cycle	47/1177	317/18723	3.51481e-08	6.02604e-07	3.8259e-07	TRIM22/BCL2/IFI16/AXL/CD28/APOBEC3G/CCL5/CD86/NRP1/CD74/SLAMF1/CXCR4/STOM/CD4/APOBEC3H/ITGB7/CXCR6/CD209/ITGAV/ADARB1/CAV1/SELPLG/CCL2/CIITA/CCR5/IFIH1/SIGLEC1/GSN/NFIA/IFIT1/TOP2A/RSAD2/CR2/ICAM1/FCN1/LAMP3/LGALS1/APOE/ITGA5/OAS2/AGTR1/HLA-DRB1/BST2/CCL8/PROX1/LTF/SLPI	47
BP	GO:0002444	myeloid leukocyte mediated immunity	23/1177	99/18723	3.55474e-08	6.07496e-07	3.85697e-07	PIK3CG/BTK/CD84/CCR2/FCGR2B/ITGB2/ITGAM/PIK3CD/LAT2/C3/RASGRP1/RAC2/TYROBP/PTGDS/SPI1/FOXF1/CX3CR1/PTAFR/DDX58/FGR/KIT/BLK/CTSG	23
BP	GO:0050878	regulation of body fluid levels	53/1177	379/18723	3.57618e-08	6.09208e-07	3.86783e-07	PIK3CG/SERPING1/ENTPD1/HEG1/FLI1/WAS/AXL/SH2B3/STAT5A/VAV1/F13A1/SELP/THBS1/TLR4/IL6ST/CDO1/PLEK/MMRN1/CD34/FLNA/TLN1/PLCG2/CD40LG/PAM/CD40/VWF/CAV1/CSRP1/VCL/COL3A1/MYL9/FAP/JAK2/FERMT3/FBLN1/PDGFRA/BLK/CD36/VIP/FCER1G/APOE/OAS2/AKR1B1/GJA1/AQP1/PROC/SERPINE2/F2RL2/FOXA2/FGB/ADRA2A/COMP/CEL	53
BP	GO:0002381	immunoglobulin production involved in immunoglobulin-mediated immune response	19/1177	70/18723	3.75342e-08	6.37364e-07	4.0466e-07	BTK/HLA-DOA/HLA-DMB/HLA-DQA1/CD28/HLA-DPA1/PTPRC/HLA-DPB1/HLA-DRA/CD40LG/HLA-DOB/CD40/BCL6/HLA-DMA/TNFSF4/HLA-DQB1/HLA-DQB2/HLA-DRB1/HLA-DRB5	19
BP	GO:0002335	mature B cell differentiation	13/1177	33/18723	3.93533e-08	6.59848e-07	4.18934e-07	DOCK10/ITM2A/FCGR2B/DOCK11/SLAMF8/SPI1/PLCL2/PLCG2/MFNG/CD19/POU2AF1/LGALS1/CDH17	13
BP	GO:0032633	interleukin-4 production	13/1177	33/18723	3.93533e-08	6.59848e-07	4.18934e-07	SASH3/CD28/CD86/HAVCR2/CLECL1/NLRP3/IRF4/CD3E/CD40LG/CD83/TNFSF4/FCER1G/HLA-DRB1	13
BP	GO:0032673	regulation of interleukin-4 production	13/1177	33/18723	3.93533e-08	6.59848e-07	4.18934e-07	SASH3/CD28/CD86/HAVCR2/CLECL1/NLRP3/IRF4/CD3E/CD40LG/CD83/TNFSF4/FCER1G/HLA-DRB1	13
BP	GO:0043552	positive regulation of phosphatidylinositol 3-kinase activity	13/1177	33/18723	3.93533e-08	6.59848e-07	4.18934e-07	CCL19/CCR7/TEK/TNFAIP8L3/FGF2/PDGFRB/PRKD1/FGR/CCL21/KIT/PDGFRA/CD19/FGFR3	13
BP	GO:0051017	actin filament bundle assembly	30/1177	157/18723	3.94837e-08	6.5996e-07	4.19006e-07	GPR65/EVL/AIF1/WAS/LCP1/FAM107A/NRP1/TGFB3/FERMT2/CALD1/SYNPO2/DPYSL3/PLEK/SFRP1/PHLDB2/FLNA/TPM1/SORBS1/LPAR1/NOX4/ELN/SPIRE2/RDX/PTGER4/VIL1/ESPN/CX3CL1/MYOC/APOA1/WNT11	30
BP	GO:1904646	cellular response to amyloid-beta	15/1177	45/18723	4.98854e-08	8.31215e-07	5.27735e-07	VCAM1/FCGR2B/TLR6/ITGA4/TLR4/ADRB2/IGF1/CD36/TREM2/PRNP/ICAM1/EPHA4/GJA1/NGFR/LCN2	15
BP	GO:0035023	regulation of Rho protein signal transduction	21/1177	86/18723	5.51588e-08	9.16221e-07	5.81705e-07	HEG1/GPR65/P2RY10/P2RY8/ARHGDIB/ABCA1/NRP1/ARHGEF3/GPR18/PDGFRB/GPR174/KANK2/BCL6/COL3A1/LPAR1/APOE/MYOC/F2RL2/EPS8L3/APOC3/APOA1	21
BP	GO:0072001	renal system development	45/1177	302/18723	5.89642e-08	9.76389e-07	6.19905e-07	MEF2C/BCL2/LRRK2/PECAM1/SLIT2/PKD2/TEK/NRP1/FBN1/ADAMTS1/SERPINF1/GREM1/KCNJ8/SFRP1/DCN/CD34/FGF2/PDGFRB/FOXF1/KANK2/HEYL/TCF21/ACTA2/GLI3/BASP1/NFIA/PRDM1/LAMB2/PDGFRA/OVOL1/ZBTB16/GLI2/SULF1/MYOCD/AKR1B1/EPHA4/CENPF/AGTR1/ITGA8/COL4A4/BMP7/PCSK9/PROX1/WNT11/RBP4	45
BP	GO:0061041	regulation of wound healing	27/1177	134/18723	5.93777e-08	9.79156e-07	6.21662e-07	SERPING1/SH2B3/CXCR4/FERMT2/MYLK/THBS1/CD34/PHLDB2/FGF2/CAV1/SMOC2/TNFAIP3/FAP/PDGFRA/CD36/VIL1/CLDN3/APOE/ALOX5/GJA1/PROC/SERPINE2/FOXA2/ANXA1/FGB/ADRA2A/REG3A	27
BP	GO:0014068	positive regulation of phosphatidylinositol 3-kinase signaling	20/1177	79/18723	5.94986e-08	9.79156e-07	6.21662e-07	HCLS1/CD28/CCL5/TEK/HCST/NCF1/SELP/DCN/FGF2/PDGFRB/IGF1/FGR/ROR2/JAK2/PDGFC/KIT/PDGFRA/TREM2/PIK3AP1/MYOC	20
BP	GO:0032743	positive regulation of interleukin-2 production	13/1177	34/18723	6.00552e-08	9.85276e-07	6.25547e-07	PDE4B/SASH3/CCR2/CD28/PTPRC/CD86/PDE4D/IRF4/CD4/CD3E/PLCG2/CD83/ANXA1	13
BP	GO:0031214	biomineral tissue development	31/1177	169/18723	6.30552e-08	1.03132e-06	6.5478e-07	MEF2C/SRGN/DDR2/GPNMB/MGP/TGFB3/GREM1/BMPR2/OMD/P2RX7/TMEM119/ADRB2/IGF1/SLC24A3/FGR/CCR1/ROR2/CLEC3B/COL1A2/FAM20C/ALOX5/PTN/BMP7/ASPN/FGFR3/NOTUM/WDR72/LTF/WNT11/COL1A1/COMP	31
BP	GO:0048015	phosphatidylinositol-mediated signaling	32/1177	178/18723	6.34915e-08	1.03528e-06	6.57295e-07	PIK3CG/HCLS1/PPP1R16B/CSF1R/PIK3IP1/CD28/CCL5/TEK/HCST/PIK3CD/NCF1/SELP/RASGRP1/PLCB2/DCN/FGF2/PDGFRB/PLCL2/IGF1/PTAFR/FGR/ROR2/JAK2/PDGFC/KIT/HTR2B/PDGFRA/TREM2/PIK3AP1/MYOC/SERPINE2/ERBB2	32
BP	GO:0003018	vascular process in circulatory system	41/1177	263/18723	6.41996e-08	1.04363e-06	6.62599e-07	SLIT2/TEK/KCNMA1/ATP2B4/FERMT2/ABCC9/BMPR2/KCNJ8/EDNRA/ADRB2/SLC24A3/KCNMB1/ABCB1/ITGA1/SLCO2B1/SOD3/ACTA2/CD38/CAV1/CDH5/SLC1A3/ATP1A2/RGS2/LEPR/HTR2B/TACR2/AKAP12/CD36/CLDN5/ICAM1/SLC2A3/APOE/TBXAS1/GJA1/AGTR1/KLF2/SLC29A4/SLC2A1/FGB/ADRA2A/COMP	41
BP	GO:0071346	cellular response to interferon-gamma	25/1177	118/18723	6.49267e-08	1.05225e-06	6.68066e-07	AIF1/WAS/GBP2/VIM/CCL19/HLA-DPA1/CCL5/GBP4/TLR4/IL12RB1/GBP1/CCL22/HCK/CCL2/GBP5/JAK2/CCL21/CCL13/ICAM1/CX3CL1/CASP1/IFNG/CCL8/CCL11/CCL18	25
BP	GO:0006939	smooth muscle contraction	24/1177	110/18723	6.55955e-08	1.05986e-06	6.72903e-07	KCNMA1/ATP2B4/MYLK/CALCRL/EDNRA/ADRB2/PTAFR/MYH11/ACTA2/CNN1/CD38/CAV1/ATP1A2/RGS2/KIT/HTR2B/TACR2/SULF1/CHRNA3/MYOCD/SMTN/NMU/ADRA2A/COMP	24
BP	GO:0050855	regulation of B cell receptor signaling pathway	11/1177	24/18723	6.7504e-08	1.08741e-06	6.90389e-07	LPXN/PRKCH/FCGR2B/PTPN22/FCRL3/PLCL2/CMTM3/CD22/BLK/CD19/NFAM1	11
BP	GO:0061572	actin filament bundle organization	30/1177	161/18723	7.12125e-08	1.14369e-06	7.26124e-07	GPR65/EVL/AIF1/WAS/LCP1/FAM107A/NRP1/TGFB3/FERMT2/CALD1/SYNPO2/DPYSL3/PLEK/SFRP1/PHLDB2/FLNA/TPM1/SORBS1/LPAR1/NOX4/ELN/SPIRE2/RDX/PTGER4/VIL1/ESPN/CX3CL1/MYOC/APOA1/WNT11	30
BP	GO:0014065	phosphatidylinositol 3-kinase signaling	28/1177	144/18723	7.55125e-08	1.20911e-06	7.67657e-07	PIK3CG/HCLS1/PPP1R16B/PIK3IP1/CD28/CCL5/TEK/HCST/PIK3CD/NCF1/SELP/RASGRP1/DCN/FGF2/PDGFRB/IGF1/FGR/ROR2/JAK2/PDGFC/KIT/HTR2B/PDGFRA/TREM2/PIK3AP1/MYOC/SERPINE2/ERBB2	28
BP	GO:0014066	regulation of phosphatidylinositol 3-kinase signaling	24/1177	111/18723	7.87683e-08	1.25746e-06	7.98357e-07	HCLS1/PPP1R16B/PIK3IP1/CD28/CCL5/TEK/HCST/NCF1/SELP/RASGRP1/DCN/FGF2/PDGFRB/IGF1/FGR/ROR2/JAK2/PDGFC/KIT/PDGFRA/TREM2/PIK3AP1/MYOC/SERPINE2	24
BP	GO:0050864	regulation of B cell activation	34/1177	198/18723	7.97233e-08	1.26891e-06	8.05625e-07	MEF2C/BCL2/BTK/TNFSF13B/SASH3/SAMSN1/FCGR2B/CD28/LAPTM5/TBC1D10C/PTPRC/CD74/CD27/FCRL3/NCKAP1L/TLR4/SLAMF8/SFRP1/TYROBP/MNDA/BANK1/CD40/BCL6/CD38/TNFRSF13B/TNFAIP3/CD22/TNFSF4/BLK/CD19/INPP5D/NFAM1/IKZF3/IGLL1	34
BP	GO:1904062	regulation of cation transmembrane transport	50/1177	357/18723	8.28364e-08	1.31454e-06	8.34593e-07	PIK3CG/MEF2C/CLIC2/PDE4B/CCR2/ANK2/PKD2/ATP2B4/CORO1A/PDE4D/FHL1/STOM/RAMP3/PLN/FLNA/PRKD1/AHNAK/PLCG2/ADRB2/KCNMB1/GEM/FXYD6/REM1/SLMAP/CAV1/CCL2/TRPC1/ATP1A2/CASQ2/RGS2/KCNE4/CACNA1C/CXCL9/JPH2/TREM2/CD19/CTSS/THY1/PRNP/CXCL11/NLGN2/CXCL10/RGS4/CX3CL1/IFNG/PCSK9/JPH1/ADRA2A/GAL/LCN2	50
BP	GO:0110148	biomineralization	31/1177	171/18723	8.33826e-08	1.31928e-06	8.37602e-07	MEF2C/SRGN/DDR2/GPNMB/MGP/TGFB3/GREM1/BMPR2/OMD/P2RX7/TMEM119/ADRB2/IGF1/SLC24A3/FGR/CCR1/ROR2/CLEC3B/COL1A2/FAM20C/ALOX5/PTN/BMP7/ASPN/FGFR3/NOTUM/WDR72/LTF/WNT11/COL1A1/COMP	31
BP	GO:0001952	regulation of cell-matrix adhesion	26/1177	128/18723	8.76545e-08	1.38276e-06	8.7791e-07	BCL2/CCR7/TEK/FAM107A/NRP1/MACF1/EPHA3/FERMT2/THBS1/GREM1/SFRP1/PHLDB2/CD3E/BCL6/VCL/CCL21/CDKN2A/CD36/EFEMP2/THY1/COL16A1/CX3CL1/POSTN/MYOC/JUP/APOD	26
BP	GO:0043383	negative T cell selection	8/1177	12/18723	9.39682e-08	1.47799e-06	9.38369e-07	DOCK2/CD28/CCR7/PTPRC/CD74/CD3E/ZAP70/GLI3	8
BP	GO:1902622	regulation of neutrophil migration	14/1177	41/18723	9.87354e-08	1.5484e-06	9.83075e-07	CCL19/C3AR1/CCR7/SLIT2/THBS4/CD74/JAM3/IL1R1/NCKAP1L/SLAMF8/RAC2/C5AR1/MPP1/CCL21	14
BP	GO:0071902	positive regulation of protein serine/threonine kinase activity	34/1177	200/18723	1.02531e-07	1.60321e-06	1.01787e-06	PIK3CG/LRRK2/CSF1R/FGD2/CCL19/PKD2/ATP2B4/TLR6/FERMT2/THBS1/TLR4/BMPR2/RASGRP1/FZD4/GHR/FGF2/PDGFRB/ADRB2/SASH1/CD40/ROR2/PDGFC/KIT/HTR2B/CCND2/EPHA4/KITLG/TCL1A/CDC6/IFNG/ERBB2/PROX1/LTF/ADRA2A	34
BP	GO:0033002	muscle cell proliferation	39/1177	248/18723	1.05679e-07	1.6476e-06	1.04606e-06	MEF2C/AIF1/CCL5/ADAMTS1/PDE1A/TGFB3/THBS1/TLR4/BMPR2/CALCRL/OGN/TGFBR2/MEIS1/FGF2/ZFPM2/PDGFRB/IGF1/PTAFR/IGFBP5/CNN1/VIPR2/TPM1/TNFAIP3/JAK2/TGFBR3/VIP/EFEMP2/ELN/APOE/MYOCD/AKR1B1/GJA1/RBPMS2/CX3CL1/MMP2/TGM2/IFNG/APOD/RBP4	39
BP	GO:0003206	cardiac chamber morphogenesis	25/1177	121/18723	1.09084e-07	1.69253e-06	1.07458e-06	MEF2C/HEG1/SLIT2/TEK/NRP1/ADAMTS1/BMPR2/TGFBR2/ZFPM2/FOXF1/CPE/HEYL/SLIT3/HAND2/SFRP2/PARVA/TPM1/ENG/TGFBR3/ISL1/BMP7/SEMA3C/PROX1/WNT11/RBP4	25
BP	GO:0050792	regulation of viral process	30/1177	164/18723	1.09196e-07	1.69253e-06	1.07458e-06	TRIM22/BCL2/IFI16/AXL/MDFIC/CD28/APOBEC3G/CCL5/CD74/CXCR4/STOM/CD4/APOBEC3H/CD209/ADARB1/CIITA/IFIH1/GSN/IFIT1/TOP2A/RSAD2/FCN1/LAMP3/LGALS1/OAS2/HLA-DRB1/BST2/PROX1/LTF/SLPI	30
BP	GO:0071356	cellular response to tumor necrosis factor	37/1177	229/18723	1.10213e-07	1.70335e-06	1.08145e-06	VCAM1/TNFSF13B/IL18BP/CYLD/GBP2/FAS/CCL19/LAPTM5/CCL5/THBS1/SFRP1/GBP1/CCL22/CD40/CCL2/TNFRSF1B/TNFAIP3/JAK2/FABP4/CCL21/AIM2/AKAP12/CCL13/ICAM1/TNFRSF17/TCL1A/CX3CL1/POSTN/BIRC3/CASP1/KLF2/CCL8/CCL11/APOA1/CCL18/COL1A1/LCN2	37
BP	GO:0032753	positive regulation of interleukin-4 production	11/1177	25/18723	1.13693e-07	1.75205e-06	1.11237e-06	SASH3/CD28/CD86/HAVCR2/CLECL1/NLRP3/IRF4/CD3E/CD40LG/TNFSF4/FCER1G	11
BP	GO:0002312	B cell activation involved in immune response	20/1177	82/18723	1.16274e-07	1.78667e-06	1.13435e-06	DOCK10/ITM2A/FCGR2B/CD28/DOCK11/PTPRC/TLR4/SPI1/PLCL2/PLCG2/CD40LG/MFNG/CD40/BCL6/CD180/TNFSF4/CD19/POU2AF1/LGALS1/CDH17	20
BP	GO:0002292	T cell differentiation involved in immune response	19/1177	75/18723	1.25525e-07	1.91777e-06	1.21758e-06	FGL2/SLAMF6/CCL19/CD86/LY9/HLA-DRA/NLRP3/IRF4/EOMES/IL12RB1/BCL6/IL18R1/TNFSF4/SPN/FCER1G/PTGER4/HLA-DRB1/IFNG/ANXA1	19
BP	GO:0033077	T cell differentiation in thymus	19/1177	75/18723	1.25525e-07	1.91777e-06	1.21758e-06	DOCK2/MAFB/BCL2/CD28/CD3D/CCR7/PTPRC/CD74/IL7R/ITPKB/RASGRP1/CD3G/CD3E/ZAP70/MR1/GLI3/TOX/GLI2/ERBB2	19
BP	GO:0034109	homotypic cell-cell adhesion	21/1177	90/18723	1.28052e-07	1.95078e-06	1.23854e-06	PIK3CG/SH2B3/CCL5/IL6ST/PLEK/FLNA/TLN1/CSRP1/VCL/MYL9/JAK2/FERMT3/PDGFRA/BLK/RDX/LGALS1/JUP/SERPINE2/FGB/COMP/CEACAM5	21
BP	GO:0048678	response to axon injury	20/1177	83/18723	1.44228e-07	2.19095e-06	1.39103e-06	BCL2/AIF1/JAM3/DPYSL3/RGMA/TYROBP/FLNA/FGF2/PLCG2/MAP1B/TNC/JAK2/LAMB2/TREM2/ISL1/LGALS1/EPHA4/PTN/APOD/APOA1	20
BP	GO:0010594	regulation of endothelial cell migration	37/1177	232/18723	1.549e-07	2.34275e-06	1.4874e-06	PIK3CG/MEF2C/ETS1/STAT5A/SLIT2/TEK/CXCL13/RHOJ/NRP1/ATP2B4/PIK3CD/SERPINF1/THBS1/PTPRM/BMPR2/MEOX2/DCN/VEGFC/FGF2/PRKD1/SASH1/VASH1/CD40/MMRN2/AKT3/SMOC2/NR2F2/SPARC/RHOB/SRPX2/APOE/PTN/JUP/ANXA1/PROX1/LCN2/FGFBP1	37
BP	GO:0050777	negative regulation of immune response	33/1177	194/18723	1.551e-07	2.34275e-06	1.4874e-06	FGL2/SERPING1/IFI16/A2M/CD84/SAMSN1/CCR2/CD96/FCGR2B/PTPRC/HAVCR2/SLAMF1/IL7R/NCKAP1L/SLAMF8/STAT2/SPI1/FOXF1/LILRB4/BCL6/HCK/VSIG4/FGR/COL3A1/TNFAIP3/TNFSF4/PDCD1/TREM2/INPP5D/CR2/HLA-DRB1/HTRA1/ANXA1	33
BP	GO:0060191	regulation of lipase activity	21/1177	91/18723	1.56718e-07	2.36051e-06	1.49868e-06	ITK/CCL5/CD86/PLCB2/EDNRA/FGF2/PDGFRB/PTAFR/C5AR1/RGS2/KIT/HTR2B/PDGFRA/LPAR1/AGTR1/APOA2/APOC1/FGFR3/ANXA1/APOC3/APOA1	21
BP	GO:0030278	regulation of ossification	24/1177	115/18723	1.59888e-07	2.40148e-06	1.52469e-06	MEF2C/BCL2/SRGN/DDR2/MGP/TGFB3/GREM1/BMPR2/OMD/SFRP1/P2RX7/EGR2/TMEM119/ADRB2/CCR1/ZBTB16/PTGER4/ALOX5/PTN/MKX/BMP7/NOTUM/LTF/COMP	24
BP	GO:0090257	regulation of muscle system process	39/1177	252/18723	1.62842e-07	2.43897e-06	1.54849e-06	PIK3CG/CLIC2/PDE4B/AIF1/ANK2/KCNMA1/ATP2B4/PDE4D/IL6ST/CALCRL/PLN/ADRB2/IGF1/PTAFR/HAND2/ANXA6/HSPB6/IGFBP5/CNN1/PI16/CAV1/TNFRSF1B/ATP1A2/TPM1/CASQ2/RGS2/MYL9/CACNA1C/KIT/PPP1R12B/TACR2/SGCA/CHRNA3/MYOCD/FBXO32/RGS4/JUP/NMU/ADRA2A	39
BP	GO:0032615	interleukin-12 production	17/1177	62/18723	1.65724e-07	2.46827e-06	1.56709e-06	IL16/CCL19/LAPTM5/CCR7/CMKLR1/SLAMF1/THBS1/TLR4/TLR8/PLCG2/CD40LG/CD40/TNFSF4/CD36/LTB/ISL1/IFNG	17
BP	GO:0032655	regulation of interleukin-12 production	17/1177	62/18723	1.65724e-07	2.46827e-06	1.56709e-06	IL16/CCL19/LAPTM5/CCR7/CMKLR1/SLAMF1/THBS1/TLR4/TLR8/PLCG2/CD40LG/CD40/TNFSF4/CD36/LTB/ISL1/IFNG	17
BP	GO:0090026	positive regulation of monocyte chemotaxis	10/1177	21/18723	1.72854e-07	2.56015e-06	1.62543e-06	AIF1/CCR2/CCL5/CXCL12/CX3CR1/CCR1/PLA2G7/CXCL10/S100A7/S100A14	10
BP	GO:0150146	cell junction disassembly	10/1177	21/18723	1.72854e-07	2.56015e-06	1.62543e-06	ITGAM/TGFB3/C3/C1QC/C1QA/C1QB/CX3CR1/TREM2/EPHA4/CX3CL1	10
BP	GO:1905523	positive regulation of macrophage migration	11/1177	26/18723	1.85874e-07	2.74537e-06	1.74302e-06	CSF1R/C3AR1/CMKLR1/CCL5/SLAMF1/THBS1/CX3CR1/C5AR1/TREM2/RARRES2/CX3CL1	11
BP	GO:0045730	respiratory burst	13/1177	37/18723	1.93083e-07	2.83614e-06	1.80065e-06	PIK3CG/CYBB/CD52/NCF4/PIK3CD/NCF1C/NCF1/SLAMF8/RAC2/NCF1B/HCK/TREM2/NCF2	13
BP	GO:0090218	positive regulation of lipid kinase activity	13/1177	37/18723	1.93083e-07	2.83614e-06	1.80065e-06	CCL19/CCR7/TEK/TNFAIP8L3/FGF2/PDGFRB/PRKD1/FGR/CCL21/KIT/PDGFRA/CD19/FGFR3	13
BP	GO:0042088	T-helper 1 type immune response	14/1177	43/18723	1.95025e-07	2.8568e-06	1.81377e-06	IL18BP/CCL19/CCR2/HAVCR2/SLAMF1/IL1R1/TLR4/EBI3/IL12RB1/IL18R1/TNFSF4/SPN/HLA-DRB1/ANXA1	14
BP	GO:0002711	positive regulation of T cell mediated immunity	16/1177	56/18723	2.04474e-07	2.97884e-06	1.89126e-06	CD1D/SASH3/PTPRC/SLAMF1/HLA-DRA/IL1R1/NLRP3/CD1C/CD1E/IL12RB1/MR1/IL18R1/TNFSF4/RSAD2/HLA-DRB1/AZGP1	16
BP	GO:0002886	regulation of myeloid leukocyte mediated immunity	16/1177	56/18723	2.04474e-07	2.97884e-06	1.89126e-06	BTK/CD84/CCR2/FCGR2B/ITGB2/ITGAM/C3/RAC2/TYROBP/SPI1/FOXF1/CX3CR1/PTAFR/DDX58/FGR/BLK	16
BP	GO:0032233	positive regulation of actin filament bundle assembly	17/1177	63/18723	2.1378e-07	3.10592e-06	1.97193e-06	GPR65/EVL/NRP1/TGFB3/FERMT2/SYNPO2/PLEK/SFRP1/FLNA/TPM1/LPAR1/NOX4/VIL1/CX3CL1/MYOC/APOA1/WNT11	17
BP	GO:0051346	negative regulation of hydrolase activity	51/1177	379/18723	2.21479e-07	3.20903e-06	2.0374e-06	SERPING1/LRRK2/IFI16/RECK/A2M/TNFAIP8/CD27/SERPINF1/C3/NCKAP1L/THBS1/GZMA/CNN3/PLN/TIMP2/TIMP3/CRYAB/SFRP2/COL6A3/PI16/PAPLN/CD44/CST7/RGS2/LEPR/SPOCK2/PRNP/TIMP1/RDX/SPOCK1/LAMP3/LXN/MAGEA3/VIL1/BIRC5/AQP1/BIRC3/BST2/SERPINE2/APOA2/APOC1/ANXA1/APOC3/CST2/APOA1/PI3/LTF/WFDC2/SLPI/PPP1R1B/PCSK1N	51
BP	GO:1903522	regulation of blood circulation	39/1177	256/18723	2.48045e-07	3.58377e-06	2.27532e-06	PIK3CG/CLIC2/PDE4B/ANK2/ATP2B4/PDE4D/ABCC9/BMPR2/POPDC2/PLN/FLNA/HSPB7/CD38/CAV1/TRPC1/ATP1A2/TPM1/DES/CASQ2/HOPX/GNAO1/RGS2/KCNE4/JAK2/CACNA1C/ISL1/CACNA1H/ICAM1/TBXAS1/BVES/GJA1/AGTR1/RGS4/JUP/PTGER2/CYP2J2/NMU/FGB/ADRA2A	39
BP	GO:0003205	cardiac chamber development	29/1177	161/18723	2.49383e-07	3.58377e-06	2.27532e-06	MEF2C/HEG1/SLIT2/ANK2/TEK/NRP1/ADAMTS1/BMPR2/TGFBR2/ZFPM2/FOXF1/CPE/HEYL/SLIT3/HAND2/SFRP2/PARVA/TPM1/ENG/PRDM1/TGFBR3/ISL1/MYOCD/BMP7/SEMA3C/SALL4/PROX1/WNT11/RBP4	29
BP	GO:0001655	urogenital system development	47/1177	338/18723	2.50274e-07	3.58377e-06	2.27532e-06	MEF2C/BCL2/LRRK2/PECAM1/SLIT2/PKD2/TEK/NRP1/FBN1/ADAMTS1/SERPINF1/GREM1/KCNJ8/SFRP1/DCN/CD34/FGF2/PDGFRB/FOXF1/KANK2/HEYL/TCF21/ACTA2/TNC/GLI3/BASP1/NFIA/PRDM1/LAMB2/PDGFRA/OVOL1/ZBTB16/GLI2/SULF1/MYOCD/AKR1B1/EPHA4/CENPF/AGTR1/ITGA8/COL4A4/BMP7/PCSK9/ANXA1/PROX1/WNT11/RBP4	47
BP	GO:0043372	positive regulation of CD4-positive, alpha-beta T cell differentiation	12/1177	32/18723	2.50703e-07	3.58377e-06	2.27532e-06	SASH3/CCL19/CD86/HLA-DRA/NLRP3/NCKAP1L/IL12RB1/CD83/TNFSF4/HLA-DRB1/IFNG/ANXA1	12
BP	GO:0090022	regulation of neutrophil chemotaxis	12/1177	32/18723	2.50703e-07	3.58377e-06	2.27532e-06	CCL19/C3AR1/CCR7/SLIT2/THBS4/CD74/JAM3/NCKAP1L/RAC2/C5AR1/MPP1/CCL21	12
BP	GO:0045446	endothelial cell differentiation	24/1177	118/18723	2.65471e-07	3.78474e-06	2.40291e-06	HEG1/PPP1R16B/MSN/PECAM1/ZEB1/CLIC4/NRP1/PDE4D/CXCR4/FSTL1/BMPR2/COL15A1/TMEM100/CDH5/VCL/NR2F2/CLDN5/ICAM1/APOLD1/RDX/CLDN3/PTN/PROC/PROX1	24
BP	GO:0060537	muscle tissue development	53/1177	403/18723	2.7004e-07	3.8396e-06	2.43775e-06	MEF2C/HEG1/BCL2/PKD2/VAMP5/MYLK/GREM1/SGCD/POPDC2/TGFBR2/MEOX2/DCN/EGR2/PLN/MEIS1/FGF2/ZFPM2/PDGFRB/PGM5/ASB2/IGF1/HEYL/TCF21/MYH11/IGFBP5/PI16/CAV1/TPM1/ENG/CSRP1/HOPX/RGS2/NR2F2/SVIL/CFL2/TGFBR3/PDGFRA/JPH2/MSC/EFEMP2/ELN/ISL1/NUPR1/SMYD1/BVES/MYOCD/GJA1/CENPF/RGS4/BMP7/SEMA3C/PROX1/RBP4	53
BP	GO:0071624	positive regulation of granulocyte chemotaxis	11/1177	27/18723	2.95853e-07	4.19545e-06	2.66367e-06	CCL19/C3AR1/CCR7/THBS4/CD74/NCKAP1L/RAC2/C5AR1/CCL21/S100A7/S100A14	11
BP	GO:0051279	regulation of release of sequestered calcium ion into cytosol	19/1177	79/18723	3.04081e-07	4.30015e-06	2.73015e-06	CLIC2/ANK2/PKD2/CORO1A/PDE4D/PLN/PRKD1/TRPC1/ATP1A2/CASQ2/CACNA1C/CXCL9/JPH2/CD19/THY1/CXCL11/CXCL10/CX3CL1/JPH1	19
BP	GO:0031348	negative regulation of defense response	39/1177	258/18723	3.0485e-07	4.30015e-06	2.73015e-06	FGL2/SERPING1/IFI16/A2M/CD96/FCGR2B/SYT11/PTPRC/HAVCR2/TEK/SIGLEC10/NLRP3/SERPINF1/AOAH/CALCRL/SLAMF8/TNFAIP8L2/STAT2/PTGIS/FOXF1/IGF1/IL2RA/HCK/VSIG4/FGR/CDH5/TNFRSF1B/CST7/TNFAIP3/TREM2/ISL1/PTGER4/APOE/ALOX5/CX3CL1/HLA-DRB1/HTRA1/PROC/APOA1	39
BP	GO:0043370	regulation of CD4-positive, alpha-beta T cell differentiation	15/1177	51/18723	3.22665e-07	4.53945e-06	2.88208e-06	SASH3/CCL19/CD86/HLA-DRA/NLRP3/NCKAP1L/IRF4/IL12RB1/CD83/BCL6/TNFSF4/RUNX3/HLA-DRB1/IFNG/ANXA1	15
BP	GO:0051057	positive regulation of small GTPase mediated signal transduction	18/1177	72/18723	3.32788e-07	4.66954e-06	2.96467e-06	PIK3CG/GPR65/P2RY10/P2RY8/ARHGEF3/GPR18/ITPKB/RASGRP1/PDGFRB/GPR174/IGF1/ITGAV/COL3A1/LPAR1/KITLG/TGM2/F2RL2/APOA1	18
BP	GO:2000516	positive regulation of CD4-positive, alpha-beta T cell activation	13/1177	39/18723	3.9118e-07	5.47447e-06	3.47572e-06	SASH3/CCL19/CD86/HLA-DRA/NLRP3/NCKAP1L/TGFBR2/IL12RB1/CD83/TNFSF4/HLA-DRB1/IFNG/ANXA1	13
BP	GO:0050848	regulation of calcium-mediated signaling	18/1177	73/18723	4.15987e-07	5.8064e-06	3.68646e-06	ITPR1/LRRK2/TBC1D10C/TRAT1/CMKLR1/ATP2B4/SLA2/PLEK/CD4/CD3E/GBP1/PLCG2/TMEM100/ZAP70/IGF1/CD22/TREM2/PRNP	18
BP	GO:0050766	positive regulation of phagocytosis	17/1177	66/18723	4.43705e-07	6.17711e-06	3.92182e-06	DOCK2/IL2RB/FCGR2B/PTPRC/RAB31/C3/NCKAP1L/PLCG2/CCL2/CD300LF/CD36/TREM2/FCER1G/IFNG/APOA2/IL2RG/APOA1	17
BP	GO:1903900	regulation of viral life cycle	27/1177	148/18723	4.9295e-07	6.84482e-06	4.34575e-06	TRIM22/BCL2/IFI16/AXL/CD28/APOBEC3G/CCL5/CD74/CD4/APOBEC3H/CD209/ADARB1/CIITA/IFIH1/GSN/IFIT1/TOP2A/RSAD2/FCN1/LAMP3/LGALS1/OAS2/HLA-DRB1/BST2/PROX1/LTF/SLPI	27
BP	GO:0043374	CD8-positive, alpha-beta T cell differentiation	8/1177	14/18723	5.08715e-07	7.04538e-06	4.47308e-06	BCL2/TNFSF8/GPR18/NCKAP1L/EOMES/LILRB4/TOX/RUNX3	8
BP	GO:0010634	positive regulation of epithelial cell migration	30/1177	176/18723	5.3701e-07	7.3988e-06	4.69747e-06	PIK3CG/ETS1/STAT5A/TEK/RHOJ/NRP1/PIK3CD/FGF7/THBS1/BMPR2/ENPP2/TGFBR2/VEGFC/FGF2/PRKD1/PLCG2/SASH1/CD40/AKT3/SMOC2/SPARC/RHOB/SRPX2/VIL1/RAB25/IFNG/ANXA1/PROX1/LCN2/FGFBP1	30
BP	GO:0050728	negative regulation of inflammatory response	30/1177	176/18723	5.3701e-07	7.3988e-06	4.69747e-06	FCGR2B/SYT11/PTPRC/TEK/SIGLEC10/NLRP3/SERPINF1/AOAH/CALCRL/SLAMF8/TNFAIP8L2/PTGIS/FOXF1/IGF1/IL2RA/HCK/FGR/CDH5/TNFRSF1B/CST7/TNFAIP3/TREM2/ISL1/PTGER4/APOE/ALOX5/CX3CL1/HLA-DRB1/PROC/APOA1	30
BP	GO:0010517	regulation of phospholipase activity	17/1177	67/18723	5.6004e-07	7.67644e-06	4.87373e-06	ITK/CCL5/CD86/PLCB2/EDNRA/FGF2/PDGFRB/PTAFR/C5AR1/RGS2/KIT/HTR2B/PDGFRA/LPAR1/AGTR1/FGFR3/ANXA1	17
BP	GO:2000514	regulation of CD4-positive, alpha-beta T cell activation	17/1177	67/18723	5.6004e-07	7.67644e-06	4.87373e-06	SASH3/CCL19/CD86/HLA-DRA/NLRP3/NCKAP1L/IRF4/TGFBR2/IL12RB1/CD83/TWSG1/BCL6/TNFSF4/RUNX3/HLA-DRB1/IFNG/ANXA1	17
BP	GO:0034765	regulation of ion transmembrane transport	60/1177	491/18723	5.80285e-07	7.93354e-06	5.03697e-06	PIK3CG/MEF2C/CLIC2/CYBB/PDE4B/CCR2/ARL6IP5/HVCN1/ANK2/CLIC4/PKD2/KCNMA1/ATP2B4/CORO1A/PDE4D/FHL1/STOM/KCNJ8/RAMP3/P2RX7/PLN/FLNA/PRKD1/AHNAK/PLCG2/ADRB2/KCNMB1/ABCB1/PTAFR/GEM/FXYD6/REM1/SLMAP/CAV1/CCL2/TRPC1/ATP1A2/CASQ2/RGS2/KCNE4/CACNA1C/CXCL9/JPH2/TREM2/CD19/CTSS/THY1/PRNP/CACNA1H/CXCL11/NLGN2/CXCL10/RGS4/CX3CL1/IFNG/PCSK9/JPH1/ADRA2A/GAL/LCN2	60
BP	GO:0051607	defense response to virus	39/1177	265/18723	6.14167e-07	8.35393e-06	5.30387e-06	TRIM22/TLR7/FGL2/BCL2/IFI16/RNASE6/IFIT2/PTPRC/APOBEC3G/PTPN22/SLFN11/ABCC9/KCNJ8/STAT2/APOBEC3H/TLR8/IL12RB1/GBP1/ITGAX/ADARB1/CD40/DDX58/IFI44L/IFIH1/PRF1/IFIT1/TNFAIP3/IFIT3/AIM2/CXCL9/RSAD2/HERC5/CXCL10/OAS2/BIRC3/HTRA1/BST2/IFNG/DDX60	39
BP	GO:0140546	defense response to symbiont	39/1177	265/18723	6.14167e-07	8.35393e-06	5.30387e-06	TRIM22/TLR7/FGL2/BCL2/IFI16/RNASE6/IFIT2/PTPRC/APOBEC3G/PTPN22/SLFN11/ABCC9/KCNJ8/STAT2/APOBEC3H/TLR8/IL12RB1/GBP1/ITGAX/ADARB1/CD40/DDX58/IFI44L/IFIH1/PRF1/IFIT1/TNFAIP3/IFIT3/AIM2/CXCL9/RSAD2/HERC5/CXCL10/OAS2/BIRC3/HTRA1/BST2/IFNG/DDX60	39
BP	GO:1903169	regulation of calcium ion transmembrane transport	28/1177	159/18723	6.45041e-07	8.75155e-06	5.55632e-06	PIK3CG/CLIC2/PDE4B/ANK2/PKD2/CORO1A/PDE4D/RAMP3/PLN/PRKD1/AHNAK/PLCG2/GEM/REM1/TRPC1/ATP1A2/CASQ2/CACNA1C/CXCL9/JPH2/CD19/THY1/PRNP/CXCL11/CXCL10/CX3CL1/JPH1/ADRA2A	28
BP	GO:0031532	actin cytoskeleton reorganization	22/1177	107/18723	6.80975e-07	9.21563e-06	5.85096e-06	GMFG/HCLS1/GPR65/ABI3/CSF1R/PARVG/ARHGDIB/TEK/NRP1/FGF7/PLEK/FLNA/ASB2/SYDE1/HCK/ANTXR1/PARVA/GSN/KIT/PDGFRA/CLDN3/ANXA1	22
BP	GO:0071559	response to transforming growth factor beta	38/1177	256/18723	6.86365e-07	9.26505e-06	5.88234e-06	ZEB2/MEF2C/LPXN/NR3C1/FBN1/CILP/TGFB3/FERMT2/LRRC32/THBS1/SFRP1/TGFBR2/SPI1/EMILIN1/DAB2/CX3CR1/TWSG1/CAV1/CDH5/ENG/COL3A1/TGFBR3/NOX4/CLDN5/TGFB1I1/LTBP1/FMOD/CLEC3B/COL1A2/COL4A2/MYOCD/RUNX3/POSTN/HTRA1/HTRA3/ASPN/MXRA5/COL1A1	38
BP	GO:2000406	positive regulation of T cell migration	11/1177	29/18723	6.9851e-07	9.40519e-06	5.97131e-06	DOCK8/AIF1/CCR2/CCL5/CXCL13/CXCL12/ITGA4/CCL21/SPN/CXCL10/S100A7	11
BP	GO:0043030	regulation of macrophage activation	16/1177	61/18723	7.38798e-07	9.9226e-06	6.29981e-06	LRRK2/PJA2/CD84/FCGR2B/SYT11/PTPRC/HAVCR2/CD74/TLR6/THBS1/TLR4/VSIG4/IL33/CST7/TREM2/CX3CL1	16
BP	GO:0010720	positive regulation of cell development	42/1177	298/18723	7.50935e-07	1.00522e-05	6.38211e-06	BCL2/PRKCH/SLIT2/NRP1/MACF1/CXCR4/CXCL12/NIN/GPR68/SERPINF1/FERMT2/IL6ST/BMPR2/PREX1/TYROBP/EGR2/VEGFC/FLNA/MAP1B/CX3CR1/PLXNC1/LTA/AURKA/LIMS2/CDH5/GLI3/TNFRSF1B/KIT/CLDN5/RAC3/EPHA4/CX3CL1/PTN/TGM2/MYOC/PROC/IFNG/SERPINE2/NTN1/ITPKA/APOA1/FGB	42
BP	GO:0032735	positive regulation of interleukin-12 production	13/1177	41/18723	7.54105e-07	1.00522e-05	6.38211e-06	IL16/CCL19/LAPTM5/CCR7/TLR4/PLCG2/CD40LG/CD40/TNFSF4/CD36/LTB/ISL1/IFNG	13
BP	GO:1905521	regulation of macrophage migration	13/1177	41/18723	7.54105e-07	1.00522e-05	6.38211e-06	CSF1R/C3AR1/CMKLR1/CCL5/SLAMF1/THBS1/SLAMF8/EMILIN1/CX3CR1/C5AR1/TREM2/RARRES2/CX3CL1	13
BP	GO:2000403	positive regulation of lymphocyte migration	12/1177	35/18723	7.76789e-07	1.03199e-05	6.55206e-06	DOCK8/AIF1/JAM2/CCR2/CCL5/CXCL13/CXCL12/ITGA4/CCL21/SPN/CXCL10/S100A7	12
BP	GO:0031099	regeneration	32/1177	198/18723	7.78057e-07	1.03199e-05	6.55206e-06	BCL2/AXL/LCP1/JAM3/CXCL12/PRRX1/RGMA/TGFBR2/FLNA/IGF1/MAP1B/AURKA/TNC/GLI3/C5AR1/NNMT/HOPX/JAK2/LAMB2/TGFBR3/SGCA/THY1/ISL1/EPHA4/PTN/POSTN/APOA2/ANXA1/APOD/APOA1/KLK6/REG1A	32
BP	GO:0002573	myeloid leukocyte differentiation	33/1177	208/18723	8.08787e-07	1.07009e-05	6.79393e-06	RASSF2/MAFB/EVI2B/HCLS1/IFI16/CSF1R/GAB3/CCL19/CCR7/FBN1/CD74/PIK3CD/GPR68/TLR4/C1QC/IRF4/CD4/SFRP1/TGFBR2/TYROBP/SPI1/LILRB4/TSPAN2/CCR1/ROR2/KIT/TREM2/INPP5D/KITLG/HLA-DRB1/IFNG/LTF/UBD	33
BP	GO:0045088	regulation of innate immune response	34/1177	218/18723	8.3032e-07	1.09586e-05	6.95756e-06	SERPING1/IFI16/A2M/SLAMF6/CD1D/SH2D1A/CD96/PYHIN1/FCGR2B/CCL5/HAVCR2/VAV1/PTPN22/NCF1/TLR4/SLAMF8/RASGRP1/STAT2/TYROBP/TLR8/SPI1/MNDA/PLCG2/HCK/VSIG4/FGR/GBP5/TNFAIP3/AIM2/TREM2/LAG3/FCN1/APOE/BIRC3	34
BP	GO:0002287	alpha-beta T cell activation involved in immune response	17/1177	69/18723	8.79146e-07	1.15458e-05	7.33039e-06	SLAMF6/CCL19/CD86/LY9/HLA-DRA/NLRP3/IRF4/EOMES/IL12RB1/BCL6/IL18R1/TNFSF4/SPN/PTGER4/HLA-DRB1/IFNG/ANXA1	17
BP	GO:0002293	alpha-beta T cell differentiation involved in immune response	17/1177	69/18723	8.79146e-07	1.15458e-05	7.33039e-06	SLAMF6/CCL19/CD86/LY9/HLA-DRA/NLRP3/IRF4/EOMES/IL12RB1/BCL6/IL18R1/TNFSF4/SPN/PTGER4/HLA-DRB1/IFNG/ANXA1	17
BP	GO:0002260	lymphocyte homeostasis	16/1177	62/18723	9.38128e-07	1.22902e-05	7.80297e-06	DOCK10/MEF2C/BCL2/TNFSF13B/FAS/DOCK11/CORO1A/CD74/TSC22D3/NCKAP1L/GPR174/SIT1/IL2RA/TNFRSF13B/TNFAIP3/TNFRSF17	16
BP	GO:0002604	regulation of dendritic cell antigen processing and presentation	7/1177	11/18723	1.00568e-06	1.31428e-05	8.3443e-06	FGL2/CCL19/FCGR2B/CCR7/CD74/THBS1/CCL21	7
BP	GO:0070588	calcium ion transmembrane transport	43/1177	312/18723	1.02557e-06	1.33578e-05	8.48083e-06	PIK3CG/CLIC2/ITPR1/PDE4B/CCL19/CCR7/PTPRC/ANK2/PKD2/ATP2B4/CORO1A/PDE4D/RAMP3/P2RX7/PLN/FGF2/PRKD1/AHNAK/PLCG2/SLC24A3/ITGAV/GEM/ANXA6/REM1/CCR5/TRPC1/ATP1A2/CASQ2/CCL21/CACNA1C/HTR2B/CXCL9/JPH2/CD19/THY1/PRNP/CACNA1H/MCOLN2/CXCL11/CXCL10/CX3CL1/JPH1/ADRA2A	43
BP	GO:0032755	positive regulation of interleukin-6 production	20/1177	93/18723	1.02714e-06	1.33578e-05	8.48083e-06	TLR7/AIF1/IL16/TLR1/CD74/TLR6/TLR4/TYROBP/TLR8/PLCG2/PTAFR/DDX58/LILRB2/IL33/IFIH1/TNFSF4/CD36/POU2AF1/ISL1/IFNG	20
BP	GO:0032488	Cdc42 protein signal transduction	8/1177	15/18723	1.02983e-06	1.33603e-05	8.48239e-06	WAS/ABCA1/RHOJ/NRP1/APOE/NTN1/APOC3/APOA1	8
BP	GO:0034694	response to prostaglandin	11/1177	30/18723	1.04037e-06	1.34642e-05	8.54837e-06	GNG2/CCL19/CCR7/SFRP1/PTGFR/TNC/CCL21/TNFSF4/TGFBR3/PTGER4/PTGER2	11
BP	GO:0007178	transmembrane receptor protein serine/threonine kinase signaling pathway	47/1177	355/18723	1.04995e-06	1.35553e-05	8.60617e-06	ZEB2/LPXN/VIM/FBN1/CILP/TGFB3/FERMT2/FSTL1/LRRC32/THBS1/GREM1/BMPR2/SFRP1/RGMA/TGFBR2/SPI1/TMEM100/EMILIN1/DAB2/TWSG1/SFRP2/CAV1/CDH5/ENG/ROR2/COL3A1/ZNF423/JAK2/CHRDL1/SFRP4/TGFBR3/CLDN5/GREM2/TGFB1I1/LTBP1/FMOD/SULF1/COL1A2/TTK/MYOCD/RBPMS2/HTRA1/HTRA3/BMP7/ASPN/SLC39A5/COMP	47
BP	GO:0003015	heart process	37/1177	251/18723	1.13779e-06	1.46538e-05	9.30363e-06	PIK3CG/CLIC2/PDE4B/ANK2/ATP2B4/PDE4D/CXCR4/ABCC9/SGCD/KCNJ8/RAMP3/POPDC2/PLN/FLNA/HSPB7/CAV1/TRPC1/ATP1A2/TPM1/DES/CASQ2/HOPX/GNAO1/RGS2/GSN/KCNE4/JAK2/CACNA1C/NOX4/ISL1/CACNA1H/BVES/GJA1/RGS4/JUP/CYP2J2/NMU	37
BP	GO:0001913	T cell mediated cytotoxicity	14/1177	49/18723	1.17736e-06	1.51269e-05	9.60403e-06	CD1D/FCGR2B/PTPRC/HLA-DRA/IL7R/NCKAP1L/CD1C/CD1E/GZMM/IL12RB1/MR1/PRF1/HLA-DRB1/AZGP1	14
BP	GO:0002704	negative regulation of leukocyte mediated immunity	16/1177	63/18723	1.18471e-06	1.51849e-05	9.6408e-06	CD84/CCR2/CD96/FCGR2B/PTPRC/HAVCR2/SLAMF1/IL7R/NCKAP1L/SPI1/FOXF1/CX3CR1/LILRB4/BCL6/CR2/BST2	16
BP	GO:0030500	regulation of bone mineralization	18/1177	78/18723	1.19156e-06	1.5236e-05	9.67327e-06	MEF2C/SRGN/DDR2/MGP/TGFB3/GREM1/BMPR2/OMD/P2RX7/TMEM119/ADRB2/CCR1/ALOX5/PTN/BMP7/NOTUM/LTF/COMP	18
BP	GO:0010518	positive regulation of phospholipase activity	15/1177	56/18723	1.22168e-06	1.55798e-05	9.89158e-06	ITK/CCL5/CD86/PLCB2/EDNRA/FGF2/PDGFRB/PTAFR/C5AR1/KIT/HTR2B/PDGFRA/LPAR1/AGTR1/FGFR3	15
BP	GO:0001822	kidney development	41/1177	293/18723	1.2243e-06	1.55798e-05	9.89158e-06	MEF2C/BCL2/LRRK2/PECAM1/SLIT2/PKD2/TEK/NRP1/FBN1/ADAMTS1/SERPINF1/GREM1/KCNJ8/SFRP1/DCN/CD34/FGF2/PDGFRB/KANK2/HEYL/TCF21/ACTA2/GLI3/BASP1/PRDM1/LAMB2/PDGFRA/OVOL1/ZBTB16/GLI2/SULF1/AKR1B1/EPHA4/CENPF/AGTR1/ITGA8/COL4A4/BMP7/PCSK9/PROX1/WNT11	41
BP	GO:0090287	regulation of cellular response to growth factor stimulus	42/1177	304/18723	1.27987e-06	1.62483e-05	1.0316e-05	ZEB2/SLIT2/CXCL13/FBN1/ATP2B4/TGFB3/FSTL1/THBS1/GREM1/BMPR2/FZD4/SFRP1/RGMA/DCN/CYFIP2/VEGFC/FGF2/EMILIN1/DAB2/TWSG1/SFRP2/MMRN2/CAV1/CDH5/ENG/SMOC2/ZNF423/CHRDL1/SFRP4/TGFBR3/GREM2/TGFB1I1/LTBP1/SULF1/ITGA5/MYOCD/RBPMS2/HTRA1/HTRA3/ASPN/NGFR/FGFBP1	42
BP	GO:0090090	negative regulation of canonical Wnt signaling pathway	25/1177	137/18723	1.28639e-06	1.62923e-05	1.03439e-05	CYLD/RBMS3/FRZB/GREM1/FZD4/SFRP1/DAB2/PRICKLE1/DACT3/SFRP2/CAV1/TLE4/GLI3/ROR2/SHISA3/SFRP4/IGFBP4/ISL1/DACT1/APOE/IGFBP6/NKD2/NOTUM/CTHRC1/WNT11	25
BP	GO:0070482	response to oxygen levels	46/1177	347/18723	1.31586e-06	1.6626e-05	1.05558e-05	VCAM1/ITPR1/BCL2/ETS1/CYBB/FAS/TEK/KCNMA1/CXCR4/CXCL12/TGFB3/THBS1/SFRP1/TGFBR2/CD34/EDNRA/VEGFC/PTGIS/PDGFRB/PAM/KCNMB1/CRYAB/LTA/SOD3/CD38/CAV1/TGFBR3/TREM2/NOX4/DNMT3B/ICAM1/APOLD1/CLDN3/MYOCD/CYGB/PTN/MMP2/POSTN/AQP1/CASP1/BMP7/SLC2A1/ASCL2/COL1A1/LCN2/REG1A	46
BP	GO:0051051	negative regulation of transport	57/1177	470/18723	1.41426e-06	1.78271e-05	1.13183e-05	CLIC2/BCL2/LRRK2/CD84/CCR2/MDFIC/FCGR2B/ARL6IP5/SYT11/TRAT1/PKD2/CORO1A/CD74/EPHA3/FRMD4A/NCKAP1L/THBS1/RAB23/SFRP1/PLN/PRKD1/SPI1/FOXF1/CRYAB/MAP1B/ITGAV/GEM/LILRB2/REM1/DYSF/CAV1/TNFRSF1B/ATP1A2/CASQ2/GNAO1/RGS2/KCNE4/CD300LF/SFRP4/TACR2/CD36/VIP/RSAD2/ICAM1/APOE/GJA1/RGS4/BST2/SERPINE2/APOA2/APOC1/PCSK9/ANXA1/APOD/APOC3/NMU/ADRA2A	57
BP	GO:0016049	cell growth	58/1177	482/18723	1.47355e-06	1.85306e-05	1.1765e-05	BCL2/SLIT2/FAM107A/NRP1/MACF1/RASGRP2/CXCR4/CXCL12/SMARCA2/FBLN5/NIN/ITGA4/FHL1/FRZB/GREM1/BMPR2/SFRP1/NDN/RGMA/TGFBR2/CYFIP2/IGFBP7/EPB41L3/DCLK1/IGF1/CRYAB/MAP1B/SLIT3/RERG/DACT3/SFRP2/BCL6/AURKA/IGFBP5/CD38/PI16/VCL/RGS2/CDKN2A/LAMB2/IGFBP4/OLFM1/SPOCK1/APOE/MYOCD/GJA1/AGTR1/RGS4/POSTN/BST2/SERPINE2/NTN1/SEMA3C/ERBB2/GNG4/WNT11/PRSS2/REG1A	58
BP	GO:0046579	positive regulation of Ras protein signal transduction	16/1177	64/18723	1.48822e-06	1.86711e-05	1.18542e-05	PIK3CG/GPR65/P2RY10/P2RY8/ARHGEF3/GPR18/ITPKB/RASGRP1/PDGFRB/GPR174/IGF1/COL3A1/LPAR1/KITLG/F2RL2/APOA1	16
BP	GO:0045066	regulatory T cell differentiation	11/1177	31/18723	1.52118e-06	1.90397e-05	1.20882e-05	CD28/HLA-DRA/LILRB4/BCL6/LILRB2/TNFSF4/TOX/LAG3/HLA-DRB1/IFNG/PLA2G2D	11
BP	GO:0043406	positive regulation of MAP kinase activity	22/1177	112/18723	1.53721e-06	1.91954e-05	1.21871e-05	PIK3CG/LRRK2/FGD2/CCL19/TLR6/THBS1/TLR4/RASGRP1/FZD4/GHR/FGF2/PDGFRB/SASH1/CD40/ROR2/PDGFC/KIT/HTR2B/EPHA4/KITLG/ERBB2/ADRA2A	22
BP	GO:0001666	response to hypoxia	42/1177	307/18723	1.65904e-06	2.06682e-05	1.31222e-05	VCAM1/ITPR1/BCL2/ETS1/CYBB/TEK/KCNMA1/CXCR4/CXCL12/TGFB3/THBS1/SFRP1/TGFBR2/CD34/EDNRA/VEGFC/PTGIS/PAM/KCNMB1/CRYAB/LTA/SOD3/CD38/CAV1/TGFBR3/TREM2/NOX4/DNMT3B/ICAM1/APOLD1/CLDN3/MYOCD/CYGB/PTN/MMP2/POSTN/AQP1/CASP1/BMP7/SLC2A1/ASCL2/REG1A	42
BP	GO:0016485	protein processing	34/1177	225/18723	1.73504e-06	2.15646e-05	1.36913e-05	LRRK2/IFI16/SRGN/C1R/C1RL/CPXM2/THBS1/CYFIP2/ADAM19/CPE/SPON1/GAS1/GLI3/CST7/GSN/CPA3/CTSS/PRNP/CLEC3B/CTSG/MAGEA3/ADAMTS2/CPXM1/CASP1/SERPINE2/PRSS3/NKD2/SCG5/PCSK9/FGB/COMP/PCSK1N/CTSE/KLK6	34
BP	GO:1901655	cellular response to ketone	20/1177	96/18723	1.74296e-06	2.16127e-05	1.37218e-05	GNG2/MSN/NR3C1/MAP4K1/SERPINF1/SFRP1/PTGFR/KLF9/TNC/TNFSF4/DNMT3B/ICAM1/PTGER4/ADCY5/AKR1B1/FBXO32/POSTN/AQP1/KLF2/PTGER2	20
BP	GO:0031032	actomyosin structure organization	31/1177	196/18723	1.84803e-06	2.28624e-05	1.45152e-05	GPR65/EVL/WAS/NRP1/TGFB3/FERMT2/SFRP1/EPB41L3/CNN3/FRMD6/PHLDB2/LMOD1/PDGFRB/PGM5/MYH11/CNN1/TPM1/CSRP1/SORBS1/CFL2/PDGFRA/LPAR1/NOX4/ELN/TMOD1/PTGER4/LDB3/MYOC/APOA1/PROX1/WNT11	31
BP	GO:0051090	regulation of DNA-binding transcription factor activity	54/1177	440/18723	1.85813e-06	2.2924e-05	1.45543e-05	TRIM22/CYP1B1/HCLS1/BTK/PRKCH/CYLD/DDR2/CMKLR1/PKD2/HAVCR2/TLR6/NLRP3/TLR4/GREM1/FZD4/NDN/EOMES/FLNA/PTGIS/PRKD1/SPI1/PLCG2/CD40LG/HEYL/CX3CR1/HAND2/TCEAL7/CD40/DDX58/HCK/CAV1/GFI1/TNFAIP3/JAK2/AIM2/CDKN2A/IL18R1/KIT/TNFSF4/SFRP4/CD36/FOXS1/NFAM1/PRNP/ICAM1/NUPR1/MYOCD/HES6/CX3CL1/JUP/BMP7/FOXA2/PROX1/LTF	54
BP	GO:0150076	neuroinflammatory response	13/1177	44/18723	1.86161e-06	2.2924e-05	1.45543e-05	LRRK2/SYT11/PTPRC/PLCG2/IGF1/TNFRSF1B/IL33/CST7/TREM2/NUPR1/CX3CL1/IFNG/MMP3	13
BP	GO:0048762	mesenchymal cell differentiation	35/1177	236/18723	1.90929e-06	2.3457e-05	1.48927e-05	MEF2C/BCL2/NRP1/EPHA3/TGFB3/FERMT2/FRZB/GREM1/SFRP1/TGFBR2/EOMES/AKNA/EDNRA/PHLDB2/FLNA/TMEM100/DAB2/HEYL/TCF21/HAND2/DACT3/SFRP2/ANXA6/ENG/HTR2B/TGFBR3/TGFB1I1/ISL1/OLFM1/KITLG/BMP7/FOXA2/SEMA3C/WNT11/COL1A1	35
BP	GO:0045834	positive regulation of lipid metabolic process	26/1177	149/18723	1.91675e-06	2.34945e-05	1.49166e-05	CCL19/CCR7/TEK/CD74/TNFAIP8L3/FGF2/PDGFRB/PRKD1/FGR/SORBS1/ZBTB20/CCL21/KIT/HTR2B/PDGFRA/CD19/MLXIPL/APOE/AGTR1/ELOVL5/IFNG/APOA2/APOC1/FGFR3/ANXA1/APOA1	26
BP	GO:0051770	positive regulation of nitric-oxide synthase biosynthetic process	8/1177	16/18723	1.94588e-06	2.37683e-05	1.50904e-05	LRRK2/TLR4/CCL2/IL33/JAK2/AKAP12/FCER2/IFNG	8
BP	GO:0032231	regulation of actin filament bundle assembly	21/1177	105/18723	1.948e-06	2.37683e-05	1.50904e-05	GPR65/EVL/WAS/NRP1/TGFB3/FERMT2/SYNPO2/PLEK/SFRP1/PHLDB2/FLNA/TPM1/LPAR1/NOX4/RDX/PTGER4/VIL1/CX3CL1/MYOC/APOA1/WNT11	21
BP	GO:0071496	cellular response to external stimulus	43/1177	320/18723	2.02225e-06	2.46179e-05	1.56298e-05	TLR7/VCAM1/BCL2/LRRK2/IFI16/AIF1/FAS/AXL/FOLR2/PTPRC/FAM107A/ITGA4/TLR4/BMPR2/SFRP1/TLR8/PRKD1/KANK2/SFRP2/CD40/TNC/ATP1A2/ENG/SLC39A4/ICAM1/PTGER4/MN1/MYOCD/GJA1/PTN/POSTN/MKX/AQP1/PDK4/CASP1/FOXA2/PCSK9/SLC2A1/WNT11/COL1A1/LCN2/KRT20/MMP7	43
BP	GO:0019216	regulation of lipid metabolic process	44/1177	331/18723	2.06579e-06	2.50907e-05	1.593e-05	PIK3CG/CCL19/PIK3IP1/CCR7/TEK/CD74/C3/IGFBP7/TNFAIP8L3/FGF2/PDGFRB/PRKD1/PLCG2/DHCR7/FGR/CAV1/GFI1/SORBS1/ZBTB20/CCL21/KIT/HTR2B/PDGFRA/TREM2/CD19/TRIB3/RARRES2/MLXIPL/APOE/AGTR1/PDK4/ELOVL5/IFNG/APOA2/APOC1/FGFR3/ANXA1/APOD/APOC3/FGFR4/APOA1/PROX1/ADRA2A/GAL	44
BP	GO:0046641	positive regulation of alpha-beta T cell proliferation	9/1177	21/18723	2.19312e-06	2.65766e-05	1.68734e-05	CCR2/CD28/PTPRC/PTPN22/EBI3/TGFBR2/CD3E/ZAP70/TNFSF4	9
BP	GO:0034329	cell junction assembly	52/1177	420/18723	2.216e-06	2.6793e-05	1.70108e-05	MEF2C/HEG1/BCL2/PECAM1/PRKCH/ABI3/MPDZ/ANK2/TEK/CDH11/FAM107A/NRP1/MACF1/EPHA3/JAM3/FLRT2/LGI2/FERMT2/THBS1/GREM1/SFRP1/EPB41L3/PHLDB2/TLN1/GPBAR1/MAP1B/CNTNAP1/CAV1/CDH5/VCL/SORBS1/GJA4/NRXN2/CLDN5/SPOCK2/PCDH17/THY1/THBS2/GPC6/SRPX2/CLDN3/NLGN2/GJA1/COL16A1/MYOC/JUP/NTN1/APOD/GJB1/CNTNAP2/WNT11/CEL	52
BP	GO:0006937	regulation of muscle contraction	28/1177	169/18723	2.27222e-06	2.74105e-05	1.74028e-05	PIK3CG/CLIC2/PDE4B/ANK2/KCNMA1/PDE4D/CALCRL/PLN/ADRB2/PTAFR/ANXA6/HSPB6/CNN1/CAV1/ATP1A2/TPM1/CASQ2/RGS2/MYL9/CACNA1C/KIT/PPP1R12B/TACR2/CHRNA3/MYOCD/JUP/NMU/ADRA2A	28
BP	GO:0008154	actin polymerization or depolymerization	33/1177	218/18723	2.35814e-06	2.83828e-05	1.80201e-05	WIPF1/GMFG/HCLS1/FCHSD2/EVL/AIF1/WAS/GAS7/CCR7/SLIT2/FAM107A/CORO1A/CXCL12/NCKAP1L/PREX1/PLEK/CYFIP2/LMOD1/PSTPIP1/HCK/CDC42EP3/GSN/JAK2/SVIL/CCL21/CFL2/ELN/TMOD1/SPIRE2/ICAM1/RDX/VIL1/CCL11	33
BP	GO:0036293	response to decreased oxygen levels	43/1177	322/18723	2.38469e-06	2.86378e-05	1.8182e-05	VCAM1/ITPR1/BCL2/ETS1/CYBB/TEK/KCNMA1/CXCR4/CXCL12/TGFB3/THBS1/SFRP1/TGFBR2/CD34/EDNRA/VEGFC/PTGIS/PAM/KCNMB1/CRYAB/LTA/SOD3/CD38/CAV1/TGFBR3/TREM2/NOX4/DNMT3B/ICAM1/APOLD1/CLDN3/MYOCD/CYGB/PTN/MMP2/POSTN/AQP1/CASP1/BMP7/SLC2A1/ASCL2/LCN2/REG1A	43
BP	GO:0002920	regulation of humoral immune response	13/1177	45/18723	2.46807e-06	2.95725e-05	1.87754e-05	SERPING1/CFH/A2M/FCGR2B/CCR7/PTPRC/CXCL13/C3/LTA/VSIG4/TREM2/CR2/FCER2	13
BP	GO:0046578	regulation of Ras protein signal transduction	30/1177	189/18723	2.50002e-06	2.97323e-05	1.88769e-05	PIK3CG/HEG1/GPR65/P2RY10/P2RY8/ARHGDIB/ABCA1/NRP1/ARHGEF3/GPR18/ITPKB/RASGRP1/TIMP2/ARHGAP24/PDGFRB/GPR174/KANK2/IGF1/BCL6/COL3A1/LPAR1/RDX/APOE/PSD/KITLG/MYOC/F2RL2/EPS8L3/APOC3/APOA1	30
BP	GO:0003151	outflow tract morphogenesis	17/1177	74/18723	2.50874e-06	2.97323e-05	1.88769e-05	MEF2C/NRP1/BMPR2/TGFBR2/ZFPM2/HEYL/HAND2/SFRP2/PARVA/ENG/TGFBR3/CLDN5/ELN/ISL1/BMP7/SEMA3C/WNT11	17
BP	GO:0006801	superoxide metabolic process	17/1177	74/18723	2.50874e-06	2.97323e-05	1.88769e-05	CYBB/ITGB2/HVCN1/ITGAM/NCF4/NCF1C/FBLN5/NCF1/PREX1/NCF1B/TYROBP/SOD3/CD36/NCF2/NOX4/BMP7/PON3	17
BP	GO:0048844	artery morphogenesis	17/1177	74/18723	2.50874e-06	2.97323e-05	1.88769e-05	PKD2/NRP1/MYLK/BMPR2/PRRX1/PDGFRB/FOXF1/HAND2/AKT3/ENG/PRDM1/EFEMP2/APOE/MYOCD/PROX1/WNT11/COMP	17
BP	GO:0043551	regulation of phosphatidylinositol 3-kinase activity	15/1177	59/18723	2.50929e-06	2.97323e-05	1.88769e-05	CCL19/PIK3IP1/CCR7/TEK/SLA2/TNFAIP8L3/FGF2/PDGFRB/PRKD1/FGR/CCL21/KIT/PDGFRA/CD19/FGFR3	15
BP	GO:0046849	bone remodeling	19/1177	90/18723	2.55223e-06	3.01622e-05	1.91498e-05	RASSF2/CSF1R/TGFB3/GREM1/RAC2/SFRP1/P2RX7/TMEM119/ADRB2/CTSK/CD38/TNFAIP3/LEPR/INPP5D/GJA1/PTN/PDK4/SYT7/CTHRC1	19
BP	GO:0030178	negative regulation of Wnt signaling pathway	28/1177	170/18723	2.56004e-06	3.01622e-05	1.91498e-05	CYLD/RBMS3/FRZB/GREM1/FZD4/SFRP1/DAB2/PRICKLE1/DACT3/SFRP2/CAV1/TLE4/GLI3/ROR2/SHISA3/HIC1/BARX1/SFRP4/IGFBP4/ISL1/DACT1/APOE/NXN/IGFBP6/NKD2/NOTUM/CTHRC1/WNT11	28
BP	GO:0072593	reactive oxygen species metabolic process	35/1177	239/18723	2.56254e-06	3.01622e-05	1.91498e-05	CYP1B1/BCL2/LRRK2/CYBB/ITGB2/HVCN1/ITGAM/NCF4/VAV1/NCF1C/FBLN5/TLR6/NCF1/THBS1/TLR4/RAC2/PREX1/NCF1B/TGFBR2/TYROBP/PDGFRB/PLCG2/CRYAB/SOD3/CD36/NCF2/NOX4/ALOX5/AGTR1/PDK4/BMP7/PON3/LCN2/MMP3/DUOXA2	35
BP	GO:0043277	apoptotic cell clearance	14/1177	52/18723	2.58256e-06	3.03308e-05	1.92569e-05	AXL/CCR2/C3/THBS1/RAC2/TYROBP/ITGAV/CCL2/CD300LF/CD36/TREM2/FCN1/TGM2/ANXA1	14
BP	GO:0071560	cellular response to transforming growth factor beta stimulus	36/1177	250/18723	2.75782e-06	3.2318e-05	2.05186e-05	ZEB2/MEF2C/LPXN/NR3C1/FBN1/CILP/TGFB3/FERMT2/LRRC32/THBS1/SFRP1/TGFBR2/SPI1/EMILIN1/DAB2/CX3CR1/TWSG1/CAV1/CDH5/ENG/COL3A1/TGFBR3/NOX4/CLDN5/TGFB1I1/LTBP1/FMOD/CLEC3B/COL1A2/COL4A2/MYOCD/POSTN/HTRA1/HTRA3/ASPN/COL1A1	36
BP	GO:0045216	cell-cell junction organization	31/1177	200/18723	2.85766e-06	3.3406e-05	2.12093e-05	HEG1/PECAM1/PRKCH/CSF1R/MPDZ/ANK2/CDH11/JAM3/TGFB3/FERMT2/SVEP1/EPB41L3/FLNA/TLN1/GPBAR1/CNTNAP1/LIMS2/CAV1/CDH5/VCL/GJA4/CLDN5/RDX/CLDN3/NLGN2/EPHA4/GJA1/JUP/GJB1/CNTNAP2/WNT11	31
BP	GO:0070527	platelet aggregation	16/1177	67/18723	2.86319e-06	3.3406e-05	2.12093e-05	PIK3CG/SH2B3/IL6ST/PLEK/FLNA/TLN1/CSRP1/VCL/MYL9/JAK2/FERMT3/PDGFRA/BLK/SERPINE2/FGB/COMP	16
BP	GO:0001914	regulation of T cell mediated cytotoxicity	12/1177	39/18723	2.87904e-06	3.35175e-05	2.12801e-05	CD1D/FCGR2B/PTPRC/HLA-DRA/IL7R/NCKAP1L/CD1C/CD1E/IL12RB1/MR1/HLA-DRB1/AZGP1	12
BP	GO:0070555	response to interleukin-1	25/1177	143/18723	2.89918e-06	3.36237e-05	2.13475e-05	ETS1/GBP2/CCL19/CCL5/IL1R1/GHR/SFRP1/PTGIS/GBP1/CCL22/CD40/CD38/CCL2/CCL21/AKAP12/CCL13/ICAM1/CX3CL1/KLF2/ANXA1/CCL8/CCL11/CCL18/FGB/LCN2	25
BP	GO:0032703	negative regulation of interleukin-2 production	10/1177	27/18723	2.91969e-06	3.36237e-05	2.13475e-05	LAPTM5/PTPRC/HAVCR2/CD34/GBP1/LILRB4/VSIG4/TNFAIP3/PRNP/LAG3	10
BP	GO:0036037	CD8-positive, alpha-beta T cell activation	10/1177	27/18723	2.91969e-06	3.36237e-05	2.13475e-05	BCL2/TNFSF8/PTPN22/GPR18/NCKAP1L/CLEC4A/EOMES/LILRB4/TOX/RUNX3	10
BP	GO:0061437	renal system vasculature development	10/1177	27/18723	2.91969e-06	3.36237e-05	2.13475e-05	PECAM1/PKD2/TEK/NRP1/CD34/PDGFRB/TCF21/ACTA2/PDGFRA/BMP7	10
BP	GO:0061440	kidney vasculature development	10/1177	27/18723	2.91969e-06	3.36237e-05	2.13475e-05	PECAM1/PKD2/TEK/NRP1/CD34/PDGFRB/TCF21/ACTA2/PDGFRA/BMP7	10
BP	GO:0048732	gland development	53/1177	436/18723	3.07463e-06	3.53318e-05	2.2432e-05	MAFB/BCL2/ETS1/MSN/CSF1R/STAT5A/PKD2/NRP1/TGFB3/FGF7/SERPINF1/FRZB/CDO1/ALDH1A3/SFRP1/TGFBR2/FGF2/FOXF1/PAM/TWSG1/TCF21/HAND2/AURKA/IGFBP5/LIMS2/CAV1/TNC/GLI3/TNFAIP3/JAK2/NTN4/TGFBR3/PDGFRA/LBH/GLI2/ISL1/SULF1/OAS2/NFIB/PTN/TGM2/SERPINE2/BMP7/NTN1/SEMA3C/PCSK9/RAP1GAP/ANXA1/CCL11/APOA1/PROX1/WNT11/REG1A	53
BP	GO:0035025	positive regulation of Rho protein signal transduction	11/1177	33/18723	3.09426e-06	3.54808e-05	2.25266e-05	GPR65/P2RY10/P2RY8/ARHGEF3/GPR18/PDGFRB/GPR174/COL3A1/LPAR1/F2RL2/APOA1	11
BP	GO:0060047	heart contraction	35/1177	241/18723	3.10686e-06	3.55488e-05	2.25698e-05	PIK3CG/CLIC2/PDE4B/ANK2/ATP2B4/PDE4D/CXCR4/ABCC9/SGCD/KCNJ8/POPDC2/PLN/FLNA/HSPB7/CAV1/TRPC1/ATP1A2/TPM1/DES/CASQ2/HOPX/GNAO1/RGS2/GSN/KCNE4/JAK2/CACNA1C/ISL1/CACNA1H/BVES/GJA1/RGS4/JUP/CYP2J2/NMU	35
BP	GO:0031102	neuron projection regeneration	15/1177	60/18723	3.15288e-06	3.59982e-05	2.28551e-05	BCL2/JAM3/PRRX1/RGMA/FLNA/MAP1B/TNC/JAK2/LAMB2/THY1/ISL1/EPHA4/PTN/APOD/APOA1	15
BP	GO:0010466	negative regulation of peptidase activity	37/1177	262/18723	3.21533e-06	3.66328e-05	2.3258e-05	SERPING1/IFI16/RECK/A2M/TNFAIP8/CD27/SERPINF1/C3/THBS1/TIMP2/TIMP3/CRYAB/SFRP2/COL6A3/PI16/PAPLN/CD44/CST7/SPOCK2/PRNP/TIMP1/SPOCK1/LAMP3/LXN/MAGEA3/VIL1/BIRC5/AQP1/BIRC3/BST2/SERPINE2/CST2/PI3/LTF/WFDC2/SLPI/PCSK1N	37
BP	GO:0010951	negative regulation of endopeptidase activity	36/1177	252/18723	3.32483e-06	3.77995e-05	2.39988e-05	SERPING1/IFI16/RECK/A2M/TNFAIP8/CD27/SERPINF1/C3/THBS1/TIMP2/TIMP3/CRYAB/SFRP2/COL6A3/PAPLN/CD44/CST7/SPOCK2/PRNP/TIMP1/SPOCK1/LAMP3/LXN/MAGEA3/VIL1/BIRC5/AQP1/BIRC3/BST2/SERPINE2/CST2/PI3/LTF/WFDC2/SLPI/PCSK1N	36
BP	GO:0030099	myeloid cell differentiation	48/1177	381/18723	3.33535e-06	3.78385e-05	2.40235e-05	RASSF2/MEF2C/MAFB/EVI2B/FLI1/HCLS1/ETS1/IFI16/CSF1R/SNRK/GAB3/CCL19/SH2B3/CCR7/FBN1/CD74/PIK3CD/GPR68/ITPKB/NCKAP1L/IKZF1/TLR4/C1QC/IRF4/CD4/SFRP1/TGFBR2/TYROBP/MEIS1/SPI1/LILRB4/BCL6/TSPAN2/CCR1/ROR2/JAK2/KIT/TGFBR3/TREM2/INPP5D/ZBTB16/KITLG/HLA-DRB1/CSF3R/KLF2/IFNG/LTF/UBD	48
BP	GO:0060840	artery development	20/1177	100/18723	3.39784e-06	3.84656e-05	2.44216e-05	PKD2/NRP1/MYLK/BMPR2/PRRX1/PDGFRB/FOXF1/PRICKLE1/HAND2/AKT3/GLI3/ENG/PRDM1/EFEMP2/APOE/MYOCD/NGFR/PROX1/WNT11/COMP	20
BP	GO:0001780	neutrophil homeostasis	8/1177	17/18723	3.47263e-06	3.9146e-05	2.48536e-05	PDE4B/AXL/CCR2/SH2B3/PIK3CD/JAM3/ITPKB/ANXA1	8
BP	GO:0061298	retina vasculature development in camera-type eye	8/1177	17/18723	3.47263e-06	3.9146e-05	2.48536e-05	CYP1B1/CLIC4/RHOJ/NRP1/BMPR2/FZD4/PDGFRB/PDGFRA	8
BP	GO:0050860	negative regulation of T cell receptor signaling pathway	9/1177	22/18723	3.50442e-06	3.9421e-05	2.50282e-05	SH2D1A/LAPTM5/PTPN22/UBASH3A/SLA2/GBP1/LILRB4/THY1/PRNP	9
BP	GO:0002294	CD4-positive, alpha-beta T cell differentiation involved in immune response	16/1177	68/18723	3.52775e-06	3.95999e-05	2.51418e-05	SLAMF6/CCL19/CD86/LY9/HLA-DRA/NLRP3/IRF4/IL12RB1/BCL6/IL18R1/TNFSF4/SPN/PTGER4/HLA-DRB1/IFNG/ANXA1	16
BP	GO:0043254	regulation of protein-containing complex assembly	52/1177	428/18723	3.86196e-06	4.32604e-05	2.74658e-05	GMFG/HCLS1/FCHSD2/MSN/EVL/WAS/LCP1/ABCA1/CCR7/SLIT2/CXCL13/CORO1A/JAM3/NIN/TLR6/CLIP3/FERMT2/SELP/NCKAP1L/TLR4/PREX1/PLEK/CYFIP2/LMOD1/PLCG2/CRYAB/MAP1B/HCK/CDH5/CDC42EP3/GBP5/GSN/SVIL/CCL21/CD36/TREM2/ELN/HJURP/ISL1/TMOD1/SPIRE2/ICAM1/RDX/PTGER4/DACT1/VIL1/APOE/TCL1A/IFNG/CCL11/CDH17/MMP3	52
BP	GO:0010863	positive regulation of phospholipase C activity	12/1177	40/18723	3.87878e-06	4.3267e-05	2.747e-05	ITK/CD86/PLCB2/EDNRA/FGF2/PDGFRB/PTAFR/C5AR1/KIT/HTR2B/PDGFRA/LPAR1	12
BP	GO:0150077	regulation of neuroinflammatory response	12/1177	40/18723	3.87878e-06	4.3267e-05	2.747e-05	LRRK2/SYT11/PTPRC/PLCG2/IGF1/TNFRSF1B/IL33/CST7/TREM2/NUPR1/CX3CL1/MMP3	12
BP	GO:0048545	response to steroid hormone	44/1177	339/18723	3.89994e-06	4.34123e-05	2.75623e-05	BCL2/CYBB/AIF1/TXNIP/SLIT2/NR3C1/FAM107A/TGFB3/SERPINF1/THBS1/CDO1/GHR/SFRP1/TGFBR2/IGFBP7/KLF9/DAB2/KANK2/PAM/HEYL/SLIT3/PTAFR/TCF21/CD38/CAV1/FIBIN/ATP1A2/ENG/JAK2/SPARC/LMO3/DNMT3B/LBH/ISL1/BCHE/ICAM1/DUSP1/FBXO32/PTN/AQP1/BMP7/APOA2/ANXA1/COL1A1	44
BP	GO:0060541	respiratory system development	31/1177	203/18723	3.92495e-06	4.35997e-05	2.76812e-05	HEG1/CRISPLD2/TGFB3/FGF7/BMPR2/ALDH1A3/TGFBR2/FGF2/ZFPM2/PDGFRB/FOXF1/TCF21/HSD11B1/LIPA/IGFBP5/TNC/GLI3/BASP1/HOPX/SPARC/PDGFRA/MSC/GLI2/MYOCD/NFIB/ADAMTS2/PTN/KLF2/PROX1/WNT11/RBP4	31
BP	GO:2000401	regulation of lymphocyte migration	15/1177	61/18723	3.94009e-06	4.36768e-05	2.77302e-05	DOCK8/MSN/AIF1/JAM2/CCR2/CCL5/CXCL13/CXCL12/ITGA4/CCL2/CCL21/SPN/CXCL10/APOD/S100A7	15
BP	GO:0014706	striated muscle tissue development	48/1177	384/18723	4.14823e-06	4.58887e-05	2.91345e-05	MEF2C/HEG1/BCL2/VAMP5/GREM1/SGCD/POPDC2/TGFBR2/MEOX2/DCN/EGR2/PLN/MEIS1/FGF2/ZFPM2/PDGFRB/PGM5/ASB2/IGF1/HEYL/TCF21/MYH11/PI16/CAV1/TPM1/ENG/HOPX/RGS2/NR2F2/SVIL/CFL2/TGFBR3/PDGFRA/JPH2/MSC/ELN/ISL1/NUPR1/SMYD1/BVES/MYOCD/GJA1/CENPF/RGS4/BMP7/SEMA3C/PROX1/RBP4	48
BP	GO:0002313	mature B cell differentiation involved in immune response	10/1177	28/18723	4.28638e-06	4.70267e-05	2.98571e-05	DOCK10/ITM2A/FCGR2B/DOCK11/SPI1/PLCG2/MFNG/POU2AF1/LGALS1/CDH17	10
BP	GO:0002507	tolerance induction	10/1177	28/18723	4.28638e-06	4.70267e-05	2.98571e-05	HAVCR2/TGFBR2/CD3E/ICOS/CCR4/LILRB4/IL2RA/LILRB2/TNFAIP3/BLK	10
BP	GO:0010818	T cell chemotaxis	10/1177	28/18723	4.28638e-06	4.70267e-05	2.98571e-05	PIK3CG/CCR2/CCL5/CXCL13/PIK3CD/CXCR3/CCL21/CXCL11/CXCL10/S100A7	10
BP	GO:1902624	positive regulation of neutrophil migration	10/1177	28/18723	4.28638e-06	4.70267e-05	2.98571e-05	CCL19/C3AR1/CCR7/THBS4/CD74/IL1R1/NCKAP1L/RAC2/C5AR1/CCL21	10
BP	GO:0060193	positive regulation of lipase activity	16/1177	69/18723	4.32733e-06	4.73784e-05	3.00804e-05	ITK/CCL5/CD86/PLCB2/EDNRA/FGF2/PDGFRB/PTAFR/C5AR1/KIT/HTR2B/PDGFRA/LPAR1/AGTR1/FGFR3/APOA1	16
BP	GO:1902106	negative regulation of leukocyte differentiation	20/1177	102/18723	4.67355e-06	5.09781e-05	3.23657e-05	FGL2/MAFB/FCGR2B/FBN1/CD74/GPR68/TLR4/C1QC/SFRP1/DTX1/LILRB4/BCL6/GLI3/TNFSF4/INPP5D/LAG3/RUNX3/ERBB2/ANXA1/LTF	20
BP	GO:1900272	negative regulation of long-term synaptic potentiation	7/1177	13/18723	4.67522e-06	5.09781e-05	3.23657e-05	FAM107A/TYROBP/CX3CR1/PRNP/APOE/EPHA4/PTN	7
BP	GO:0032613	interleukin-10 production	15/1177	62/18723	4.89816e-06	5.30833e-05	3.37023e-05	SASH3/FCGR2B/CD28/TLR4/IRF4/PDCD1LG2/TYROBP/CD34/PLCG2/CD40LG/CD83/LILRB4/TNFSF4/TREM2/HLA-DRB1	15
BP	GO:0032653	regulation of interleukin-10 production	15/1177	62/18723	4.89816e-06	5.30833e-05	3.37023e-05	SASH3/FCGR2B/CD28/TLR4/IRF4/PDCD1LG2/TYROBP/CD34/PLCG2/CD40LG/CD83/LILRB4/TNFSF4/TREM2/HLA-DRB1	15
BP	GO:0032835	glomerulus development	15/1177	62/18723	4.89816e-06	5.30833e-05	3.37023e-05	MEF2C/BCL2/PECAM1/TEK/CD34/PDGFRB/HEYL/TCF21/ACTA2/BASP1/LAMB2/PDGFRA/SULF1/COL4A4/BMP7	15
BP	GO:0003007	heart morphogenesis	35/1177	246/18723	4.96808e-06	5.37319e-05	3.41141e-05	MEF2C/HEG1/SLIT2/PKD2/TEK/NRP1/ADAMTS1/FLRT2/BMPR2/TGFBR2/FLNA/ZFPM2/FOXF1/TMEM100/ASB2/CPE/HEYL/SLIT3/HAND2/SFRP2/PARVA/TPM1/ENG/HTR2B/TGFBR3/CLDN5/ELN/ISL1/OLFM1/BMP7/COL5A1/SEMA3C/PROX1/WNT11/RBP4	35
BP	GO:0008016	regulation of heart contraction	31/1177	206/18723	5.34841e-06	5.77282e-05	3.66514e-05	PIK3CG/CLIC2/PDE4B/ANK2/ATP2B4/PDE4D/ABCC9/POPDC2/PLN/FLNA/HSPB7/CAV1/TRPC1/ATP1A2/TPM1/DES/CASQ2/HOPX/GNAO1/RGS2/KCNE4/JAK2/CACNA1C/ISL1/CACNA1H/BVES/GJA1/RGS4/JUP/CYP2J2/NMU	31
BP	GO:0034695	response to prostaglandin E	9/1177	23/18723	5.43633e-06	5.85451e-05	3.717e-05	GNG2/CCL19/CCR7/SFRP1/CCL21/TNFSF4/TGFBR3/PTGER4/PTGER2	9
BP	GO:0031098	stress-activated protein kinase signaling cascade	35/1177	247/18723	5.44605e-06	5.85451e-05	3.717e-05	ARHGEF6/TLR7/RASSF2/LRRK2/PJA2/CYLD/FAS/CCL19/MDFIC/FCGR2B/ARL6IP5/CCR7/MAP4K1/SLAMF1/PTPN22/CD27/SH2D3C/NCF1/TLR4/RASGRP1/SFRP1/SPI1/CRYAB/SASH1/HAND2/SFRP2/ROR2/CCL21/GADD45B/TREM2/PTGER4/DACT1/DUSP1/AKR1B1/IGFBP6	35
BP	GO:0001894	tissue homeostasis	37/1177	268/18723	5.48708e-06	5.88674e-05	3.73747e-05	BCL2/PECAM1/CSF1R/SASH3/JAM2/CCR2/CORO1A/JAM3/TLR4/RAC2/LDB2/P2RX7/LAMA2/CD34/TMEM119/ADRB2/CTSK/LIPA/CD38/AKT3/CDH5/VCL/TNFAIP3/INPP5D/CLDN5/RAC3/CLDN3/AKR1B1/GJA1/PDK4/SLC2A1/LTF/MUC13/AZGP1/LYZ/RBP4/TFF3	37
BP	GO:0031960	response to corticosteroid	27/1177	167/18723	5.50553e-06	5.89468e-05	3.7425e-05	BCL2/CYBB/AIF1/SLIT2/NR3C1/FAM107A/SERPINF1/CDO1/GHR/IGFBP7/KLF9/PAM/SLIT3/PTAFR/FIBIN/ENG/SPARC/DNMT3B/ISL1/BCHE/ICAM1/DUSP1/FBXO32/AQP1/APOA2/ANXA1/COL1A1	27
BP	GO:0031334	positive regulation of protein-containing complex assembly	34/1177	237/18723	5.62049e-06	6.0057e-05	3.81299e-05	GMFG/FCHSD2/MSN/EVL/WAS/LCP1/ABCA1/CCR7/CXCL13/CORO1A/NIN/TLR6/FERMT2/NCKAP1L/TLR4/PLEK/LMOD1/PLCG2/MAP1B/HCK/CDH5/CDC42EP3/GBP5/GSN/CCL21/CD36/SPIRE2/ICAM1/VIL1/TCL1A/IFNG/CCL11/CDH17/MMP3	34
BP	GO:0030324	lung development	28/1177	177/18723	5.71786e-06	6.09753e-05	3.87129e-05	HEG1/CRISPLD2/TGFB3/FGF7/BMPR2/TGFBR2/FGF2/ZFPM2/PDGFRB/FOXF1/TCF21/HSD11B1/LIPA/IGFBP5/TNC/GLI3/HOPX/SPARC/PDGFRA/GLI2/MYOCD/NFIB/ADAMTS2/PTN/KLF2/PROX1/WNT11/RBP4	28
BP	GO:0046777	protein autophosphorylation	33/1177	227/18723	5.76257e-06	6.13294e-05	3.89378e-05	RASSF2/LRRK2/BTK/ITK/CSF1R/DDR2/GPNMB/PTPRC/MAP4K1/TEK/GREM1/VEGFC/PDGFRB/PRKD1/ZAP70/HCK/AURKA/FGR/CAV1/ENG/JAK2/PDGFC/KIT/PDGFRA/THY1/NEK2/AURKB/TTK/EPHA4/PIM2/FGFR3/ERBB2/FGFR4	33
BP	GO:0002544	chronic inflammatory response	8/1177	18/18723	5.90591e-06	6.27297e-05	3.98268e-05	VCAM1/CCL5/CXCL13/THBS1/LTA/TNFAIP3/GJA1/CCL11	8
BP	GO:0050679	positive regulation of epithelial cell proliferation	31/1177	207/18723	5.9194e-06	6.2748e-05	3.98384e-05	PPP1R16B/STAT5A/TNFSF12/TEK/NRP1/THBS4/PIK3CD/CXCL12/ITGA4/FGF7/BMPR2/SFRP1/VEGFC/FGF2/PRKD1/GPBAR1/IGF1/AKT3/C5AR1/TNFAIP3/HTR2B/VIP/AGTR1/PTN/HTRA1/ERBB2/CCL11/PROX1/REG3A/FGFBP1/REG1A	31
BP	GO:0002833	positive regulation of response to biotic stimulus	27/1177	168/18723	6.17404e-06	6.53175e-05	4.14698e-05	LY86/IFI16/LY96/SLAMF6/CD1D/SH2D1A/PYHIN1/CCL5/HAVCR2/VAV1/TLR4/RASGRP1/TYROBP/TLR8/SPI1/MNDA/PLCG2/MR1/SASH1/HCK/CD180/GBP5/AIM2/LAG3/FCN1/HLA-DRB1/DDX60	27
BP	GO:0032963	collagen metabolic process	20/1177	104/18723	6.36796e-06	6.72355e-05	4.26875e-05	VIM/TGFB3/MFAP4/PDGFRB/EMILIN1/CTSK/CIITA/ENG/FAP/CTSS/COL1A2/CYGB/ADAMTS2/MMP2/COL5A1/PRSS2/COL1A1/MMP3/KLK6/MMP7	20
BP	GO:0071347	cellular response to interleukin-1	21/1177	113/18723	6.61706e-06	6.97276e-05	4.42697e-05	GBP2/CCL19/CCL5/IL1R1/SFRP1/PTGIS/GBP1/CCL22/CD40/CCL2/CCL21/AKAP12/CCL13/ICAM1/CX3CL1/KLF2/CCL8/CCL11/CCL18/FGB/LCN2	21
BP	GO:0031529	ruffle organization	14/1177	56/18723	6.68971e-06	7.03025e-05	4.46348e-05	ABI3/CSF1R/EVL/AIF1/CCR7/PLEK/ARHGAP24/CAV1/TPM1/CCL21/ICAM1/RDX/EPS8L3/CSPG4	14
BP	GO:0019730	antimicrobial humoral response	22/1177	122/18723	6.69799e-06	7.03025e-05	4.46348e-05	RNASE6/CXCL13/CXCL9/CCL13/RARRES2/CTSG/CXCL11/CXCL10/PRSS3/PI3/FGB/LTF/S100A7/WFDC2/PRSS2/SLPI/DEFA6/DEFB1/LYZ/REG3A/REG1B/REG1A	22
BP	GO:0051403	stress-activated MAPK cascade	34/1177	239/18723	6.76805e-06	7.08983e-05	4.5013e-05	ARHGEF6/TLR7/RASSF2/LRRK2/PJA2/CYLD/FAS/CCL19/MDFIC/FCGR2B/ARL6IP5/CCR7/MAP4K1/SLAMF1/PTPN22/CD27/SH2D3C/NCF1/TLR4/RASGRP1/SFRP1/SPI1/CRYAB/SASH1/HAND2/SFRP2/ROR2/CCL21/GADD45B/TREM2/PTGER4/DACT1/DUSP1/IGFBP6	34
BP	GO:0030890	positive regulation of B cell proliferation	12/1177	42/18723	6.82861e-06	7.11136e-05	4.51497e-05	MEF2C/BCL2/TNFSF13B/SASH3/PTPRC/CD74/FCRL3/NCKAP1L/TLR4/CD40/BCL6/CD38	12
BP	GO:1900274	regulation of phospholipase C activity	12/1177	42/18723	6.82861e-06	7.11136e-05	4.51497e-05	ITK/CD86/PLCB2/EDNRA/FGF2/PDGFRB/PTAFR/C5AR1/KIT/HTR2B/PDGFRA/LPAR1	12
BP	GO:2000404	regulation of T cell migration	12/1177	42/18723	6.82861e-06	7.11136e-05	4.51497e-05	DOCK8/AIF1/CCR2/CCL5/CXCL13/CXCL12/ITGA4/CCL21/SPN/CXCL10/APOD/S100A7	12
BP	GO:0050829	defense response to Gram-negative bacterium	18/1177	88/18723	7.45186e-06	7.74529e-05	4.91745e-05	RNASE6/SELP/TLR4/MPEG1/CD4/PRKD1/MR1/TREM2/RARRES2/CTSG/AQP1/CASP1/IL22RA1/LTF/S100A7/DEFA6/DEFB1/LYZ	18
BP	GO:0052547	regulation of peptidase activity	54/1177	461/18723	7.47744e-06	7.75675e-05	4.92473e-05	SERPING1/IFI16/RECK/A2M/TNFAIP8/FAS/ARL6IP5/LAPTM5/CD27/NLRP3/SERPINF1/C3/THBS1/CYFIP2/TIMP2/TIMP3/TNFSF10/CRYAB/SFRP2/COL6A3/PI16/PAPLN/CAV1/CD44/ANTXR1/CST7/GSN/JAK2/AIM2/FBLN1/SPOCK2/PRNP/TIMP1/SPOCK1/LAMP3/LXN/MAGEA3/VIL1/CLDN3/BIRC5/EPHA4/PCOLCE/AQP1/BIRC3/CASP1/BST2/SERPINE2/NGFR/CST2/PI3/LTF/WFDC2/SLPI/PCSK1N	54
BP	GO:0003231	cardiac ventricle development	22/1177	123/18723	7.68016e-06	7.95158e-05	5.04842e-05	MEF2C/HEG1/SLIT2/BMPR2/TGFBR2/ZFPM2/FOXF1/CPE/HEYL/SLIT3/HAND2/SFRP2/TPM1/ENG/PRDM1/TGFBR3/ISL1/MYOCD/SEMA3C/SALL4/PROX1/WNT11	22
BP	GO:0035567	non-canonical Wnt signaling pathway	16/1177	72/18723	7.78846e-06	8.03251e-05	5.09981e-05	RSPO3/FRZB/FZD4/SFRP1/PRICKLE2/DAB2/PRICKLE1/SFRP2/DAAM2/ROR2/SFRP4/GPC6/DACT1/MYOC/CTHRC1/WNT11	16
BP	GO:0070227	lymphocyte apoptotic process	16/1177	72/18723	7.78846e-06	8.03251e-05	5.09981e-05	GIMAP8/DOCK8/BTK/FAS/CCL5/CD74/TSC22D3/CD27/IL7R/CD3G/BCL6/IL2RA/GLI3/PDCD1/BLK/AURKB	16
BP	GO:0002691	regulation of cellular extravasation	11/1177	36/18723	8.06583e-06	8.30252e-05	5.27123e-05	CCR2/JAM3/IL1R1/CXCL12/ITGA4/SELP/PTAFR/CCL21/THY1/ICAM1/PTGER4	11
BP	GO:0070167	regulation of biomineral tissue development	19/1177	97/18723	8.15708e-06	8.38026e-05	5.32059e-05	MEF2C/SRGN/DDR2/MGP/TGFB3/GREM1/BMPR2/OMD/P2RX7/TMEM119/ADRB2/CCR1/ALOX5/PTN/BMP7/ASPN/NOTUM/LTF/COMP	19
BP	GO:0090023	positive regulation of neutrophil chemotaxis	9/1177	24/18723	8.21357e-06	8.42207e-05	5.34713e-05	CCL19/C3AR1/CCR7/THBS4/CD74/NCKAP1L/RAC2/C5AR1/CCL21	9
BP	GO:1903707	negative regulation of hemopoiesis	20/1177	106/18723	8.59879e-06	8.79822e-05	5.58595e-05	FGL2/MAFB/FCGR2B/FBN1/CD74/GPR68/TLR4/C1QC/SFRP1/DTX1/LILRB4/BCL6/GLI3/TNFSF4/INPP5D/LAG3/RUNX3/ERBB2/ANXA1/LTF	20
BP	GO:0010595	positive regulation of endothelial cell migration	23/1177	133/18723	8.61341e-06	8.79822e-05	5.58595e-05	PIK3CG/ETS1/STAT5A/TEK/RHOJ/NRP1/PIK3CD/THBS1/BMPR2/VEGFC/FGF2/PRKD1/SASH1/CD40/AKT3/SMOC2/SPARC/RHOB/SRPX2/ANXA1/PROX1/LCN2/FGFBP1	23
BP	GO:0030323	respiratory tube development	28/1177	181/18723	8.84099e-06	8.99696e-05	5.71213e-05	HEG1/CRISPLD2/TGFB3/FGF7/BMPR2/TGFBR2/FGF2/ZFPM2/PDGFRB/FOXF1/TCF21/HSD11B1/LIPA/IGFBP5/TNC/GLI3/HOPX/SPARC/PDGFRA/GLI2/MYOCD/NFIB/ADAMTS2/PTN/KLF2/PROX1/WNT11/RBP4	28
BP	GO:0086103	G protein-coupled receptor signaling pathway involved in heart process	7/1177	14/18723	8.84172e-06	8.99696e-05	5.71213e-05	PDE4B/ATP2B4/PDE4D/RAMP3/PLN/CAV1/RGS2	7
BP	GO:0030509	BMP signaling pathway	25/1177	152/18723	8.89879e-06	9.03778e-05	5.73805e-05	FBN1/TGFB3/FSTL1/GREM1/BMPR2/SFRP1/RGMA/TMEM100/TWSG1/SFRP2/CDH5/ENG/ROR2/ZNF423/CHRDL1/SFRP4/TGFBR3/GREM2/SULF1/RBPMS2/HTRA1/HTRA3/BMP7/SLC39A5/COMP	25
BP	GO:0030041	actin filament polymerization	29/1177	191/18723	8.9232e-06	9.04534e-05	5.74285e-05	GMFG/HCLS1/FCHSD2/EVL/AIF1/WAS/GAS7/CCR7/SLIT2/FAM107A/CORO1A/NCKAP1L/PREX1/CYFIP2/LMOD1/PSTPIP1/HCK/CDC42EP3/GSN/JAK2/SVIL/CCL21/ELN/TMOD1/SPIRE2/ICAM1/RDX/VIL1/CCL11	29
BP	GO:0042692	muscle cell differentiation	47/1177	384/18723	9.17126e-06	9.27915e-05	5.89129e-05	CD53/MEF2C/BCL2/PLEKHO1/JAM2/ANK2/QKI/GREM1/BMPR2/POPDC2/LMOD1/PDGFRB/PGM5/TMEM119/FOXF1/ASB2/IGF1/EHD2/MYH11/IGFBP5/PI16/DYSF/FLNC/TPM1/ENG/CSRP1/HOPX/RGS2/KIT/CFL2/CXCL9/PDGFRA/EFEMP2/ISL1/TMOD1/CACNA1H/SMYD1/LDB3/BVES/CXCL10/MYOCD/RBPMS2/RGS4/BARX2/PROX1/COMP/CEACAM5	47
BP	GO:0002281	macrophage activation involved in immune response	8/1177	19/18723	9.6388e-06	9.697e-05	6.15658e-05	HAVCR2/TYROBP/PLCG2/CX3CR1/DYSF/TREM2/IFNG/SUCNR1	8
BP	GO:0002888	positive regulation of myeloid leukocyte mediated immunity	8/1177	19/18723	9.6388e-06	9.697e-05	6.15658e-05	BTK/ITGB2/ITGAM/C3/TYROBP/SPI1/PTAFR/DDX58	8
BP	GO:0010759	positive regulation of macrophage chemotaxis	8/1177	19/18723	9.6388e-06	9.697e-05	6.15658e-05	CSF1R/C3AR1/CMKLR1/CCL5/SLAMF1/THBS1/C5AR1/RARRES2	8
BP	GO:0001865	NK T cell differentiation	6/1177	10/18723	1.02766e-05	0.000102805	6.52703e-05	ITK/TGFBR2/ZNF683/PRDM1/TOX/ZBTB16	6
BP	GO:0002291	T cell activation via T cell receptor contact with antigen bound to MHC molecule on antigen presenting cell	6/1177	10/18723	1.02766e-05	0.000102805	6.52703e-05	FGL2/HLA-DMB/ITGAL/HAVCR2/APBB1IP/ICAM1	6
BP	GO:0002887	negative regulation of myeloid leukocyte mediated immunity	6/1177	10/18723	1.02766e-05	0.000102805	6.52703e-05	CD84/CCR2/FCGR2B/SPI1/FOXF1/CX3CR1	6
BP	GO:0001954	positive regulation of cell-matrix adhesion	14/1177	58/18723	1.03869e-05	0.000103714	6.58475e-05	CCR7/TEK/NRP1/FERMT2/SFRP1/CD3E/CCL21/CD36/EFEMP2/THY1/COL16A1/CX3CL1/MYOC/JUP	14
BP	GO:0046718	viral entry into host cell	24/1177	144/18723	1.06127e-05	0.00010577	6.71529e-05	TRIM22/AXL/CD86/NRP1/CD74/SLAMF1/CXCR4/CD4/ITGB7/CD209/ITGAV/CAV1/SELPLG/CIITA/CCR5/SIGLEC1/GSN/CR2/ICAM1/FCN1/LGALS1/ITGA5/AGTR1/HLA-DRB1	24
BP	GO:0110149	regulation of biomineralization	19/1177	99/18723	1.11085e-05	0.000110241	6.99917e-05	MEF2C/SRGN/DDR2/MGP/TGFB3/GREM1/BMPR2/OMD/P2RX7/TMEM119/ADRB2/CCR1/ALOX5/PTN/BMP7/ASPN/NOTUM/LTF/COMP	19
BP	GO:0042093	T-helper cell differentiation	15/1177	66/18723	1.1144e-05	0.000110241	6.99917e-05	SLAMF6/CCL19/CD86/LY9/HLA-DRA/NLRP3/IRF4/IL12RB1/BCL6/IL18R1/TNFSF4/SPN/PTGER4/HLA-DRB1/ANXA1	15
BP	GO:0051893	regulation of focal adhesion assembly	15/1177	66/18723	1.1144e-05	0.000110241	6.99917e-05	TEK/FAM107A/NRP1/MACF1/EPHA3/FERMT2/THBS1/GREM1/SFRP1/PHLDB2/VCL/THY1/COL16A1/MYOC/APOD	15
BP	GO:0090109	regulation of cell-substrate junction assembly	15/1177	66/18723	1.1144e-05	0.000110241	6.99917e-05	TEK/FAM107A/NRP1/MACF1/EPHA3/FERMT2/THBS1/GREM1/SFRP1/PHLDB2/VCL/THY1/COL16A1/MYOC/APOD	15
BP	GO:0002437	inflammatory response to antigenic stimulus	16/1177	74/18723	1.12996e-05	0.000111573	7.08374e-05	CYSLTR1/BTK/FCGR2B/CD28/CCR7/C3/CD6/RASGRP1/LTA/IL2RA/HCK/FGR/TREM2/ICAM1/HLA-DRB1/PLA2G2D	16
BP	GO:0042554	superoxide anion generation	12/1177	44/18723	1.15853e-05	0.000114183	7.24942e-05	CYBB/ITGB2/HVCN1/ITGAM/NCF4/NCF1C/NCF1/NCF1B/TYROBP/NCF2/NOX4/PON3	12
BP	GO:1901888	regulation of cell junction assembly	30/1177	204/18723	1.19953e-05	0.000118006	7.49213e-05	MEF2C/PRKCH/ABI3/TEK/FAM107A/NRP1/MACF1/EPHA3/FLRT2/FERMT2/THBS1/GREM1/SFRP1/PHLDB2/GPBAR1/CAV1/VCL/CLDN5/THY1/THBS2/GPC6/SRPX2/CLDN3/NLGN2/GJA1/COL16A1/MYOC/NTN1/APOD/CNTNAP2	30
BP	GO:0071772	response to BMP	26/1177	165/18723	1.30856e-05	0.000128258	8.14307e-05	FBN1/TGFB3/FSTL1/GREM1/BMPR2/SFRP1/RGMA/TMEM100/HEYL/TWSG1/SFRP2/CDH5/ENG/ROR2/ZNF423/CHRDL1/SFRP4/TGFBR3/GREM2/SULF1/RBPMS2/HTRA1/HTRA3/BMP7/SLC39A5/COMP	26
BP	GO:0071773	cellular response to BMP stimulus	26/1177	165/18723	1.30856e-05	0.000128258	8.14307e-05	FBN1/TGFB3/FSTL1/GREM1/BMPR2/SFRP1/RGMA/TMEM100/HEYL/TWSG1/SFRP2/CDH5/ENG/ROR2/ZNF423/CHRDL1/SFRP4/TGFBR3/GREM2/SULF1/RBPMS2/HTRA1/HTRA3/BMP7/SLC39A5/COMP	26
BP	GO:0042130	negative regulation of T cell proliferation	15/1177	67/18723	1.35327e-05	0.000132179	8.39196e-05	GPNMB/CD86/HAVCR2/LRRC32/PDCD1LG2/TWSG1/LILRB4/IL2RA/LILRB2/VSIG4/SPN/PRNP/HLA-DRB1/ERBB2/PLA2G2D	15
BP	GO:0048662	negative regulation of smooth muscle cell proliferation	16/1177	75/18723	1.35352e-05	0.000132179	8.39196e-05	MEF2C/AIF1/TGFB3/BMPR2/OGN/IGFBP5/CNN1/VIPR2/TPM1/TNFAIP3/VIP/EFEMP2/APOE/MYOCD/IFNG/APOD	16
BP	GO:0031103	axon regeneration	13/1177	52/18723	1.42198e-05	0.00013861	8.80031e-05	BCL2/JAM3/RGMA/FLNA/MAP1B/TNC/JAK2/LAMB2/ISL1/EPHA4/PTN/APOD/APOA1	13
BP	GO:0046633	alpha-beta T cell proliferation	11/1177	38/18723	1.43805e-05	0.000139921	8.88353e-05	DOCK2/CCR2/CD28/PTPRC/PTPN22/EBI3/TGFBR2/CD3E/ZAP70/TWSG1/TNFSF4	11
BP	GO:0043123	positive regulation of I-kappaB kinase/NF-kappaB signaling	28/1177	186/18723	1.4906e-05	0.00014477	9.19141e-05	TRIM22/APOL3/CCL19/CCR7/CD74/TLR6/TLR4/CD4/FLNA/PRKD1/TNFSF10/CD40/LITAF/CCL21/HTR2B/CD36/LPAR1/LGALS1/GJA1/CX3CL1/PIM2/HLA-DRB1/TGM2/BIRC3/CASP1/BST2/LTF/UBD	28
BP	GO:0150115	cell-substrate junction organization	19/1177	101/18723	1.49858e-05	0.00014528	9.22378e-05	RAB8B/BCL2/TEK/FAM107A/NRP1/MACF1/EPHA3/FERMT2/THBS1/GREM1/SFRP1/PHLDB2/TLN1/VCL/SORBS1/THY1/COL16A1/MYOC/APOD	19
BP	GO:0023035	CD40 signaling pathway	7/1177	15/18723	1.56771e-05	0.000151707	9.6318e-05	CD86/SLAMF1/CD40LG/CD40/TNFAIP3/TREM2/ITGA5	7
BP	GO:0016032	viral process	49/1177	415/18723	1.58275e-05	0.000152884	9.70656e-05	TRIM22/BCL2/IFI16/AXL/MDFIC/CD28/APOBEC3G/CCL5/CD86/NRP1/CD74/SLAMF1/CXCR4/STOM/CD4/APOBEC3H/ITGB7/CXCR6/CD209/ITGAV/ADARB1/CAV1/SELPLG/CCL2/CIITA/CCR5/GFI1/IFIH1/SIGLEC1/GSN/NFIA/IFIT1/TOP2A/RSAD2/CR2/ICAM1/FCN1/LAMP3/LGALS1/APOE/ITGA5/OAS2/AGTR1/HLA-DRB1/BST2/CCL8/PROX1/LTF/SLPI	49
BP	GO:0010812	negative regulation of cell-substrate adhesion	15/1177	68/18723	1.63643e-05	0.000157499	9.99957e-05	FAM107A/THBS1/FZD4/PHLDB2/GBP1/BCL6/CDKN2A/FBLN1/SPOCK1/LGALS1/CX3CL1/POSTN/MYOC/APOD/COL1A1	15
BP	GO:0060411	cardiac septum morphogenesis	15/1177	68/18723	1.63643e-05	0.000157499	9.99957e-05	SLIT2/NRP1/BMPR2/TGFBR2/ZFPM2/HEYL/SLIT3/PARVA/ENG/TGFBR3/ISL1/BMP7/SEMA3C/PROX1/WNT11	15
BP	GO:0060249	anatomical structure homeostasis	40/1177	314/18723	1.65168e-05	0.00015868	0.000100745	BCL2/PECAM1/CSF1R/SASH3/JAM2/CCR2/CORO1A/JAM3/TLR4/RAC2/LDB2/P2RX7/LAMA2/CD34/TMEM119/ADRB2/CTSK/LIPA/MAP1A/CD38/AKT3/CDH5/VCL/TNFAIP3/CFL2/INPP5D/CLDN5/RAC3/CLDN3/AKR1B1/GJA1/CX3CL1/PDK4/SLC2A1/LTF/MUC13/AZGP1/LYZ/RBP4/TFF3	40
BP	GO:0051384	response to glucocorticoid	24/1177	148/18723	1.70535e-05	0.000163542	0.000103832	BCL2/AIF1/SLIT2/NR3C1/FAM107A/SERPINF1/CDO1/GHR/IGFBP7/KLF9/PAM/SLIT3/PTAFR/FIBIN/SPARC/DNMT3B/ISL1/BCHE/ICAM1/DUSP1/FBXO32/AQP1/APOA2/ANXA1	24
BP	GO:0002761	regulation of myeloid leukocyte differentiation	21/1177	120/18723	1.73604e-05	0.000166186	0.000105511	RASSF2/MAFB/EVI2B/HCLS1/FBN1/CD74/GPR68/TLR4/C1QC/CD4/SFRP1/TYROBP/LILRB4/CCR1/ROR2/TREM2/INPP5D/KITLG/HLA-DRB1/IFNG/LTF	21
BP	GO:0001938	positive regulation of endothelial cell proliferation	20/1177	111/18723	1.75569e-05	0.000167466	0.000106323	PPP1R16B/STAT5A/TNFSF12/TEK/NRP1/THBS4/PIK3CD/CXCL12/ITGA4/BMPR2/VEGFC/FGF2/PRKD1/AKT3/HTR2B/VIP/AGTR1/CCL11/PROX1/FGFBP1	20
BP	GO:0090288	negative regulation of cellular response to growth factor stimulus	20/1177	111/18723	1.75569e-05	0.000167466	0.000106323	SLIT2/CXCL13/FBN1/ATP2B4/THBS1/GREM1/SFRP1/DCN/FGF2/EMILIN1/TWSG1/SFRP2/MMRN2/CHRDL1/GREM2/SULF1/RBPMS2/HTRA1/HTRA3/NGFR	20
BP	GO:0002701	negative regulation of production of molecular mediator of immune response	11/1177	39/18723	1.88989e-05	0.000179945	0.000114246	CD96/FCGR2B/SLAMF1/TGFB3/FCRL3/LILRB4/BCL6/CD22/BST2/APOA2/APOA1	11
BP	GO:0043300	regulation of leukocyte degranulation	12/1177	46/18723	1.9015e-05	0.000180727	0.000114743	CD84/CCR2/FCGR2B/ITGB2/ITGAM/NCKAP1L/RAC2/SPI1/FOXF1/PTAFR/FGR/BLK	12
BP	GO:1903035	negative regulation of response to wounding	18/1177	94/18723	1.9393e-05	0.000183992	0.000116816	SERPING1/SH2B3/SIGLEC10/THBS1/RGMA/CD34/PHLDB2/FGF2/FAP/PDGFRA/CLDN3/APOE/ALOX5/EPHA4/GJA1/PROC/SERPINE2/FGB	18
BP	GO:0042742	defense response to bacterium	43/1177	350/18723	1.98565e-05	0.000188054	0.000119395	RNASE6/GBP2/STAB1/SYT11/TNFSF8/HAVCR2/CXCL13/COLEC12/TLR6/IL7R/GBP4/SELP/TLR4/MPEG1/SLAMF8/CD4/PRKD1/MR1/LTA/FGR/C5AR1/CD36/TREM2/SPN/FCER1G/RARRES2/CTSG/OAS2/AQP1/CASP1/IL22RA1/IGLL1/PI3/FGB/LTF/S100A7/WFDC2/SLPI/DEFA6/S100A14/DEFB1/LCN2/LYZ	43
BP	GO:0003279	cardiac septum development	19/1177	103/18723	2.00346e-05	0.000189405	0.000120253	HEG1/SLIT2/ANK2/NRP1/BMPR2/TGFBR2/ZFPM2/HEYL/SLIT3/PARVA/ENG/PRDM1/TGFBR3/ISL1/BMP7/SEMA3C/SALL4/PROX1/WNT11	19
BP	GO:0002526	acute inflammatory response	20/1177	112/18723	2.01299e-05	0.000189969	0.00012061	VCAM1/PIK3CG/BTK/FCGR2B/CCR7/CD163/NLRP3/C3/CD6/IL6ST/ALOX5AP/TNFSF4/ICAM1/NUPR1/APOA2/PLA2G2D/ORM2/ORM1/LCN2/REG3A	20
BP	GO:0030111	regulation of Wnt signaling pathway	41/1177	328/18723	2.04566e-05	0.000192712	0.000122352	ZEB2/LRRK2/RECK/CYLD/MDFIC/RSPO3/RBMS3/MACF1/FRZB/GREM1/FZD4/DIXDC1/SFRP1/FGF2/DAB2/PRICKLE1/DACT3/SFRP2/DAAM2/CAV1/TLE4/GLI3/ROR2/TNFAIP3/SHISA3/HIC1/BARX1/SFRP4/IGFBP4/ISL1/SULF1/DACT1/APOE/NXN/IGFBP6/JUP/NKD2/NOTUM/CTHRC1/WNT11/COL1A1	41
BP	GO:0044706	multi-multicellular organism process	31/1177	220/18723	2.05615e-05	0.000193358	0.000122762	BCL2/ETS1/RECK/ARHGDIB/PLA2G4C/HAVCR2/TGFB3/BMPR2/TGFBR2/PTGFR/IGFBP7/PAM/PTAFR/SYDE1/IGFBP5/PNOC/CD38/RGS2/NR2F2/PRDM1/FBLN1/TIMP1/AKR1B1/GJA1/COL16A1/PTN/MMP2/SERPINE2/SLC2A1/A1CF/MMP7	31
BP	GO:0097048	dendritic cell apoptotic process	6/1177	11/18723	2.14018e-05	0.000200552	0.00012733	CCL19/AXL/CCR7/CXCL12/CCL21/BLK	6
BP	GO:2000668	regulation of dendritic cell apoptotic process	6/1177	11/18723	2.14018e-05	0.000200552	0.00012733	CCL19/AXL/CCR7/CXCL12/CCL21/BLK	6
BP	GO:0019079	viral genome replication	22/1177	131/18723	2.16064e-05	0.000202115	0.000128322	BCL2/IFI16/CD28/APOBEC3G/CCL5/STOM/APOBEC3H/CXCR6/CD209/ADARB1/CCL2/IFIH1/NFIA/IFIT1/TOP2A/RSAD2/OAS2/BST2/CCL8/PROX1/LTF/SLPI	22
BP	GO:0070228	regulation of lymphocyte apoptotic process	13/1177	54/18723	2.20645e-05	0.000206039	0.000130813	GIMAP8/DOCK8/BTK/CCL5/CD74/TSC22D3/CD27/IL7R/CD3G/BCL6/PDCD1/BLK/AURKB	13
BP	GO:0007044	cell-substrate junction assembly	18/1177	95/18723	2.254e-05	0.000210111	0.000133398	BCL2/TEK/FAM107A/NRP1/MACF1/EPHA3/FERMT2/THBS1/GREM1/SFRP1/PHLDB2/TLN1/VCL/SORBS1/THY1/COL16A1/MYOC/APOD	18
BP	GO:0016055	Wnt signaling pathway	51/1177	444/18723	2.26953e-05	0.000211189	0.000134083	ZEB2/LRRK2/RECK/CYLD/MDFIC/RSPO3/RBMS3/PKD2/MACF1/FERMT2/FRZB/GREM1/FZD4/DIXDC1/SFRP1/FGF2/PRICKLE2/PLCG2/DAB2/PRICKLE1/CPE/DACT3/SFRP2/DAAM2/CAV1/TLE4/CCNE1/GLI3/ROR2/TNFAIP3/SHISA3/HIC1/BARX1/SFRP4/IGFBP4/TGFB1I1/ISL1/SULF1/GPC6/DACT1/RAC3/APOE/NXN/IGFBP6/MYOC/JUP/NKD2/NOTUM/CTHRC1/WNT11/COL1A1	51
BP	GO:1903556	negative regulation of tumor necrosis factor superfamily cytokine production	16/1177	78/18723	2.27827e-05	0.000211633	0.000134365	AXL/GPNMB/SYT11/HAVCR2/SLAMF1/PTPN22/GPR18/TLR4/CLEC4A/CD34/IGF1/TNFAIP3/TREM2/CX3CL1/ORM1/LTF	16
BP	GO:0048661	positive regulation of smooth muscle cell proliferation	19/1177	104/18723	2.30895e-05	0.00021411	0.000135938	AIF1/CCL5/ADAMTS1/THBS1/TLR4/CALCRL/TGFBR2/FGF2/PDGFRB/IGF1/PTAFR/IGFBP5/JAK2/AKR1B1/GJA1/RBPMS2/CX3CL1/MMP2/TGM2	19
BP	GO:0051767	nitric-oxide synthase biosynthetic process	8/1177	21/18723	2.31716e-05	0.000214127	0.000135948	LRRK2/TLR4/CCL2/IL33/JAK2/AKAP12/FCER2/IFNG	8
BP	GO:0051769	regulation of nitric-oxide synthase biosynthetic process	8/1177	21/18723	2.31716e-05	0.000214127	0.000135948	LRRK2/TLR4/CCL2/IL33/JAK2/AKAP12/FCER2/IFNG	8
BP	GO:0045428	regulation of nitric oxide biosynthetic process	14/1177	62/18723	2.35183e-05	0.000216579	0.000137505	AIF1/PKD2/ATP2B4/TLR6/TLR4/CD34/PTGIS/CX3CR1/CAV1/JAK2/CD36/ICAM1/KLF2/IFNG	14
BP	GO:0045576	mast cell activation	14/1177	62/18723	2.35183e-05	0.000216579	0.000137505	PIK3CG/BTK/CD84/PIK3CD/LAT2/RASGRP1/RAC2/LCP2/PTGDS/FOXF1/FGR/CD300LF/KIT/BLK	14
BP	GO:0044409	entry into host	24/1177	151/18723	2.40101e-05	0.000220728	0.000140139	TRIM22/AXL/CD86/NRP1/CD74/SLAMF1/CXCR4/CD4/ITGB7/CD209/ITGAV/CAV1/SELPLG/CIITA/CCR5/SIGLEC1/GSN/CR2/ICAM1/FCN1/LGALS1/ITGA5/AGTR1/HLA-DRB1	24
BP	GO:0010543	regulation of platelet activation	11/1177	40/18723	2.45962e-05	0.000225547	0.000143199	SH2B3/SELP/TLR4/IL6ST/PLEK/JAK2/PDGFRA/BLK/FCER1G/APOE/SERPINE2	11
BP	GO:0000302	response to reactive oxygen species	31/1177	222/18723	2.4619e-05	0.000225547	0.000143199	CYP1B1/BCL2/LRRK2/ETS1/BTK/IL18BP/AXL/TXNIP/PKD2/FBLN5/NCF1/PDGFRB/CRYAB/SOD3/TPM1/GNAO1/TNFAIP3/PDGFRA/CD36/RHOB/APOE/DUSP1/MMP2/AQP1/KLF2/BMP7/ANXA1/APOD/S100A7/COL1A1/LCN2	31
BP	GO:0002825	regulation of T-helper 1 type immune response	9/1177	27/18723	2.47962e-05	0.000226393	0.000143736	CCL19/CCR2/HAVCR2/SLAMF1/IL1R1/IL12RB1/IL18R1/TNFSF4/ANXA1	9
BP	GO:0010758	regulation of macrophage chemotaxis	9/1177	27/18723	2.47962e-05	0.000226393	0.000143736	CSF1R/C3AR1/CMKLR1/CCL5/SLAMF1/THBS1/SLAMF8/C5AR1/RARRES2	9
BP	GO:0048041	focal adhesion assembly	17/1177	87/18723	2.49132e-05	0.000227073	0.000144167	BCL2/TEK/FAM107A/NRP1/MACF1/EPHA3/FERMT2/THBS1/GREM1/SFRP1/PHLDB2/VCL/SORBS1/THY1/COL16A1/MYOC/APOD	17
BP	GO:0198738	cell-cell signaling by wnt	51/1177	446/18723	2.56086e-05	0.000233012	0.000147938	ZEB2/LRRK2/RECK/CYLD/MDFIC/RSPO3/RBMS3/PKD2/MACF1/FERMT2/FRZB/GREM1/FZD4/DIXDC1/SFRP1/FGF2/PRICKLE2/PLCG2/DAB2/PRICKLE1/CPE/DACT3/SFRP2/DAAM2/CAV1/TLE4/CCNE1/GLI3/ROR2/TNFAIP3/SHISA3/HIC1/BARX1/SFRP4/IGFBP4/TGFB1I1/ISL1/SULF1/GPC6/DACT1/RAC3/APOE/NXN/IGFBP6/MYOC/JUP/NKD2/NOTUM/CTHRC1/WNT11/COL1A1	51
BP	GO:0030510	regulation of BMP signaling pathway	18/1177	96/18723	2.61344e-05	0.000237391	0.000150719	FBN1/FSTL1/GREM1/BMPR2/SFRP1/RGMA/TWSG1/SFRP2/CDH5/ENG/ZNF423/CHRDL1/SFRP4/GREM2/SULF1/RBPMS2/HTRA1/HTRA3	18
BP	GO:1905153	regulation of membrane invagination	7/1177	16/18723	2.6357e-05	0.000239006	0.000151744	SYT11/RAB31/C3/NCKAP1L/PLCG2/CD36/TREM2	7
BP	GO:0003208	cardiac ventricle morphogenesis	15/1177	71/18723	2.82519e-05	0.000254888	0.000161827	MEF2C/HEG1/TGFBR2/ZFPM2/FOXF1/CPE/HEYL/HAND2/SFRP2/TPM1/ENG/TGFBR3/ISL1/SEMA3C/PROX1	15
BP	GO:0043550	regulation of lipid kinase activity	15/1177	71/18723	2.82519e-05	0.000254888	0.000161827	CCL19/PIK3IP1/CCR7/TEK/SLA2/TNFAIP8L3/FGF2/PDGFRB/PRKD1/FGR/CCL21/KIT/PDGFRA/CD19/FGFR3	15
BP	GO:0150116	regulation of cell-substrate junction organization	15/1177	71/18723	2.82519e-05	0.000254888	0.000161827	TEK/FAM107A/NRP1/MACF1/EPHA3/FERMT2/THBS1/GREM1/SFRP1/PHLDB2/VCL/THY1/COL16A1/MYOC/APOD	15
BP	GO:0022617	extracellular matrix disassembly	14/1177	63/18723	2.85067e-05	0.000256753	0.000163011	ETS1/DDR2/LCP1/CTSK/FAP/CTSS/CTSG/MMP2/TPSAB1/WDR72/FGFR4/PRSS2/MMP3/MMP7	14
BP	GO:0022898	regulation of transmembrane transporter activity	36/1177	278/18723	3.02334e-05	0.000270996	0.000172054	MEF2C/CLIC2/BCL2/PDE4B/CCR2/ANK2/PKD2/PDE4D/FHL1/STOM/PLN/AHNAK/PLCG2/ADRB2/ABCB1/PTAFR/GEM/FXYD6/REM1/SLMAP/CAV1/CCL2/ATP1A2/CASQ2/KCNE4/JPH2/TREM2/CTSS/PRNP/NLGN2/GJA1/IFNG/PCSK9/JPH1/ADRA2A/GAL	36
BP	GO:0051482	positive regulation of cytosolic calcium ion concentration involved in phospholipase C-activating G protein-coupled signaling pathway	10/1177	34/18723	3.02874e-05	0.000270996	0.000172054	GPR65/P2RY10/P2RY8/C3AR1/GPR18/GPR174/LPAR1/AGTR1/TGM2/F2RL2	10
BP	GO:0033628	regulation of cell adhesion mediated by integrin	12/1177	48/18723	3.02914e-05	0.000270996	0.000172054	PIK3CG/CYP1B1/LPXN/CCL5/CXCL13/JAM3/NCKAP1L/CD3E/SFRP2/CCL21/FERMT3/RAC3	12
BP	GO:0043303	mast cell degranulation	12/1177	48/18723	3.02914e-05	0.000270996	0.000172054	PIK3CG/BTK/CD84/PIK3CD/LAT2/RASGRP1/RAC2/PTGDS/FOXF1/FGR/KIT/BLK	12
BP	GO:0001558	regulation of cell growth	48/1177	414/18723	3.08633e-05	0.00027565	0.000175009	BCL2/SLIT2/FAM107A/NRP1/MACF1/RASGRP2/CXCR4/CXCL12/SMARCA2/FBLN5/FHL1/FRZB/GREM1/BMPR2/SFRP1/RGMA/IGFBP7/EPB41L3/IGF1/CRYAB/MAP1B/SLIT3/RERG/DACT3/SFRP2/BCL6/IGFBP5/CD38/PI16/RGS2/CDKN2A/IGFBP4/OLFM1/SPOCK1/APOE/MYOCD/GJA1/AGTR1/RGS4/BST2/SERPINE2/NTN1/SEMA3C/ERBB2/GNG4/WNT11/PRSS2/REG1A	48
BP	GO:0050856	regulation of T cell receptor signaling pathway	11/1177	41/18723	3.17185e-05	0.000282814	0.000179558	SH2D1A/LAPTM5/CCR7/TRAT1/PTPN22/UBASH3A/SLA2/GBP1/LILRB4/THY1/PRNP	11
BP	GO:0042063	gliogenesis	38/1177	301/18723	3.25581e-05	0.000289816	0.000184003	PRKCH/VIM/CCR2/CXCR4/TLR4/IL6ST/NDN/LAMA2/C1QA/EGR2/PRDM8/DTX1/FGF2/CX3CR1/LTA/CNTNAP1/DAAM2/TSPAN2/CCL2/GLI3/TNFRSF1B/C5AR1/ROR2/LEPR/LAMB2/TREM2/NFIB/EPHA4/CX3CL1/PTN/MYOC/IFNG/SERPINE2/CSPG4/MXRA8/ERBB2/ANXA1/ASCL2	38
BP	GO:0007584	response to nutrient	26/1177	174/18723	3.38409e-05	0.000300355	0.000190694	VCAM1/CYBB/ABCA1/ARSB/FOLR2/SFRP1/TGFBR2/CD3E/KANK2/MAP1B/LTA/SFRP2/CD40/TNC/SPARC/DNMT3B/BCHE/MN1/CXCL10/PTN/POSTN/OXCT1/BMP7/FOXA2/APOA1/COL1A1	26
BP	GO:0050680	negative regulation of epithelial cell proliferation	25/1177	164/18723	3.38547e-05	0.000300355	0.000190694	MEF2C/SERPINF1/THBS1/PTPRM/SFRP1/KLF9/VASH1/SFRP2/LIMS2/CAV1/CCL2/NR2F2/SPARC/TGFBR3/ISL1/SULF1/NUPR1/APOE/ALOX5/NFIB/GJA1/RUNX3/PTN/NGFR/RAP1GAP	25
BP	GO:0001885	endothelial cell development	14/1177	64/18723	3.44005e-05	0.000303154	0.000192471	HEG1/PPP1R16B/MSN/PECAM1/CLIC4/PDE4D/COL15A1/CDH5/VCL/CLDN5/ICAM1/RDX/CLDN3/PROC	14
BP	GO:0006940	regulation of smooth muscle contraction	14/1177	64/18723	3.44005e-05	0.000303154	0.000192471	KCNMA1/CALCRL/ADRB2/PTAFR/CNN1/CAV1/ATP1A2/RGS2/KIT/TACR2/CHRNA3/MYOCD/NMU/ADRA2A	14
BP	GO:0080164	regulation of nitric oxide metabolic process	14/1177	64/18723	3.44005e-05	0.000303154	0.000192471	AIF1/PKD2/ATP2B4/TLR6/TLR4/CD34/PTGIS/CX3CR1/CAV1/JAK2/CD36/ICAM1/KLF2/IFNG	14
BP	GO:0060343	trabecula formation	8/1177	22/18723	3.441e-05	0.000303154	0.000192471	TEK/ADAMTS1/GREM1/SFRP1/TGFBR3/MMP2/COL1A1/RBP4	8
BP	GO:0045589	regulation of regulatory T cell differentiation	9/1177	28/18723	3.45114e-05	0.000303154	0.000192471	CD28/HLA-DRA/LILRB4/BCL6/LILRB2/TNFSF4/LAG3/HLA-DRB1/IFNG	9
BP	GO:0061082	myeloid leukocyte cytokine production	9/1177	28/18723	3.45114e-05	0.000303154	0.000192471	LAPTM5/CD74/TGFB3/TLR4/PLCG2/DDX58/BCL6/KIT/CD36	9
BP	GO:0043433	negative regulation of DNA-binding transcription factor activity	27/1177	185/18723	3.68724e-05	0.000323362	0.000205301	CYP1B1/CYLD/CMKLR1/PKD2/HAVCR2/NLRP3/NDN/EOMES/FLNA/PTGIS/SPI1/HEYL/HAND2/TCEAL7/GFI1/TNFAIP3/AIM2/CDKN2A/TNFSF4/SFRP4/FOXS1/PRNP/NUPR1/HES6/BMP7/FOXA2/PROX1	27
BP	GO:0071260	cellular response to mechanical stimulus	16/1177	81/18723	3.72439e-05	0.000326083	0.000207029	TLR7/FAS/TLR4/TLR8/CD40/ATP1A2/ENG/PTGER4/GJA1/MKX/AQP1/CASP1/SLC2A1/WNT11/COL1A1/MMP7	16
BP	GO:0002279	mast cell activation involved in immune response	12/1177	49/18723	3.78406e-05	0.000330764	0.000210001	PIK3CG/BTK/CD84/PIK3CD/LAT2/RASGRP1/RAC2/PTGDS/FOXF1/FGR/KIT/BLK	12
BP	GO:0007249	I-kappaB kinase/NF-kappaB signaling	36/1177	281/18723	3.80601e-05	0.000332138	0.000210873	TRIM22/TLR7/BTK/APOL3/CCL19/CCR7/CD74/TLR6/TLR4/CD4/FLNA/TLR8/PRKD1/PLCG2/TNFSF10/CX3CR1/CD40/LILRB4/LITAF/TNFAIP3/CCL21/HTR2B/CD36/TREM2/LPAR1/LGALS1/GJA1/CX3CL1/PIM2/HLA-DRB1/TGM2/BIRC3/CASP1/BST2/LTF/UBD	36
BP	GO:0002702	positive regulation of production of molecular mediator of immune response	20/1177	117/18723	3.87864e-05	0.000337924	0.000214546	SASH3/CD28/LAPTM5/PTPRC/CD86/CD74/SLAMF1/PTPN22/IL1R1/NLRP3/TLR4/PLCG2/CD40/DDX58/IL18R1/KIT/TNFSF4/CD36/RSAD2/RBP4	20
BP	GO:0001763	morphogenesis of a branching structure	28/1177	196/18723	3.95379e-05	0.000343909	0.000218346	BCL2/LRRK2/RSPO3/SLIT2/CLIC4/PKD2/NRP1/FGF7/GREM1/SFRP1/TGFBR2/EDNRA/FGF2/FOXF1/TCF21/SFRP2/TNC/GLI3/ENG/NTN4/PRDM1/GLI2/SULF1/TGM2/BMP7/SEMA3C/CCL11/PROX1	28
BP	GO:0046640	regulation of alpha-beta T cell proliferation	10/1177	35/18723	4.00275e-05	0.0003476	0.00022069	CCR2/CD28/PTPRC/PTPN22/EBI3/TGFBR2/CD3E/ZAP70/TWSG1/TNFSF4	10
BP	GO:0045926	negative regulation of growth	33/1177	249/18723	4.01373e-05	0.000347987	0.000220936	BCL2/SLIT2/NRP1/SMARCA2/FHL1/FRZB/GREM1/BMPR2/SFRP1/RGMA/TGFBR2/MEIS1/ADRB2/CRYAB/SLIT3/RERG/DACT3/SFRP2/BCL6/IGFBP5/PI16/RGS2/CDKN2A/GJA1/RGS4/BST2/SERPINE2/NTN1/FGFR3/SEMA3C/GNG4/WNT11/RBP4	33
BP	GO:0014831	gastro-intestinal system smooth muscle contraction	6/1177	12/18723	4.05214e-05	0.000349297	0.000221767	PTAFR/KIT/HTR2B/TACR2/SULF1/NMU	6
BP	GO:0043301	negative regulation of leukocyte degranulation	6/1177	12/18723	4.05214e-05	0.000349297	0.000221767	CD84/CCR2/FCGR2B/NCKAP1L/SPI1/FOXF1	6
BP	GO:0043380	regulation of memory T cell differentiation	6/1177	12/18723	4.05214e-05	0.000349297	0.000221767	FGL2/HLA-DRA/IL12RB1/BCL6/TNFSF4/HLA-DRB1	6
BP	GO:0032689	negative regulation of interferon-gamma production	11/1177	42/18723	4.05504e-05	0.000349297	0.000221767	AXL/CD96/LAPTM5/HAVCR2/SLAMF1/TLR4/PDCD1LG2/LILRB4/TNFSF4/PRNP/HLA-DRB1	11
BP	GO:0002720	positive regulation of cytokine production involved in immune response	14/1177	65/18723	4.13355e-05	0.000355485	0.000225696	SASH3/LAPTM5/CD74/SLAMF1/IL1R1/NLRP3/TLR4/PLCG2/DDX58/IL18R1/KIT/TNFSF4/CD36/RSAD2	14
BP	GO:0030048	actin filament-based movement	21/1177	127/18723	4.18159e-05	0.00035846	0.000227585	WIPF1/PDE4B/WAS/MYO5A/ANK2/MYO1G/PDE4D/MYO1F/KCNJ8/PLN/FLNA/CAV1/PARVA/ATP1A2/TPM1/GSN/KCNE4/CACNA1C/VIL1/GJA1/JUP	21
BP	GO:0048565	digestive tract development	21/1177	127/18723	4.18159e-05	0.00035846	0.000227585	BCL2/TGFB3/IL6ST/SFRP1/TGFBR2/FOXF1/TCF21/SFRP2/GLI3/PRDM1/PDGFC/KIT/PDGFRA/GLI2/RARRES2/DACT1/MYOCD/RBPMS2/CDX2/WNT11/REG1A	21
BP	GO:0033623	regulation of integrin activation	7/1177	17/18723	4.2376e-05	0.000362679	0.000230263	CXCL13/JAM3/FERMT2/SELP/PLEK/PTGER4/CDH17	7
BP	GO:0007163	establishment or maintenance of cell polarity	30/1177	218/18723	4.37098e-05	0.000373409	0.000237076	DOCK2/DOCK8/MSN/PARVG/CCL19/CCR7/CLIC4/TEK/JAM3/FRMD4A/NCKAP1L/CD3G/RAC2/FOXF1/MAP1B/CDH5/PARVA/GSN/FEZ1/CCL21/CENPA/SPN/RHOB/RAC3/KIF2C/GJA1/AQP1/CAP2/CDX2/WNT11	30
BP	GO:0061564	axon development	52/1177	467/18723	4.37698e-05	0.000373409	0.000237076	BCL2/PALLD/SLIT2/CDH11/NRP1/BOC/MACF1/NEXN/EPHA3/JAM3/FLRT2/CXCL12/NIN/ITGA4/PTPRM/BMPR2/RAC2/NDN/RGMA/LAMA2/EGR2/DCLK1/FLNA/MAP1B/SLIT3/PLXNC1/ADARB1/MAP1A/TNC/TSPAN2/GLI3/VCL/FEZ1/JAK2/LAMB2/CHN1/THY1/GLI2/ISL1/OLFM1/APOE/IGSF9/NFIB/EPHA4/PTN/BMP7/NTN1/NGFR/SEMA3C/ERBB2/APOD/APOA1	52
BP	GO:0055123	digestive system development	22/1177	137/18723	4.39995e-05	0.000374769	0.000237939	BCL2/TGFB3/IL6ST/SFRP1/TGFBR2/FOXF1/TCF21/SFRP2/GLI3/PRDM1/PDGFC/KIT/BARX1/PDGFRA/GLI2/RARRES2/DACT1/MYOCD/RBPMS2/CDX2/WNT11/REG1A	22
BP	GO:0051146	striated muscle cell differentiation	36/1177	283/18723	4.42589e-05	0.000376377	0.00023896	CD53/MEF2C/BCL2/PLEKHO1/JAM2/GREM1/POPDC2/LMOD1/PDGFRB/PGM5/TMEM119/ASB2/IGF1/EHD2/MYH11/IGFBP5/PI16/TPM1/CSRP1/HOPX/RGS2/CFL2/CXCL9/PDGFRA/ISL1/TMOD1/CACNA1H/SMYD1/LDB3/BVES/CXCL10/MYOCD/RGS4/BARX2/PROX1/CEACAM5	36
BP	GO:0045861	negative regulation of proteolysis	42/1177	351/18723	4.59819e-05	0.000388782	0.000246836	SERPING1/LRRK2/IFI16/RECK/A2M/TNFAIP8/CD27/SERPINF1/C3/THBS1/TIMP2/TIMP3/CRYAB/SFRP2/MAP1A/COL6A3/GAS1/PI16/PAPLN/CD44/CST7/SPOCK2/PRNP/TIMP1/SPOCK1/LAMP3/LXN/MAGEA3/VIL1/BIRC5/EPHA4/AQP1/BIRC3/BST2/SERPINE2/CST2/CAMK2N1/PI3/LTF/WFDC2/SLPI/PCSK1N	42
BP	GO:0001837	epithelial to mesenchymal transition	24/1177	157/18723	4.60567e-05	0.000388782	0.000246836	EPHA3/TGFB3/FERMT2/GREM1/SFRP1/TGFBR2/EOMES/AKNA/PHLDB2/FLNA/TMEM100/DAB2/HEYL/DACT3/SFRP2/ENG/TGFBR3/TGFB1I1/ISL1/OLFM1/BMP7/FOXA2/WNT11/COL1A1	24
BP	GO:2000377	regulation of reactive oxygen species metabolic process	24/1177	157/18723	4.60567e-05	0.000388782	0.000246836	CYP1B1/BCL2/ITGB2/HVCN1/ITGAM/FBLN5/TLR6/THBS1/TLR4/RAC2/TGFBR2/TYROBP/PDGFRB/PLCG2/CRYAB/CD36/NOX4/ALOX5/AGTR1/BMP7/PON3/LCN2/MMP3/DUOXA2	24
BP	GO:0007254	JNK cascade	25/1177	167/18723	4.60974e-05	0.000388782	0.000246836	ARHGEF6/TLR7/RASSF2/LRRK2/PJA2/CYLD/CCL19/MDFIC/FCGR2B/CCR7/MAP4K1/SLAMF1/PTPN22/CD27/SH2D3C/NCF1/TLR4/RASGRP1/SFRP1/SFRP2/ROR2/CCL21/GADD45B/PTGER4/DACT1	25
BP	GO:0034767	positive regulation of ion transmembrane transport	25/1177	167/18723	4.60974e-05	0.000388782	0.000246836	CCR2/ANK2/PKD2/RAMP3/P2RX7/FLNA/PLCG2/ADRB2/KCNMB1/ABCB1/PTAFR/CCL2/TRPC1/CXCL9/JPH2/TREM2/CD19/CTSS/THY1/CXCL11/CXCL10/CX3CL1/IFNG/GAL/LCN2	25
BP	GO:0045807	positive regulation of endocytosis	18/1177	100/18723	4.61551e-05	0.000388782	0.000246836	LRRK2/CCL19/AXL/RAB31/CLIP3/C3/NCKAP1L/GREM1/CD14/PLCG2/DAB2/PPP3CC/CCL21/SFRP4/CD36/TREM2/APOE/PCSK9	18
BP	GO:0002448	mast cell mediated immunity	12/1177	50/18723	4.69678e-05	0.000395004	0.000250786	PIK3CG/BTK/CD84/PIK3CD/LAT2/RASGRP1/RAC2/PTGDS/FOXF1/FGR/KIT/BLK	12
BP	GO:0001916	positive regulation of T cell mediated cytotoxicity	9/1177	29/18723	4.72629e-05	0.000396859	0.000251964	CD1D/PTPRC/HLA-DRA/CD1C/CD1E/IL12RB1/MR1/HLA-DRB1/AZGP1	9
BP	GO:0034764	positive regulation of transmembrane transport	30/1177	219/18723	4.76685e-05	0.000399636	0.000253727	CCR2/ANK2/PKD2/CLIP3/C3/RAMP3/P2RX7/FLNA/PLCG2/ADRB2/IGF1/KCNMB1/ABCB1/PTAFR/CCL2/TRPC1/SORBS1/CXCL9/JPH2/TREM2/CD19/CTSS/THY1/CXCL11/CXCL10/CX3CL1/IFNG/GAL/LCN2/ITLN1	30
BP	GO:0008064	regulation of actin polymerization or depolymerization	27/1177	188/18723	4.91009e-05	0.000410354	0.000260532	GMFG/HCLS1/FCHSD2/EVL/WAS/CCR7/SLIT2/CORO1A/CXCL12/NCKAP1L/PREX1/PLEK/CYFIP2/LMOD1/HCK/CDC42EP3/GSN/SVIL/CCL21/CFL2/ELN/TMOD1/SPIRE2/ICAM1/RDX/VIL1/CCL11	27
BP	GO:0030308	negative regulation of cell growth	27/1177	188/18723	4.91009e-05	0.000410354	0.000260532	BCL2/SLIT2/NRP1/SMARCA2/FHL1/FRZB/GREM1/BMPR2/SFRP1/RGMA/CRYAB/SLIT3/RERG/DACT3/SFRP2/BCL6/PI16/RGS2/CDKN2A/GJA1/RGS4/BST2/SERPINE2/NTN1/SEMA3C/GNG4/WNT11	27
BP	GO:0032715	negative regulation of interleukin-6 production	14/1177	66/18723	4.9464e-05	0.000412742	0.000262048	CD84/SYT11/HAVCR2/SLAMF1/PTPN22/NCKAP1L/TLR4/BANK1/LILRB4/TNFAIP3/INPP5D/CX3CL1/KLF2/ORM1	14
BP	GO:0072677	eosinophil migration	8/1177	23/18723	4.98627e-05	0.000415418	0.000263747	CCL5/CCL2/CCL21/CCL13/PTGER4/CX3CL1/CCL8/CCL11	8
BP	GO:0035265	organ growth	26/1177	178/18723	5.0275e-05	0.0004182	0.000265514	MEF2C/HEG1/BCL2/BNC2/SASH3/DDR2/FGF7/TGFBR2/MEIS1/FGF2/ZFPM2/PDGFRB/IGF1/EVC/ANXA6/PI16/BASP1/RGS2/LEPR/TGFBR3/GJA1/RGS4/FGFR3/PROX1/COMP/RBP4	26
BP	GO:0002861	regulation of inflammatory response to antigenic stimulus	11/1177	43/18723	5.14187e-05	0.000426384	0.000270709	BTK/FCGR2B/CD28/CCR7/C3/LTA/HCK/FGR/TREM2/HLA-DRB1/PLA2G2D	11
BP	GO:0061383	trabecula morphogenesis	11/1177	43/18723	5.14187e-05	0.000426384	0.000270709	HEG1/TEK/ADAMTS1/GREM1/SFRP1/ENG/TGFBR3/MMP2/BMP7/COL1A1/RBP4	11
BP	GO:0014812	muscle cell migration	19/1177	110/18723	5.18322e-05	0.000429145	0.000272462	MEF2C/BCL2/PLEKHO1/AIF1/SLIT2/CCL5/NRP1/THBS4/ADAMTS1/TLR4/PDGFRB/IGF1/IGFBP5/PARVA/TPM1/NOX4/MYOCD/POSTN/ANXA1	19
BP	GO:0030832	regulation of actin filament length	27/1177	189/18723	5.3924e-05	0.000445772	0.000283019	GMFG/HCLS1/FCHSD2/EVL/WAS/CCR7/SLIT2/CORO1A/CXCL12/NCKAP1L/PREX1/PLEK/CYFIP2/LMOD1/HCK/CDC42EP3/GSN/SVIL/CCL21/CFL2/ELN/TMOD1/SPIRE2/ICAM1/RDX/VIL1/CCL11	27
BP	GO:0045637	regulation of myeloid cell differentiation	29/1177	210/18723	5.45853e-05	0.00045054	0.000286046	RASSF2/MEF2C/MAFB/EVI2B/HCLS1/ETS1/FBN1/CD74/GPR68/ITPKB/NCKAP1L/TLR4/C1QC/CD4/SFRP1/TYROBP/MEIS1/SPI1/LILRB4/CCR1/ROR2/TREM2/INPP5D/ZBTB16/KITLG/HLA-DRB1/CSF3R/IFNG/LTF	29
BP	GO:0051258	protein polymerization	37/1177	297/18723	5.47327e-05	0.000451058	0.000286375	GMFG/HCLS1/FCHSD2/EVL/AIF1/WAS/GAS7/CCR7/SLIT2/FAM107A/CORO1A/NIN/CLIP3/NCKAP1L/PREX1/CYFIP2/LMOD1/PSTPIP1/MAP1B/UBE2C/HCK/CDH5/CDC42EP3/CASQ2/GSN/JAK2/SVIL/CCL21/ELN/TMOD1/TPX2/SPIRE2/ICAM1/RDX/VIL1/CCL11/FGB	37
BP	GO:0060828	regulation of canonical Wnt signaling pathway	33/1177	253/18723	5.52529e-05	0.000454643	0.000288651	ZEB2/LRRK2/RECK/CYLD/RSPO3/RBMS3/FRZB/GREM1/FZD4/SFRP1/FGF2/DAB2/PRICKLE1/DACT3/SFRP2/DAAM2/CAV1/TLE4/GLI3/ROR2/SHISA3/SFRP4/IGFBP4/ISL1/DACT1/APOE/IGFBP6/JUP/NKD2/NOTUM/CTHRC1/WNT11/COL1A1	33
BP	GO:0043270	positive regulation of ion transport	35/1177	275/18723	5.5585e-05	0.000456	0.000289512	CCR2/ANK2/CCL5/PKD2/CXCL12/FHL1/MYLK/RAMP3/P2RX7/FLNA/PDGFRB/PLCG2/ADRB2/KCNMB1/ABCB1/PTAFR/CAV1/CCR1/CCL2/TRPC1/CXCL9/TACR2/JPH2/TREM2/CD19/CTSS/THY1/CXCL11/CXCL10/CX3CL1/IFNG/PRSS8/ADRA2A/GAL/LCN2	35
BP	GO:0034121	regulation of toll-like receptor signaling pathway	15/1177	75/18723	5.55889e-05	0.000456	0.000289512	PJA2/TLR1/PTPN22/FCRL3/TLR6/IRF4/CAV1/GFI1/TNFAIP3/CD300LF/CD36/TREM2/RSAD2/BIRC3/LTF	15
BP	GO:0048608	reproductive structure development	48/1177	424/18723	5.64532e-05	0.000462379	0.000293562	BCL2/AXL/RSPO3/SLIT2/PKD2/ADAMTS1/SERPINF1/C3/BMPR2/FZD4/SFRP1/DCN/EOMES/FLNA/ZFPM2/ADAM19/PDGFRB/TNFSF10/SLIT3/TCF21/VASH1/SFRP2/TNC/GLI3/BASP1/ROR2/NR2F2/PRDM1/KIT/PDGFRA/GLI2/SULF1/ICAM1/NUPR1/MYOCD/KITLG/GJA1/PTN/HTRA1/SERPINE2/BMP7/HOXA10/ANXA1/COL9A3/CDX2/GJB1/ASCL2/RBP4	48
BP	GO:0060349	bone morphogenesis	17/1177	93/18723	6.0792e-05	0.00049639	0.000315156	MEF2C/TEK/TGFB3/BMPR2/RAB23/GHR/TGFBR2/TMEM119/SFRP2/ANXA6/GLI3/SFRP4/FGFR3/CDX1/LTF/COL1A1/COMP	17
BP	GO:0097306	cellular response to alcohol	17/1177	93/18723	6.0792e-05	0.00049639	0.000315156	GNG2/CYBB/ABCA1/MAP4K1/SFRP1/PTGFR/SPI1/KLF9/KCNMB1/TP53INP1/TNC/TNFSF4/PTGER4/ADCY5/KLF2/JUP/PTGER2	17
BP	GO:0001704	formation of primary germ layer	20/1177	121/18723	6.35189e-05	0.000517864	0.000328789	ITGB2/ITGA4/BMPR2/EOMES/FOXF1/TWSG1/ITGAV/COL8A1/SFRP2/ITGA5/DUSP1/COL4A2/COL6A1/GJA1/ITGA8/MMP2/COL5A2/BMP7/COL5A1/WNT11	20
BP	GO:0045577	regulation of B cell differentiation	9/1177	30/18723	6.37718e-05	0.000519132	0.000329595	BTK/CD27/FCRL3/NCKAP1L/SLAMF8/SFRP1/INPP5D/NFAM1/IKZF3	9
BP	GO:0006898	receptor-mediated endocytosis	32/1177	244/18723	6.40482e-05	0.000520587	0.000330518	FCHSD2/CCL19/FCGR2B/STAB1/ITGB2/SYT11/ITGAM/RAB31/ITGA4/C3/GREM1/CALCRL/RAMP3/CD14/TGFBR2/PLCG2/DAB2/ADRB2/MSR1/ITGAV/LILRB4/CAV1/SIGLEC1/CCL21/HTR2B/SFRP4/CD36/FCER1G/APOE/APOC1/PCSK9/APOC3	32
BP	GO:0009410	response to xenobiotic stimulus	51/1177	462/18723	6.46282e-05	0.000524501	0.000333004	MEF2C/CYP1B1/BCL2/CYBB/PDE4B/TXNIP/ABCA1/CYP2U1/CXCR4/NCKAP1L/PTPRM/SLAMF8/SFRP1/TGFBR2/FMO2/TIMP2/VEGFC/PPP1R12A/PAM/ABCB1/MAP1B/LTA/SFRP2/CD38/SLC1A3/ENG/NNMT/GNAO1/FMO1/AIM2/HTR2B/DNMT3B/BCHE/PRNP/ICAM1/AOX1/LGALS1/CENPF/GGH/PTN/OXCT1/APOA2/SEMA3C/ANXA1/APOD/CYP2J2/APOA1/PON3/COL1A1/GAL/LCN2	51
BP	GO:0006809	nitric oxide biosynthetic process	15/1177	76/18723	6.52855e-05	0.00052665	0.000334368	CYP1B1/AIF1/PKD2/ATP2B4/TLR6/TLR4/CD34/PTGIS/CX3CR1/CAV1/JAK2/CD36/ICAM1/KLF2/IFNG	15
BP	GO:0032720	negative regulation of tumor necrosis factor production	15/1177	76/18723	6.52855e-05	0.00052665	0.000334368	AXL/GPNMB/SYT11/HAVCR2/SLAMF1/PTPN22/GPR18/TLR4/CLEC4A/CD34/IGF1/TNFAIP3/TREM2/CX3CL1/ORM1	15
BP	GO:2000379	positive regulation of reactive oxygen species metabolic process	15/1177	76/18723	6.52855e-05	0.00052665	0.000334368	ITGB2/HVCN1/ITGAM/TLR6/THBS1/TLR4/TGFBR2/TYROBP/PDGFRB/PLCG2/CD36/NOX4/AGTR1/LCN2/DUOXA2	15
BP	GO:0071692	protein localization to extracellular region	43/1177	368/18723	6.55693e-05	0.00052665	0.000334368	RAB8B/ABCA1/CCL5/FBN1/TGFB3/GPR68/FRMD4A/TLR4/PLEK/SFRP1/VEGFC/IGF1/PAM/CD38/JAK2/TACR2/BLK/TREM2/VIP/RSAD2/LTBP1/ISL1/APOE/ADCY5/NLGN2/ALOX5/GJA1/HLA-DRB1/IFNG/SUCNR1/OXCT1/FOXA2/SYT7/ANXA1/CAMK2N1/FAM3B/NMU/FGB/ADRA2A/GAL/COMP/RBP4/KRT20	43
BP	GO:0030889	negative regulation of B cell proliferation	7/1177	18/18723	6.55843e-05	0.00052665	0.000334368	BTK/FCGR2B/TYROBP/MNDA/TNFRSF13B/BLK/INPP5D	7
BP	GO:0046851	negative regulation of bone remodeling	7/1177	18/18723	6.55843e-05	0.00052665	0.000334368	GREM1/SFRP1/P2RX7/TMEM119/CD38/TNFAIP3/INPP5D	7
BP	GO:0150079	negative regulation of neuroinflammatory response	7/1177	18/18723	6.55843e-05	0.00052665	0.000334368	SYT11/PTPRC/IGF1/TNFRSF1B/CST7/TREM2/CX3CL1	7
BP	GO:1901222	regulation of NIK/NF-kappaB signaling	19/1177	112/18723	6.68338e-05	0.000535876	0.000340225	TLR7/RASSF2/CYLD/CCL19/LAPTM5/CD86/HAVCR2/PTPN22/CD27/NLRP3/TLR4/GREM1/CD14/SPI1/SASH1/LITAF/IL18R1/TREM2/BMP7	19
BP	GO:0061458	reproductive system development	48/1177	427/18723	6.72679e-05	0.000538547	0.000341921	BCL2/AXL/RSPO3/SLIT2/PKD2/ADAMTS1/SERPINF1/C3/BMPR2/FZD4/SFRP1/DCN/EOMES/FLNA/ZFPM2/ADAM19/PDGFRB/TNFSF10/SLIT3/TCF21/VASH1/SFRP2/TNC/GLI3/BASP1/ROR2/NR2F2/PRDM1/KIT/PDGFRA/GLI2/SULF1/ICAM1/NUPR1/MYOCD/KITLG/GJA1/PTN/HTRA1/SERPINE2/BMP7/HOXA10/ANXA1/COL9A3/CDX2/GJB1/ASCL2/RBP4	48
BP	GO:0002369	T cell cytokine production	10/1177	37/18723	6.76874e-05	0.000540284	0.000343024	SASH3/CCR2/SLAMF1/IL1R1/NLRP3/LILRB4/TNFRSF1B/IL18R1/TNFSF4/RSAD2	10
BP	GO:0002724	regulation of T cell cytokine production	10/1177	37/18723	6.76874e-05	0.000540284	0.000343024	SASH3/CCR2/SLAMF1/IL1R1/NLRP3/LILRB4/TNFRSF1B/IL18R1/TNFSF4/RSAD2	10
BP	GO:0035296	regulation of tube diameter	22/1177	141/18723	6.87511e-05	0.000546829	0.000347179	KCNMA1/BMPR2/EDNRA/ADRB2/KCNMB1/ITGA1/SOD3/ACTA2/CD38/CAV1/ATP1A2/RGS2/HTR2B/ICAM1/APOE/TBXAS1/GJA1/AGTR1/KLF2/FGB/ADRA2A/COMP	22
BP	GO:0097746	blood vessel diameter maintenance	22/1177	141/18723	6.87511e-05	0.000546829	0.000347179	KCNMA1/BMPR2/EDNRA/ADRB2/KCNMB1/ITGA1/SOD3/ACTA2/CD38/CAV1/ATP1A2/RGS2/HTR2B/ICAM1/APOE/TBXAS1/GJA1/AGTR1/KLF2/FGB/ADRA2A/COMP	22
BP	GO:0045069	regulation of viral genome replication	16/1177	85/18723	6.88151e-05	0.000546829	0.000347179	BCL2/IFI16/CD28/APOBEC3G/CCL5/APOBEC3H/ADARB1/IFIH1/IFIT1/TOP2A/RSAD2/OAS2/BST2/PROX1/LTF/SLPI	16
BP	GO:0090092	regulation of transmembrane receptor protein serine/threonine kinase signaling pathway	33/1177	256/18723	6.97887e-05	0.000553128	0.000351178	ZEB2/FBN1/CILP/TGFB3/FSTL1/THBS1/GREM1/BMPR2/SFRP1/RGMA/EMILIN1/DAB2/TWSG1/SFRP2/CAV1/CDH5/ENG/ZNF423/JAK2/CHRDL1/SFRP4/TGFBR3/GREM2/TGFB1I1/LTBP1/SULF1/TTK/MYOCD/RBPMS2/HTRA1/HTRA3/BMP7/ASPN	33
BP	GO:0032412	regulation of ion transmembrane transporter activity	34/1177	267/18723	6.98152e-05	0.000553128	0.000351178	MEF2C/CLIC2/PDE4B/CCR2/ANK2/PKD2/PDE4D/FHL1/STOM/PLN/AHNAK/PLCG2/ADRB2/ABCB1/PTAFR/GEM/FXYD6/REM1/SLMAP/CAV1/CCL2/ATP1A2/CASQ2/KCNE4/JPH2/TREM2/CTSS/PRNP/NLGN2/IFNG/PCSK9/JPH1/ADRA2A/GAL	34
BP	GO:1900046	regulation of hemostasis	14/1177	68/18723	6.99973e-05	0.000553748	0.000351572	SERPING1/SH2B3/THBS1/CD34/CAV1/FAP/PDGFRA/CD36/APOE/PROC/SERPINE2/FOXA2/FGB/COMP	14
BP	GO:0001779	natural killer cell differentiation	8/1177	24/18723	7.06872e-05	0.000554581	0.000352101	AXL/PTPRC/SLAMF1/PIK3CD/RASGRP1/ZNF683/PRDM1/TOX	8
BP	GO:0003148	outflow tract septum morphogenesis	8/1177	24/18723	7.06872e-05	0.000554581	0.000352101	NRP1/BMPR2/TGFBR2/ZFPM2/PARVA/ENG/ISL1/SEMA3C	8
BP	GO:0051043	regulation of membrane protein ectodomain proteolysis	8/1177	24/18723	7.06872e-05	0.000554581	0.000352101	RGMA/TIMP2/TIMP3/TNFRSF1B/TIMP1/APOE/IFNG/ADRA2A	8
BP	GO:0051496	positive regulation of stress fiber assembly	12/1177	52/18723	7.10551e-05	0.000554581	0.000352101	GPR65/EVL/NRP1/TGFB3/FERMT2/SFRP1/TPM1/LPAR1/NOX4/MYOC/APOA1/WNT11	12
BP	GO:0001768	establishment of T cell polarity	6/1177	13/18723	7.12468e-05	0.000554581	0.000352101	DOCK2/DOCK8/CCL19/CCR7/GSN/CCL21	6
BP	GO:0002430	complement receptor mediated signaling pathway	6/1177	13/18723	7.12468e-05	0.000554581	0.000352101	C3AR1/CMKLR1/FPR3/C5AR1/CR2/FPR1	6
BP	GO:0033700	phospholipid efflux	6/1177	13/18723	7.12468e-05	0.000554581	0.000352101	ABCA1/APOE/APOA2/APOC1/APOC3/APOA1	6
BP	GO:0043379	memory T cell differentiation	6/1177	13/18723	7.12468e-05	0.000554581	0.000352101	FGL2/HLA-DRA/IL12RB1/BCL6/TNFSF4/HLA-DRB1	6
BP	GO:0060100	positive regulation of phagocytosis, engulfment	6/1177	13/18723	7.12468e-05	0.000554581	0.000352101	RAB31/C3/NCKAP1L/PLCG2/CD36/TREM2	6
BP	GO:0070486	leukocyte aggregation	6/1177	13/18723	7.12468e-05	0.000554581	0.000352101	MSN/JAM2/RAC2/ZAP70/CD44/BMP7	6
BP	GO:1905155	positive regulation of membrane invagination	6/1177	13/18723	7.12468e-05	0.000554581	0.000352101	RAB31/C3/NCKAP1L/PLCG2/CD36/TREM2	6
BP	GO:0048880	sensory system development	44/1177	381/18723	7.14406e-05	0.000555279	0.000352544	CYP1B1/BCL2/VIM/CLIC4/ITGAM/RHOJ/NRP1/FBN1/ATP2B4/PBX3/EFEMP1/SERPINF1/C3/PTPRM/BMPR2/ALDH1A3/FZD4/TGFBR2/C1QA/MEIS1/COL8A2/FGF2/PDGFRB/CRYAB/TWSG1/COL8A1/MFAP5/GLI3/PRDM1/CACNA1C/CHRDL1/LAMB2/PDGFRA/THY1/MAF/ISL1/TMOD1/PTN/COL5A2/BMP7/COL5A1/SLC39A5/PROX1/RBP4	44
BP	GO:0051928	positive regulation of calcium ion transport	20/1177	122/18723	7.15615e-05	0.000555409	0.000352626	ANK2/CCL5/PKD2/CXCL12/MYLK/RAMP3/P2RX7/PDGFRB/PLCG2/CAV1/CCR1/CCL2/TRPC1/CXCL9/JPH2/CD19/THY1/CXCL11/CXCL10/CX3CL1	20
BP	GO:0061138	morphogenesis of a branching epithelium	26/1177	182/18723	7.35667e-05	0.000570142	0.000361981	BCL2/RSPO3/SLIT2/CLIC4/PKD2/NRP1/FGF7/GREM1/SFRP1/TGFBR2/EDNRA/FGF2/FOXF1/TCF21/SFRP2/TNC/GLI3/ENG/NTN4/GLI2/SULF1/TGM2/BMP7/SEMA3C/CCL11/PROX1	26
BP	GO:0045667	regulation of osteoblast differentiation	21/1177	132/18723	7.47792e-05	0.000578697	0.000367412	RASSF2/MEF2C/DDR2/FERMT2/IL6ST/GREM1/BMPR2/SFRP1/VEGFC/FGF2/PRKD1/TMEM119/IGF1/TWSG1/HAND2/SFRP2/IGFBP5/GLI3/BMP7/CTHRC1/LTF	21
BP	GO:0035150	regulation of tube size	22/1177	142/18723	7.66151e-05	0.000592046	0.000375888	KCNMA1/BMPR2/EDNRA/ADRB2/KCNMB1/ITGA1/SOD3/ACTA2/CD38/CAV1/ATP1A2/RGS2/HTR2B/ICAM1/APOE/TBXAS1/GJA1/AGTR1/KLF2/FGB/ADRA2A/COMP	22
BP	GO:0007565	female pregnancy	27/1177	193/18723	7.77719e-05	0.000600115	0.000381011	BCL2/ETS1/RECK/ARHGDIB/HAVCR2/TGFB3/BMPR2/TGFBR2/IGFBP7/PAM/SYDE1/IGFBP5/PNOC/CD38/RGS2/NR2F2/PRDM1/FBLN1/TIMP1/AKR1B1/GJA1/COL16A1/PTN/MMP2/SLC2A1/A1CF/MMP7	27
BP	GO:0007200	phospholipase C-activating G protein-coupled receptor signaling pathway	18/1177	104/18723	7.87462e-05	0.000606756	0.000385227	GPR65/P2RY10/P2RY8/C3AR1/CMKLR1/GPR18/FPR3/GPR174/CX3CR1/C5AR1/HTR2B/LPAR1/VIP/AGTR1/FPR1/TGM2/F2RL2/ADRA2A	18
BP	GO:0035987	endodermal cell differentiation	11/1177	45/18723	8.0807e-05	0.00062084	0.000394168	ITGB2/ITGA4/EOMES/ITGAV/COL8A1/ITGA5/COL4A2/COL6A1/MMP2/COL5A2/COL5A1	11
BP	GO:0048546	digestive tract morphogenesis	11/1177	45/18723	8.0807e-05	0.00062084	0.000394168	BCL2/SFRP1/FOXF1/TCF21/SFRP2/GLI3/PDGFRA/GLI2/DACT1/RBPMS2/WNT11	11
BP	GO:0045669	positive regulation of osteoblast differentiation	14/1177	69/18723	8.27983e-05	0.000635224	0.000403301	MEF2C/DDR2/FERMT2/IL6ST/BMPR2/FGF2/PRKD1/TMEM119/IGF1/SFRP2/GLI3/BMP7/CTHRC1/LTF	14
BP	GO:0001782	B cell homeostasis	9/1177	31/18723	8.48774e-05	0.000650239	0.000412834	DOCK10/MEF2C/BCL2/TNFSF13B/DOCK11/CD74/NCKAP1L/TNFRSF13B/TNFAIP3	9
BP	GO:0009595	detection of biotic stimulus	10/1177	38/18723	8.67256e-05	0.000661547	0.000420013	LY96/CD1D/TLR1/TLR6/NLRP3/TLR4/SRPX/FAP/TREM2/HLA-DRB1	10
BP	GO:0048246	macrophage chemotaxis	10/1177	38/18723	8.67256e-05	0.000661547	0.000420013	CSF1R/C3AR1/CMKLR1/CCL5/SLAMF1/THBS1/SLAMF8/CCL2/C5AR1/RARRES2	10
BP	GO:0097242	amyloid-beta clearance	10/1177	38/18723	8.67256e-05	0.000661547	0.000420013	ITGB2/ITGAM/C3/MSR1/C5AR1/CD36/TREM2/APOE/MYOCD/IFNG	10
BP	GO:2001257	regulation of cation channel activity	26/1177	184/18723	8.85068e-05	0.000674169	0.000428027	MEF2C/CLIC2/PDE4B/CCR2/ANK2/PKD2/PDE4D/STOM/PLN/AHNAK/PLCG2/ADRB2/GEM/REM1/SLMAP/CAV1/CCL2/CASQ2/KCNE4/JPH2/TREM2/CTSS/NLGN2/IFNG/JPH1/GAL	26
BP	GO:0061045	negative regulation of wound healing	15/1177	78/18723	8.92045e-05	0.000678514	0.000430786	SERPING1/SH2B3/THBS1/CD34/PHLDB2/FGF2/FAP/PDGFRA/CLDN3/APOE/ALOX5/GJA1/PROC/SERPINE2/FGB	15
BP	GO:0062207	regulation of pattern recognition receptor signaling pathway	18/1177	105/18723	8.95446e-05	0.00067931	0.000431291	PJA2/TLR1/PTPN22/FCRL3/TLR6/TLR4/IRF4/SLC15A3/CAV1/GFI1/TNFAIP3/CD300LF/CD36/TREM2/RSAD2/BIRC3/DDX60/LTF	18
BP	GO:0052548	regulation of endopeptidase activity	48/1177	432/18723	8.9564e-05	0.00067931	0.000431291	SERPING1/IFI16/RECK/A2M/TNFAIP8/FAS/ARL6IP5/LAPTM5/CD27/NLRP3/SERPINF1/C3/THBS1/CYFIP2/TIMP2/TIMP3/TNFSF10/CRYAB/SFRP2/COL6A3/PAPLN/CD44/CST7/GSN/JAK2/AIM2/SPOCK2/PRNP/TIMP1/SPOCK1/LAMP3/LXN/MAGEA3/VIL1/BIRC5/EPHA4/AQP1/BIRC3/CASP1/BST2/SERPINE2/NGFR/CST2/PI3/LTF/WFDC2/SLPI/PCSK1N	48
BP	GO:0043122	regulation of I-kappaB kinase/NF-kappaB signaling	32/1177	249/18723	9.46343e-05	0.000716748	0.00045506	TRIM22/APOL3/CCL19/CCR7/CD74/TLR6/TLR4/CD4/FLNA/PRKD1/PLCG2/TNFSF10/CD40/LILRB4/LITAF/TNFAIP3/CCL21/HTR2B/CD36/TREM2/LPAR1/LGALS1/GJA1/CX3CL1/PIM2/HLA-DRB1/TGM2/BIRC3/CASP1/BST2/LTF/UBD	32
BP	GO:0010324	membrane invagination	22/1177	144/18723	9.47848e-05	0.000716869	0.000455137	ARHGAP25/AIF1/FCGR2B/ITGB2/ABCA1/SYT11/ITGAM/RAB31/C3/NCKAP1L/THBS1/RAC2/ELMO1/PLCG2/MSR1/FCGR1A/GSN/CD36/TREM2/SPIRE2/AURKB/IGLL1	22
BP	GO:0002523	leukocyte migration involved in inflammatory response	7/1177	19/18723	9.82192e-05	0.000736796	0.000467788	SLAMF1/JAM3/NLRP3/SLAMF8/ALOX5/CX3CL1/PTN	7
BP	GO:0044546	NLRP3 inflammasome complex assembly	7/1177	19/18723	9.82192e-05	0.000736796	0.000467788	TLR6/TLR4/PLCG2/GBP5/AIM2/CD36/TREM2	7
BP	GO:0048245	eosinophil chemotaxis	7/1177	19/18723	9.82192e-05	0.000736796	0.000467788	CCL5/CCL2/CCL21/CCL13/CX3CL1/CCL8/CCL11	7
BP	GO:0031664	regulation of lipopolysaccharide-mediated signaling pathway	8/1177	25/18723	9.82486e-05	0.000736796	0.000467788	LY86/LY96/SASH1/CD180/TNFAIP3/CD36/CX3CL1/LTF	8
BP	GO:0072012	glomerulus vasculature development	8/1177	25/18723	9.82486e-05	0.000736796	0.000467788	PECAM1/TEK/CD34/PDGFRB/TCF21/ACTA2/PDGFRA/BMP7	8
BP	GO:1904996	positive regulation of leukocyte adhesion to vascular endothelial cell	8/1177	25/18723	9.82486e-05	0.000736796	0.000467788	ETS1/CCR2/ITGB2/ITGA4/SELP/PTAFR/ICAM1/ALOX5	8
BP	GO:0007157	heterophilic cell-cell adhesion via plasma membrane cell adhesion molecules	11/1177	46/18723	0.000100227	0.000749526	0.000475871	VCAM1/ITGAL/CD6/SELP/CD209/HMCN1/CADM3/ICAM1/SCARF2/REG3A/CEACAM5	11
BP	GO:0061028	establishment of endothelial barrier	11/1177	46/18723	0.000100227	0.000749526	0.000475871	PPP1R16B/MSN/PECAM1/PDE4D/CDH5/VCL/CLDN5/ICAM1/RDX/CLDN3/PROC	11
BP	GO:0150063	visual system development	43/1177	375/18723	0.000101076	0.000754812	0.000479227	CYP1B1/BCL2/VIM/CLIC4/ITGAM/RHOJ/NRP1/FBN1/ATP2B4/PBX3/EFEMP1/SERPINF1/C3/PTPRM/BMPR2/ALDH1A3/FZD4/TGFBR2/C1QA/MEIS1/COL8A2/FGF2/PDGFRB/CRYAB/TWSG1/COL8A1/MFAP5/GLI3/PRDM1/CACNA1C/CHRDL1/LAMB2/PDGFRA/THY1/MAF/TMOD1/PTN/COL5A2/BMP7/COL5A1/SLC39A5/PROX1/RBP4	43
BP	GO:0002062	chondrocyte differentiation	18/1177	106/18723	0.000101627	0.000757867	0.000481167	MEF2C/EFEMP1/GREM1/BMPR2/TGFBR2/SFRP2/ANXA6/GLI3/ZBTB16/GLI2/MAF/SULF1/NFIB/RUNX3/MKX/FGFR3/TGFBI/COMP	18
BP	GO:0001706	endoderm formation	12/1177	54/18723	0.000105105	0.000781621	0.000496248	ITGB2/ITGA4/EOMES/ITGAV/COL8A1/ITGA5/DUSP1/COL4A2/COL6A1/MMP2/COL5A2/COL5A1	12
BP	GO:0010524	positive regulation of calcium ion transport into cytosol	12/1177	54/18723	0.000105105	0.000781621	0.000496248	PKD2/RAMP3/P2RX7/CAV1/TRPC1/CXCL9/JPH2/CD19/THY1/CXCL11/CXCL10/CX3CL1	12
BP	GO:0030101	natural killer cell activation	16/1177	88/18723	0.000106008	0.000787235	0.000499812	AXL/CD2/PTPRC/HAVCR2/CORO1A/SLAMF1/PTPN22/PIK3CD/RASGRP1/SLAMF7/TYROBP/FGR/ZNF683/PRDM1/IL18R1/TOX	16
BP	GO:0001649	osteoblast differentiation	30/1177	229/18723	0.000109188	0.000809725	0.000514091	RASSF2/MEF2C/DDR2/GPNMB/FERMT2/IL6ST/GREM1/BMPR2/SFRP1/VEGFC/FGF2/PRKD1/TMEM119/IGF1/TWSG1/HAND2/SFRP2/IGFBP5/TNC/GLI3/VCAN/GLI2/COL6A1/MYOC/BMP7/ITGA11/CTHRC1/LTF/WNT11/COL1A1	30
BP	GO:0031346	positive regulation of cell projection organization	41/1177	353/18723	0.000109671	0.000812174	0.000515646	RAB8B/CCL19/DOCK11/CCR7/SLIT2/ARSB/NRP1/MACF1/EPHA3/CXCL12/TGFB3/NIN/SERPINF1/BMPR2/RAC2/FZD4/DPYSL3/ENPP2/RGMA/P2RX7/FLNA/PRKD1/MAP1B/PLXNC1/CDC42EP3/ROR2/RGS2/FEZ1/CCL21/KIT/TOX/VIL1/APOE/EPHA4/CX3CL1/PTN/BMP7/NTN1/EPS8L3/ITPKA/LCN2	41
BP	GO:0045622	regulation of T-helper cell differentiation	10/1177	39/18723	0.000110114	0.000813678	0.000516601	CCL19/CD86/HLA-DRA/NLRP3/IRF4/IL12RB1/BCL6/TNFSF4/HLA-DRB1/ANXA1	10
BP	GO:0043534	blood vessel endothelial cell migration	25/1177	176/18723	0.000110179	0.000813678	0.000516601	MEF2C/ETS1/STAT5A/SLIT2/RHOJ/NRP1/ATP2B4/THBS1/GREM1/CLEC14A/MEOX2/VEGFC/FGF2/PRKD1/VASH1/CD40/MMRN2/AKT3/CDH5/SRPX2/APOE/JUP/ANXA1/APOA1/FGFBP1	25
BP	GO:0007435	salivary gland morphogenesis	9/1177	32/18723	0.000111547	0.000822637	0.000522288	NRP1/TGFB3/FGF7/TWSG1/NTN4/NFIB/TGM2/BMP7/SEMA3C	9
BP	GO:0099024	plasma membrane invagination	21/1177	136/18723	0.00011605	0.000854667	0.000542624	ARHGAP25/AIF1/FCGR2B/ITGB2/ABCA1/ITGAM/RAB31/C3/NCKAP1L/THBS1/RAC2/ELMO1/PLCG2/MSR1/FCGR1A/GSN/CD36/TREM2/SPIRE2/AURKB/IGLL1	21
BP	GO:0007043	cell-cell junction assembly	22/1177	146/18723	0.000116687	0.000858174	0.000544851	HEG1/PECAM1/PRKCH/MPDZ/ANK2/CDH11/JAM3/EPB41L3/TLN1/GPBAR1/CNTNAP1/CAV1/CDH5/VCL/GJA4/CLDN5/CLDN3/GJA1/JUP/GJB1/CNTNAP2/WNT11	22
BP	GO:0001767	establishment of lymphocyte polarity	6/1177	14/18723	0.000118051	0.000860905	0.000546585	DOCK2/DOCK8/CCL19/CCR7/GSN/CCL21	6
BP	GO:0002467	germinal center formation	6/1177	14/18723	0.000118051	0.000860905	0.000546585	MEF2C/TNFSF13B/KLHL6/CXCL13/BCL6/TNFAIP3	6
BP	GO:0002517	T cell tolerance induction	6/1177	14/18723	0.000118051	0.000860905	0.000546585	TGFBR2/CD3E/ICOS/LILRB4/IL2RA/LILRB2	6
BP	GO:0035589	G protein-coupled purinergic nucleotide receptor signaling pathway	6/1177	14/18723	0.000118051	0.000860905	0.000546585	P2RY10/GPR34/P2RY8/P2RY14/P2RY13/PTAFR	6
BP	GO:0060841	venous blood vessel development	6/1177	14/18723	0.000118051	0.000860905	0.000546585	HEG1/BMPR2/FOXF1/ENG/SEMA3C/PROX1	6
BP	GO:0090715	immunological memory formation process	6/1177	14/18723	0.000118051	0.000860905	0.000546585	FGL2/HLA-DRA/IL12RB1/BCL6/TNFSF4/HLA-DRB1	6
BP	GO:0045055	regulated exocytosis	30/1177	230/18723	0.000118189	0.000860905	0.000546585	PIK3CG/LRRK2/BTK/CD84/CCR2/FCGR2B/ITGB2/SYT11/ITGAM/CORO1A/PIK3CD/LAT2/RAB31/NCKAP1L/RASGRP1/RAC2/PLEK/STX11/PTGDS/SPI1/FOXF1/PTAFR/HCK/FGR/KIT/BLK/CACNA1H/STEAP2/SYT7/ADRA2A	30
BP	GO:0014911	positive regulation of smooth muscle cell migration	11/1177	47/18723	0.000123493	0.00089587	0.000568784	BCL2/AIF1/CCL5/NRP1/ADAMTS1/TLR4/PDGFRB/IGF1/IGFBP5/NOX4/POSTN	11
BP	GO:0045581	negative regulation of T cell differentiation	11/1177	47/18723	0.000123493	0.00089587	0.000568784	FGL2/CD74/DTX1/LILRB4/BCL6/GLI3/TNFSF4/LAG3/RUNX3/ERBB2/ANXA1	11
BP	GO:0097028	dendritic cell differentiation	11/1177	47/18723	0.000123493	0.00089587	0.000568784	CCL19/AXL/FCGR2B/CCR7/IRF4/TGFBR2/SPI1/LILRB2/BLK/TREM2/UBD	11
BP	GO:0045620	negative regulation of lymphocyte differentiation	12/1177	55/18723	0.000126834	0.000918217	0.000582972	FGL2/CD74/SFRP1/DTX1/LILRB4/BCL6/GLI3/TNFSF4/LAG3/RUNX3/ERBB2/ANXA1	12
BP	GO:0015833	peptide transport	33/1177	264/18723	0.000126918	0.000918217	0.000582972	RAB8B/ABCA1/CCL5/CD74/GPR68/SFRP1/SLC15A3/CD209/CD38/JAK2/TACR2/BLK/VIP/ISL1/ADCY5/NLGN2/ALOX5/GJA1/HLA-DRB1/IFNG/OXCT1/FOXA2/SYT7/ANXA1/CDH17/SLC15A1/CAMK2N1/FAM3B/NMU/FGB/ADRA2A/GAL/RBP4	33
BP	GO:0032409	regulation of transporter activity	37/1177	310/18723	0.000134121	0.000966498	0.000613625	MEF2C/CLIC2/BCL2/PDE4B/CCR2/ANK2/PKD2/PDE4D/FHL1/STOM/PLN/AHNAK/PLCG2/ADRB2/ABCB1/PTAFR/GEM/FXYD6/REM1/SLMAP/CAV1/CCL2/ATP1A2/CASQ2/KCNE4/JPH2/TREM2/CTSS/PRNP/NLGN2/GJA1/IFNG/APOA2/PCSK9/JPH1/ADRA2A/GAL	37
BP	GO:0019883	antigen processing and presentation of endogenous antigen	8/1177	26/18723	0.000134135	0.000966498	0.000613625	CD1D/CD74/HLA-DRA/CD1C/CD1E/HLA-DRB1/ERAP2/AZGP1	8
BP	GO:0021952	central nervous system projection neuron axonogenesis	8/1177	26/18723	0.000134135	0.000966498	0.000613625	SLIT2/CDH11/NIN/DCLK1/ADARB1/GLI2/NFIB/EPHA4	8
BP	GO:0010717	regulation of epithelial to mesenchymal transition	17/1177	99/18723	0.000136227	0.000980249	0.000622356	EPHA3/TGFB3/FERMT2/GREM1/SFRP1/TGFBR2/PHLDB2/DAB2/DACT3/SFRP2/ENG/TGFB1I1/ISL1/OLFM1/BMP7/FOXA2/COL1A1	17
BP	GO:0030501	positive regulation of bone mineralization	10/1177	40/18723	0.00013862	0.000994782	0.000631582	MEF2C/TGFB3/BMPR2/P2RX7/TMEM119/ADRB2/ALOX5/PTN/BMP7/LTF	10
BP	GO:1904994	regulation of leukocyte adhesion to vascular endothelial cell	10/1177	40/18723	0.00013862	0.000994782	0.000631582	ETS1/CCR2/ITGB2/CXCL12/ITGA4/SELP/PTAFR/CCL21/ICAM1/ALOX5	10
BP	GO:0046209	nitric oxide metabolic process	15/1177	81/18723	0.000139345	0.000998642	0.000634033	CYP1B1/AIF1/PKD2/ATP2B4/TLR6/TLR4/CD34/PTGIS/CX3CR1/CAV1/JAK2/CD36/ICAM1/KLF2/IFNG	15
BP	GO:0034104	negative regulation of tissue remodeling	7/1177	20/18723	0.000142933	0.00102024	0.000647744	GREM1/SFRP1/P2RX7/TMEM119/CD38/TNFAIP3/INPP5D	7
BP	GO:0071379	cellular response to prostaglandin stimulus	7/1177	20/18723	0.000142933	0.00102024	0.000647744	GNG2/SFRP1/PTGFR/TNC/TNFSF4/PTGER4/PTGER2	7
BP	GO:0140632	inflammasome complex assembly	7/1177	20/18723	0.000142933	0.00102024	0.000647744	TLR6/TLR4/PLCG2/GBP5/AIM2/CD36/TREM2	7
BP	GO:0045670	regulation of osteoclast differentiation	13/1177	64/18723	0.00014557	0.00103767	0.000658814	RASSF2/MAFB/FBN1/GPR68/TLR4/SFRP1/TYROBP/LILRB4/CCR1/TREM2/INPP5D/IFNG/LTF	13
BP	GO:0002686	negative regulation of leukocyte migration	11/1177	48/18723	0.000151202	0.00107638	0.000683388	SLIT2/CXCL12/GPR18/GREM1/SLAMF8/EMILIN1/CCL2/CCL21/PTGER4/DUSP1/APOD	11
BP	GO:0045071	negative regulation of viral genome replication	12/1177	56/18723	0.000152299	0.00108274	0.000687428	IFI16/APOBEC3G/CCL5/APOBEC3H/IFIH1/IFIT1/RSAD2/OAS2/BST2/PROX1/LTF/SLPI	12
BP	GO:0009306	protein secretion	41/1177	359/18723	0.000158365	0.00112437	0.00071386	RAB8B/ABCA1/CCL5/TGFB3/GPR68/FRMD4A/TLR4/PLEK/SFRP1/VEGFC/IGF1/PAM/CD38/JAK2/TACR2/BLK/TREM2/VIP/RSAD2/ISL1/APOE/ADCY5/NLGN2/ALOX5/GJA1/HLA-DRB1/IFNG/SUCNR1/OXCT1/FOXA2/SYT7/ANXA1/CAMK2N1/FAM3B/NMU/FGB/ADRA2A/GAL/COMP/RBP4/KRT20	41
BP	GO:2001057	reactive nitrogen species metabolic process	15/1177	82/18723	0.000160779	0.00113999	0.000723776	CYP1B1/AIF1/PKD2/ATP2B4/TLR6/TLR4/CD34/PTGIS/CX3CR1/CAV1/JAK2/CD36/ICAM1/KLF2/IFNG	15
BP	GO:0032535	regulation of cellular component size	43/1177	383/18723	0.000162395	0.00114992	0.000730078	GMFG/HCLS1/FCHSD2/MSN/EVL/WAS/CCR7/SLIT2/KCNMA1/NRP1/VAV1/CORO1A/MACF1/CXCL12/IL7R/NCKAP1L/BMPR2/PREX1/PLEK/RGMA/P2RX7/CYFIP2/LMOD1/MAP1B/HCK/AKT3/CDC42EP3/GSN/SVIL/CCL21/CFL2/ELN/TMOD1/SPIRE2/ICAM1/OLFM1/RDX/VIL1/APOE/AQP1/NTN1/SEMA3C/CCL11	43
BP	GO:0007259	receptor signaling pathway via JAK-STAT	24/1177	170/18723	0.000164943	0.00116642	0.000740553	IL10RA/CYP1B1/HCLS1/CSF1R/STAT4/CCR2/SH2B3/STAT5A/PTPRC/CCL5/PKD2/IL6ST/GHR/STAT2/IGF1/CD40/CAV1/CCL2/JAK2/KIT/ISL1/AKR1B1/IFNG/FGFR3	24
BP	GO:0035592	establishment of protein localization to extracellular region	41/1177	360/18723	0.000168156	0.00118756	0.000753975	RAB8B/ABCA1/CCL5/TGFB3/GPR68/FRMD4A/TLR4/PLEK/SFRP1/VEGFC/IGF1/PAM/CD38/JAK2/TACR2/BLK/TREM2/VIP/RSAD2/ISL1/APOE/ADCY5/NLGN2/ALOX5/GJA1/HLA-DRB1/IFNG/SUCNR1/OXCT1/FOXA2/SYT7/ANXA1/CAMK2N1/FAM3B/NMU/FGB/ADRA2A/GAL/COMP/RBP4/KRT20	41
BP	GO:0048524	positive regulation of viral process	13/1177	65/18723	0.000171629	0.00121048	0.000768529	AXL/MDFIC/CD28/CCL5/CD74/STOM/CD4/CD209/ADARB1/IFIT1/TOP2A/LGALS1/HLA-DRB1	13
BP	GO:0062197	cellular response to chemical stress	39/1177	337/18723	0.000172223	0.0012129	0.000770066	CYP1B1/BCL2/LRRK2/ETS1/BTK/AIF1/IL18BP/FAS/AXL/ARL6IP5/PKD2/RCSD1/FBLN5/TLR6/NCF1/MYLK/TLR4/PRKD1/SOD3/TP53INP1/CAV1/TPM1/TNFAIP3/JAK2/PDGFRA/CD36/TREM2/DNMT3B/RHOB/AKR1B1/ALOX5/MMP2/AQP1/KLF2/BMP7/ANXA1/SLC2A1/LCN2/MMP3	39
BP	GO:0051897	positive regulation of protein kinase B signaling	19/1177	120/18723	0.000172427	0.0012129	0.000770066	PIK3CG/HCLS1/CCL19/AXL/CD28/CCR7/TEK/PIK3CD/FERMT2/THBS1/RAMP3/TNFAIP8L3/FGF2/CX3CR1/IGFBP5/ENG/CCL21/CX3CL1/MYOC	19
BP	GO:0097696	receptor signaling pathway via STAT	25/1177	181/18723	0.000172988	0.00121447	0.000771059	IL10RA/CYP1B1/HCLS1/CSF1R/STAT4/CCR2/SH2B3/STAT5A/PTPRC/CCL5/PKD2/IL7R/IL6ST/GHR/STAT2/IGF1/CD40/CAV1/CCL2/JAK2/KIT/ISL1/AKR1B1/IFNG/FGFR3	25
BP	GO:0032733	positive regulation of interleukin-10 production	10/1177	41/18723	0.000173105	0.00121447	0.000771059	SASH3/CD28/TLR4/IRF4/CD34/PLCG2/CD40LG/CD83/TNFSF4/TREM2	10
BP	GO:0050830	defense response to Gram-positive bacterium	17/1177	101/18723	0.000175271	0.00122805	0.000779681	RNASE6/GBP2/TNFSF8/HAVCR2/IL7R/GBP4/MPEG1/MR1/LTA/FGR/C5AR1/CD36/RARRES2/CTSG/DEFA6/DEFB1/LYZ	17
BP	GO:0032872	regulation of stress-activated MAPK cascade	26/1177	192/18723	0.00017915	0.00125358	0.00079589	RASSF2/PJA2/CYLD/FAS/CCL19/MDFIC/FCGR2B/ARL6IP5/CCR7/SLAMF1/PTPN22/CD27/NCF1/TLR4/RASGRP1/SFRP1/SPI1/SASH1/HAND2/SFRP2/CCL21/GADD45B/TREM2/DACT1/DUSP1/IGFBP6	26
BP	GO:0002719	negative regulation of cytokine production involved in immune response	8/1177	27/18723	0.000180173	0.00125743	0.00079834	CD96/SLAMF1/TGFB3/LILRB4/BCL6/BST2/APOA2/APOA1	8
BP	GO:0033688	regulation of osteoblast proliferation	8/1177	27/18723	0.000180173	0.00125743	0.00079834	BCL2/GREM1/SFRP1/TMEM119/ITGAV/MN1/CTHRC1/LTF	8
BP	GO:0010038	response to metal ion	42/1177	373/18723	0.000180658	0.00125918	0.000799446	VCAM1/MEF2C/BCL2/LRRK2/CYBB/TXNIP/HVCN1/SYT11/CLIC4/PKD2/KCNMA1/CYBRD1/RASGRP2/SERPINF1/NCF1/ITPKB/THBS1/ALOX5AP/CD14/C1QA/PLN/PLCG2/PAM/KCNMB1/SOD3/CAV1/FIBIN/TRPC1/CASQ2/FABP4/SPARC/KIT/PRNP/CACNA1H/ICAM1/DUSP1/GGH/AQP1/SUCNR1/SYT7/FGB/LCN2	42
BP	GO:0060760	positive regulation of response to cytokine stimulus	12/1177	57/18723	0.000182011	0.0012653	0.000803331	AXL/LAPTM5/CD74/CXCR4/IL1R1/TLR4/DDX58/GFI1/IFIH1/CD300LF/TREM2/CASP1	12
BP	GO:1900024	regulation of substrate adhesion-dependent cell spreading	12/1177	57/18723	0.000182011	0.0012653	0.000803331	NRP1/FERMT2/PREX1/FLNA/GBP1/LIMS2/FBLN1/RAC3/POSTN/MYOC/APOA1/FGB	12
BP	GO:0010975	regulation of neuron projection development	48/1177	445/18723	0.000182403	0.00126637	0.000804013	LRRK2/ABI3/VIM/SLIT2/ARSB/NRP1/MACF1/EPHA3/CXCL12/NIN/SERPINF1/BMPR2/PREX1/PRRX1/DPYSL3/SFRP1/RGMA/PMP22/FLNA/PRKD1/MAP1B/PLXNC1/SFRP2/CD38/LZTS1/GFI1/ROR2/RGS2/NR2F1/FEZ1/CDC20/LPAR1/TOX/CHN1/THY1/SDC2/SPOCK1/CHRNA3/LGALS1/APOE/EPHA4/CX3CL1/PTN/BMP7/NTN1/SEMA3C/ITPKA/KLK6	48
BP	GO:0045778	positive regulation of ossification	11/1177	49/18723	0.000184017	0.00127591	0.000810071	MEF2C/TGFB3/BMPR2/P2RX7/TMEM119/ADRB2/ZBTB16/ALOX5/PTN/BMP7/LTF	11
BP	GO:0007431	salivary gland development	9/1177	34/18723	0.000186138	0.0012834	0.000814823	NRP1/TGFB3/FGF7/TWSG1/NTN4/NFIB/TGM2/BMP7/SEMA3C	9
BP	GO:0010922	positive regulation of phosphatase activity	9/1177	34/18723	0.000186138	0.0012834	0.000814823	MEF2C/PTPRC/FCRL3/PLEK/PPP1R12A/PDGFRB/ITGA1/JAK2/IFNG	9
BP	GO:0035590	purinergic nucleotide receptor signaling pathway	9/1177	34/18723	0.000186138	0.0012834	0.000814823	P2RY10/GPR34/P2RY8/P2RY14/P2RY13/P2RX7/PTAFR/CTSG/ADCY5	9
BP	GO:0002679	respiratory burst involved in defense response	6/1177	15/18723	0.0001863	0.0012834	0.000814823	PIK3CG/PIK3CD/NCF1/SLAMF8/HCK/TREM2	6
BP	GO:0060099	regulation of phagocytosis, engulfment	6/1177	15/18723	0.0001863	0.0012834	0.000814823	RAB31/C3/NCKAP1L/PLCG2/CD36/TREM2	6
BP	GO:0048738	cardiac muscle tissue development	30/1177	236/18723	0.000187591	0.00128452	0.000815538	MEF2C/HEG1/GREM1/SGCD/TGFBR2/PLN/MEIS1/FGF2/ZFPM2/PDGFRB/ASB2/IGF1/MYH11/PI16/TPM1/ENG/HOPX/RGS2/TGFBR3/PDGFRA/JPH2/MSC/ISL1/BVES/MYOCD/GJA1/RGS4/BMP7/PROX1/RBP4	30
BP	GO:0008037	cell recognition	29/1177	225/18723	0.000187605	0.00128452	0.000815538	DOCK2/DOCK8/MSN/PECAM1/CCL19/PALLD/CCR7/FOLR2/HAVCR2/NRP1/COLEC12/NEXN/CXCR4/EPHA3/CD6/ST6GALNAC6/NDN/CD209/VCAN/PRF1/CCL21/CD5/CD36/TREM2/FCN1/IGSF9/EPHA4/IGLL1/CNTNAP2	29
BP	GO:0048251	elastic fiber assembly	5/1177	10/18723	0.000187909	0.00128452	0.000815538	FBLN5/MFAP4/EMILIN1/MYH11/EFEMP2	5
BP	GO:0061299	retina vasculature morphogenesis in camera-type eye	5/1177	10/18723	0.000187909	0.00128452	0.000815538	CYP1B1/CLIC4/RHOJ/NRP1/FZD4	5
BP	GO:0070099	regulation of chemokine-mediated signaling pathway	5/1177	10/18723	0.000187909	0.00128452	0.000815538	SH2B3/SLIT2/CCL5/SLIT3/TREM2	5
BP	GO:2000425	regulation of apoptotic cell clearance	5/1177	10/18723	0.000187909	0.00128452	0.000815538	C3/CCL2/CD300LF/TREM2/TGM2	5
BP	GO:1904064	positive regulation of cation transmembrane transport	22/1177	151/18723	0.000192215	0.00131228	0.000833162	CCR2/ANK2/PKD2/RAMP3/FLNA/PLCG2/ADRB2/KCNMB1/CCL2/TRPC1/CXCL9/JPH2/TREM2/CD19/CTSS/THY1/CXCL11/CXCL10/CX3CL1/IFNG/GAL/LCN2	22
BP	GO:0045089	positive regulation of innate immune response	20/1177	131/18723	0.000195522	0.00133315	0.000846411	IFI16/SLAMF6/CD1D/SH2D1A/PYHIN1/CCL5/HAVCR2/VAV1/TLR4/RASGRP1/TYROBP/TLR8/SPI1/MNDA/PLCG2/HCK/GBP5/AIM2/LAG3/FCN1	20
BP	GO:0030833	regulation of actin filament polymerization	24/1177	172/18723	0.000197728	0.00134647	0.000854867	GMFG/HCLS1/FCHSD2/EVL/WAS/CCR7/SLIT2/CORO1A/NCKAP1L/PREX1/CYFIP2/LMOD1/HCK/CDC42EP3/GSN/SVIL/CCL21/ELN/TMOD1/SPIRE2/ICAM1/RDX/VIL1/CCL11	24
BP	GO:0051098	regulation of binding	41/1177	363/18723	0.000200887	0.00136623	0.000867416	CLIC2/LRRK2/IFI16/PYHIN1/IFIT2/NRP1/ITGA4/IRF4/GZMA/RGMA/PLN/PLCL2/DAB2/ADRB2/IGF1/MFNG/HAND2/SPON1/AURKA/CAV1/HOPX/IFIT1/JAK2/TGFBR3/BLK/CLDN5/GREM2/TRIB3/HJURP/ISL1/NEK2/AURKB/DACT1/APOE/MYOCD/EPHA4/IFNG/PCSK9/RAP1GAP/CTHRC1/SLPI	41
BP	GO:0030193	regulation of blood coagulation	13/1177	66/18723	0.000201593	0.00136929	0.000869359	SERPING1/SH2B3/THBS1/CD34/CAV1/FAP/PDGFRA/CD36/APOE/PROC/SERPINE2/FOXA2/FGB	13
BP	GO:0030449	regulation of complement activation	7/1177	21/18723	0.000202813	0.0013706	0.000870185	SERPING1/CFH/A2M/C3/VSIG4/TREM2/CR2	7
BP	GO:0033630	positive regulation of cell adhesion mediated by integrin	7/1177	21/18723	0.000202813	0.0013706	0.000870185	CCL5/CXCL13/NCKAP1L/CD3E/SFRP2/CCL21/RAC3	7
BP	GO:0050849	negative regulation of calcium-mediated signaling	7/1177	21/18723	0.000202813	0.0013706	0.000870185	ITPR1/TBC1D10C/ATP2B4/SLA2/PLEK/CD22/PRNP	7
BP	GO:0061081	positive regulation of myeloid leukocyte cytokine production involved in immune response	7/1177	21/18723	0.000202813	0.0013706	0.000870185	LAPTM5/CD74/TLR4/PLCG2/DDX58/KIT/CD36	7
BP	GO:0006887	exocytosis	40/1177	352/18723	0.000210401	0.00142007	0.000901598	RAB8B/PIK3CG/LRRK2/BTK/CD84/CCR2/FCGR2B/ITGB2/SYT11/CCL5/MYO1G/ITGAM/CORO1A/PIK3CD/LAT2/RAB31/NCKAP1L/RASGRP1/RAC2/PLEK/STX11/PTGDS/SPI1/FOXF1/PTAFR/HCK/FGR/CCR1/KIT/BLK/CACNA1H/RAB25/STEAP2/IFNG/NKD2/SYT7/ANXA1/CCL8/FGB/ADRA2A	40
BP	GO:0051604	protein maturation	35/1177	294/18723	0.000211422	0.00142516	0.000904827	LRRK2/IFI16/SRGN/C1R/C1RL/CPXM2/THBS1/CYFIP2/ADAM19/CPE/SPON1/GAS1/GLI3/CST7/GSN/CPA3/CTSS/PRNP/CLEC3B/CTSG/MAGEA3/ADAMTS2/CPXM1/CASP1/SERPINE2/PRSS3/NKD2/SCG5/PCSK9/FGB/COMP/PCSK1N/CTSE/KLK6/DUOXA2	35
BP	GO:0002763	positive regulation of myeloid leukocyte differentiation	12/1177	58/18723	0.00021653	0.00145775	0.00092552	EVI2B/HCLS1/CD74/GPR68/CD4/TYROBP/CCR1/ROR2/TREM2/KITLG/HLA-DRB1/IFNG	12
BP	GO:0007411	axon guidance	29/1177	227/18723	0.000218649	0.00147016	0.000933396	PALLD/SLIT2/NRP1/BOC/NEXN/EPHA3/FLRT2/CXCL12/PTPRM/BMPR2/RAC2/LAMA2/EGR2/SLIT3/PLXNC1/GLI3/FEZ1/LAMB2/CHN1/GLI2/ISL1/IGSF9/NFIB/EPHA4/BMP7/NTN1/NGFR/SEMA3C/ERBB2	29
BP	GO:0038093	Fc receptor signaling pathway	11/1177	50/18723	0.000222671	0.00149344	0.000948178	BTK/FCGR2B/PTPRC/MYO1G/VAV1/PLCG2/HCK/FGR/MS4A2/KIT/FCER1G	11
BP	GO:1900047	negative regulation of hemostasis	11/1177	50/18723	0.000222671	0.00149344	0.000948178	SERPING1/SH2B3/THBS1/CD34/FAP/PDGFRA/APOE/PROC/SERPINE2/FGB/COMP	11
BP	GO:0055001	muscle cell development	25/1177	184/18723	0.000224385	0.00150304	0.000954273	BCL2/ANK2/LMOD1/PDGFRB/PGM5/ASB2/IGF1/MYH11/PI16/DYSF/FLNC/TPM1/ENG/CSRP1/RGS2/CFL2/PDGFRA/EFEMP2/ISL1/TMOD1/LDB3/BVES/RGS4/PROX1/COMP	25
BP	GO:0070302	regulation of stress-activated protein kinase signaling cascade	26/1177	195/18723	0.000230247	0.00154038	0.000977977	RASSF2/PJA2/CYLD/FAS/CCL19/MDFIC/FCGR2B/ARL6IP5/CCR7/SLAMF1/PTPN22/CD27/NCF1/TLR4/RASGRP1/SFRP1/SPI1/SASH1/HAND2/SFRP2/CCL21/GADD45B/TREM2/DACT1/DUSP1/IGFBP6	26
BP	GO:0097485	neuron projection guidance	29/1177	228/18723	0.000235821	0.00157569	0.0010004	PALLD/SLIT2/NRP1/BOC/NEXN/EPHA3/FLRT2/CXCL12/PTPRM/BMPR2/RAC2/LAMA2/EGR2/SLIT3/PLXNC1/GLI3/FEZ1/LAMB2/CHN1/GLI2/ISL1/IGSF9/NFIB/EPHA4/BMP7/NTN1/NGFR/SEMA3C/ERBB2	29
BP	GO:0018149	peptide cross-linking	9/1177	35/18723	0.000236715	0.00157573	0.00100043	F13A1/THBS1/DCN/COL3A1/SPOCK2/BGN/TGM2/ANXA1/PI3	9
BP	GO:0032814	regulation of natural killer cell activation	9/1177	35/18723	0.000236715	0.00157573	0.00100043	AXL/HAVCR2/PTPN22/RASGRP1/TYROBP/FGR/ZNF683/PRDM1/TOX	9
BP	GO:0035633	maintenance of blood-brain barrier	9/1177	35/18723	0.000236715	0.00157573	0.00100043	PECAM1/JAM2/JAM3/LAMA2/CDH5/VCL/CLDN5/CLDN3/GJA1	9
BP	GO:0038061	NIK/NF-kappaB signaling	21/1177	143/18723	0.000238192	0.00158325	0.0010052	TLR7/RASSF2/CYLD/CCL19/LAPTM5/CD86/HAVCR2/PTPN22/CD27/TLR6/NLRP3/TLR4/GREM1/CD14/SPI1/SASH1/LITAF/IL18R1/TREM2/BIRC3/BMP7	21
BP	GO:0001945	lymph vessel development	8/1177	28/18723	0.000238437	0.00158325	0.0010052	HEG1/BMPR2/SVEP1/CLEC14A/VEGFC/VASH1/NR2F2/PROX1	8
BP	GO:0098742	cell-cell adhesion via plasma-membrane adhesion molecules	33/1177	273/18723	0.000238814	0.00158378	0.00100553	VCAM1/PECAM1/CD84/PALLD/SPARCL1/ITGB2/ITGAL/SELL/CDH11/ITGAM/NEXN/CD6/SELP/PTPRM/TGFBR2/CD209/CDH5/PCDH18/HMCN1/CADM3/CLDN5/PCDH17/PCDH7/GPC6/ICAM1/CLDN3/IGSF9/SCARF2/CX3CL1/APOA1/CDH17/REG3A/CEACAM5	33
BP	GO:0071214	cellular response to abiotic stimulus	38/1177	331/18723	0.000243967	0.00161394	0.00102468	TLR7/IFI16/FAS/HVCN1/PKD2/RCSD1/GPR68/MYLK/TLR4/SFRP1/TLR8/MFAP4/CRYAB/PTAFR/SFRP2/CD40/TP53INP1/ATP1A2/ENG/NOX4/RHOB/CCND2/TIMP1/AURKB/PTGER4/AKR1B1/GJA1/PTN/MMP2/MKX/AQP1/CASP1/PRAP1/SLC2A1/WNT11/COL1A1/MMP3/MMP7	38
BP	GO:0104004	cellular response to environmental stimulus	38/1177	331/18723	0.000243967	0.00161394	0.00102468	TLR7/IFI16/FAS/HVCN1/PKD2/RCSD1/GPR68/MYLK/TLR4/SFRP1/TLR8/MFAP4/CRYAB/PTAFR/SFRP2/CD40/TP53INP1/ATP1A2/ENG/NOX4/RHOB/CCND2/TIMP1/AURKB/PTGER4/AKR1B1/GJA1/PTN/MMP2/MKX/AQP1/CASP1/PRAP1/SLC2A1/WNT11/COL1A1/MMP3/MMP7	38
BP	GO:0007369	gastrulation	25/1177	185/18723	0.000244296	0.00161411	0.00102479	ITGB2/ITGA4/BMPR2/SFRP1/TGFBR2/EOMES/PHLDB2/FOXF1/TWSG1/ITGAV/COL8A1/SFRP2/ITGA5/DUSP1/COL4A2/COL6A1/GJA1/ITGA8/MMP2/COL5A2/BMP7/FOXA2/COL5A1/APOA1/WNT11	25
BP	GO:0071695	anatomical structure maturation	29/1177	229/18723	0.000254183	0.00167736	0.00106495	BCL2/LRRK2/BTK/RECK/CCL19/AXL/C3/GREM1/LYL1/C1QA/IGF1/TRIP13/CX3CR1/AURKA/CDH5/NTN4/CCL21/ZBTB16/RAC3/AKR1B1/CX3CL1/MMP2/MYOC/KLF2/FGFR3/CNTNAP2/LTF/GAL/DEFB1	29
BP	GO:0035306	positive regulation of dephosphorylation	12/1177	59/18723	0.00025647	0.00169035	0.0010732	MEF2C/PPP1R16B/PTPRC/FCRL3/PLEK/PPP1R12A/PDGFRB/ITGA1/LILRB2/CDH5/JAK2/IFNG	12
BP	GO:0052126	movement in host environment	24/1177	175/18723	0.000257728	0.00169655	0.00107713	TRIM22/AXL/CD86/NRP1/CD74/SLAMF1/CXCR4/CD4/ITGB7/CD209/ITGAV/CAV1/SELPLG/CIITA/CCR5/SIGLEC1/GSN/CR2/ICAM1/FCN1/LGALS1/ITGA5/AGTR1/HLA-DRB1	24
BP	GO:0006509	membrane protein ectodomain proteolysis	10/1177	43/18723	0.000263955	0.00173326	0.00110044	RGMA/TIMP2/TIMP3/ADAM19/TNFRSF1B/TIMP1/APOE/IFNG/ADRA2A/MMP7	10
BP	GO:0036230	granulocyte activation	10/1177	43/18723	0.000263955	0.00173326	0.00110044	CCR2/FCGR2B/ITGB2/CCL5/ITGAM/PREX1/TYROBP/SPI1/PTAFR/FCER1G	10
BP	GO:0031345	negative regulation of cell projection organization	25/1177	186/18723	0.000265754	0.00174293	0.00110658	LRRK2/ABI3/EVL/VIM/SLIT2/NRP1/DPYSL3/RGMA/PMP22/FLNA/ARHGAP24/CD38/GFI1/NR2F1/CCL21/LPAR1/THY1/PRNP/SPOCK1/LGALS1/APOE/EPHA4/NTN1/SEMA3C/RAP1GAP	25
BP	GO:0042552	myelination	20/1177	134/18723	0.000266543	0.00174595	0.0011085	JAM2/ANK2/QKI/CXCR4/JAM3/EGR2/PMP22/EPB41L3/ITGAX/CNTNAP1/TSPAN2/TNFRSF1B/CST7/CMTM8/CLDN5/PTN/MYOC/ERBB2/MAL/KLK6	20
BP	GO:0046850	regulation of bone remodeling	11/1177	51/18723	0.000267973	0.00175317	0.00111308	CSF1R/GREM1/SFRP1/P2RX7/TMEM119/CD38/TNFAIP3/LEPR/INPP5D/PDK4/SYT7	11
BP	GO:0034103	regulation of tissue remodeling	15/1177	86/18723	0.000277634	0.00181193	0.00115038	CSF1R/DDR2/GPNMB/THBS4/GREM1/SFRP1/P2RX7/TMEM119/HAND2/CD38/TNFAIP3/LEPR/INPP5D/PDK4/SYT7	15
BP	GO:2000117	negative regulation of cysteine-type endopeptidase activity	15/1177	86/18723	0.000277634	0.00181193	0.00115038	IFI16/TNFAIP8/CD27/THBS1/CRYAB/SFRP2/CD44/CST7/LAMP3/MAGEA3/VIL1/BIRC5/AQP1/BIRC3/LTF	15
BP	GO:0002693	positive regulation of cellular extravasation	6/1177	16/18723	0.000282265	0.00183318	0.00116387	CCR2/JAM3/IL1R1/PTAFR/THY1/ICAM1	6
BP	GO:0010819	regulation of T cell chemotaxis	6/1177	16/18723	0.000282265	0.00183318	0.00116387	CCR2/CCL5/CXCL13/CCL21/CXCL10/S100A7	6
BP	GO:0034138	toll-like receptor 3 signaling pathway	6/1177	16/18723	0.000282265	0.00183318	0.00116387	RFTN1/HAVCR2/COLEC12/PTPN22/CAV1/TNFAIP3	6
BP	GO:1903236	regulation of leukocyte tethering or rolling	6/1177	16/18723	0.000282265	0.00183318	0.00116387	CCR2/CXCL12/ITGA4/SELP/PTAFR/CCL21	6
BP	GO:1903829	positive regulation of cellular protein localization	33/1177	276/18723	0.00029217	0.0018952	0.00120325	HCLS1/MSN/PRKCH/PYHIN1/CD247/ITGB2/SYT11/ITGAM/ATP2B4/EPHA3/CLIP3/FERMT2/STOM/RAC2/RAMP3/TYROBP/FLNA/PRKD1/MAP1A/GLI3/SORBS1/JAK2/TREM2/PRNP/RDX/VIL1/PTN/JUP/IFNG/NKD2/NGFR/ERBB2/GZMB	33
BP	GO:0007179	transforming growth factor beta receptor signaling pathway	26/1177	198/18723	0.000293862	0.00190386	0.00120875	ZEB2/LPXN/FBN1/TGFB3/FERMT2/LRRC32/THBS1/TGFBR2/SPI1/EMILIN1/DAB2/TWSG1/CAV1/CDH5/ENG/COL3A1/TGFBR3/CLDN5/TGFB1I1/LTBP1/FMOD/COL1A2/MYOCD/HTRA1/HTRA3/ASPN	26
BP	GO:2000027	regulation of animal organ morphogenesis	19/1177	125/18723	0.000296277	0.00191717	0.0012172	RSPO3/FGF7/GREM1/SFRP1/CD34/FGF2/PRICKLE2/DAB2/PRICKLE1/SFRP2/ROR2/NTN4/SULF1/GPC6/DACT1/BMP7/NGFR/CTHRC1/WNT11	19
BP	GO:0042119	neutrophil activation	9/1177	36/18723	0.000298179	0.00192714	0.00122353	FCGR2B/ITGB2/CCL5/ITGAM/PREX1/TYROBP/SPI1/PTAFR/FCER1G	9
BP	GO:0002712	regulation of B cell mediated immunity	12/1177	60/18723	0.000302498	0.00195032	0.00123825	BTK/FCGR2B/CD28/PTPRC/C3/LTA/CD40/BCL6/TNFSF4/TREM2/CR2/FCER2	12
BP	GO:0002889	regulation of immunoglobulin mediated immune response	12/1177	60/18723	0.000302498	0.00195032	0.00123825	BTK/FCGR2B/CD28/PTPRC/C3/LTA/CD40/BCL6/TNFSF4/TREM2/CR2/FCER2	12
BP	GO:0001773	myeloid dendritic cell activation	8/1177	29/18723	0.000311265	0.0019996	0.00126954	DOCK2/CD2/HAVCR2/SLAMF1/IRF4/TGFBR2/SPI1/UBD	8
BP	GO:0033028	myeloid cell apoptotic process	8/1177	29/18723	0.000311265	0.0019996	0.00126954	MEF2C/BCL2/PLEKHO2/PIK3CD/ITPKB/CDKN2A/KITLG/ANXA1	8
BP	GO:0098868	bone growth	8/1177	29/18723	0.000311265	0.0019996	0.00126954	BNC2/DDR2/TGFBR2/EVC/ANXA6/LEPR/FGFR3/COMP	8
BP	GO:0030038	contractile actin filament bundle assembly	17/1177	106/18723	0.0003182	0.00203284	0.00129064	GPR65/EVL/WAS/NRP1/TGFB3/FERMT2/SFRP1/PHLDB2/TPM1/SORBS1/LPAR1/NOX4/ELN/PTGER4/MYOC/APOA1/WNT11	17
BP	GO:0035821	modulation of process of other organism	17/1177	106/18723	0.0003182	0.00203284	0.00129064	CCL5/STOM/MPEG1/CD4/P2RX7/CX3CR1/PRF1/APOE/FCER2/IFNG/CCL8/LTF/SLPI/DEFA6/REG3A/REG1B/REG1A	17
BP	GO:0043149	stress fiber assembly	17/1177	106/18723	0.0003182	0.00203284	0.00129064	GPR65/EVL/WAS/NRP1/TGFB3/FERMT2/SFRP1/PHLDB2/TPM1/SORBS1/LPAR1/NOX4/ELN/PTGER4/MYOC/APOA1/WNT11	17
BP	GO:1905477	positive regulation of protein localization to membrane	17/1177	106/18723	0.0003182	0.00203284	0.00129064	PRKCH/ITGB2/ITGAM/ATP2B4/EPHA3/CLIP3/STOM/RAMP3/SORBS1/TREM2/PRNP/VIL1/PTN/IFNG/NKD2/ERBB2/GZMB	17
BP	GO:0007189	adenylate cyclase-activating G protein-coupled receptor signaling pathway	21/1177	146/18723	0.000318347	0.00203284	0.00129064	GNG2/PDE4B/GPR65/ABCA1/ATP2B4/PDE4D/CALCRL/RAMP3/PTGFR/PLN/ADRB2/CXCL9/ADCY4/LPAR1/VIP/PTGER4/ADCY5/CXCL11/CXCL10/PTGER2/ADRA2A	21
BP	GO:0060071	Wnt signaling pathway, planar cell polarity pathway	11/1177	52/18723	0.000320804	0.00204609	0.00129905	RSPO3/SFRP1/PRICKLE2/DAB2/PRICKLE1/SFRP2/ROR2/GPC6/DACT1/CTHRC1/WNT11	11
BP	GO:0007272	ensheathment of neurons	20/1177	136/18723	0.000325594	0.00207107	0.00131492	JAM2/ANK2/QKI/CXCR4/JAM3/EGR2/PMP22/EPB41L3/ITGAX/CNTNAP1/TSPAN2/TNFRSF1B/CST7/CMTM8/CLDN5/PTN/MYOC/ERBB2/MAL/KLK6	20
BP	GO:0008366	axon ensheathment	20/1177	136/18723	0.000325594	0.00207107	0.00131492	JAM2/ANK2/QKI/CXCR4/JAM3/EGR2/PMP22/EPB41L3/ITGAX/CNTNAP1/TSPAN2/TNFRSF1B/CST7/CMTM8/CLDN5/PTN/MYOC/ERBB2/MAL/KLK6	20
BP	GO:0002357	defense response to tumor cell	5/1177	11/18723	0.000326664	0.00207107	0.00131492	ABI3/LAPTM5/RBMS3/SPI1/PRF1	5
BP	GO:0045628	regulation of T-helper 2 cell differentiation	5/1177	11/18723	0.000326664	0.00207107	0.00131492	CD86/NLRP3/BCL6/TNFSF4/ANXA1	5
BP	GO:1900227	positive regulation of NLRP3 inflammasome complex assembly	5/1177	11/18723	0.000326664	0.00207107	0.00131492	TLR6/TLR4/PLCG2/GBP5/CD36	5
BP	GO:0042886	amide transport	35/1177	301/18723	0.000331485	0.00209914	0.00133274	RAB8B/ABCA1/FOLR2/CCL5/CD74/GPR68/SFRP1/SLC15A3/ABCB1/CD209/CD38/JAK2/TACR2/BLK/VIP/ISL1/ADCY5/NLGN2/ALOX5/GJA1/HLA-DRB1/IFNG/OXCT1/FOXA2/SYT7/ANXA1/CDH17/SLC15A1/CAMK2N1/FAM3B/NMU/FGB/ADRA2A/GAL/RBP4	35
BP	GO:0007188	adenylate cyclase-modulating G protein-coupled receptor signaling pathway	29/1177	233/18723	0.000340977	0.0021526	0.00136667	GNG2/PDE4B/GPR65/ABCA1/RGS1/ATP2B4/PDE4D/CALCRL/RAMP3/PTGFR/EDNRA/PLN/FLNA/ADRB2/VIPR2/GNAO1/RGS2/CXCL9/AKAP12/ADCY4/LPAR1/VIP/PTGER4/ADCY5/CXCL11/CXCL10/FPR1/PTGER2/ADRA2A	29
BP	GO:0014909	smooth muscle cell migration	16/1177	97/18723	0.000341138	0.0021526	0.00136667	MEF2C/BCL2/AIF1/SLIT2/CCL5/NRP1/ADAMTS1/TLR4/PDGFRB/IGF1/IGFBP5/PARVA/TPM1/NOX4/MYOCD/POSTN	16
BP	GO:0070252	actin-mediated cell contraction	16/1177	97/18723	0.000341138	0.0021526	0.00136667	PDE4B/ANK2/PDE4D/KCNJ8/PLN/FLNA/CAV1/PARVA/ATP1A2/TPM1/GSN/KCNE4/CACNA1C/VIL1/GJA1/JUP	16
BP	GO:0060562	epithelial tube morphogenesis	37/1177	325/18723	0.00034473	0.0021727	0.00137944	MEF2C/BCL2/CSF1R/SLIT2/CLIC4/PKD2/NRP1/PIK3CD/CXCR4/GREM1/SFRP1/RGMA/TGFBR2/EDNRA/FGF2/ITGAX/FOXF1/PRICKLE1/ASB2/TCF21/HAND2/SFRP2/TNC/GLI3/ENG/GLI2/RHOB/CXCL10/EPHA4/BMP7/NTN1/SALL4/CCL11/CTHRC1/PROX1/WNT11/LCN2	37
BP	GO:0030100	regulation of endocytosis	27/1177	211/18723	0.000345654	0.00217338	0.00137987	LRRK2/CCL19/AXL/SYT11/EPHA3/RAB31/CLIP3/C3/NCKAP1L/GREM1/CD14/PRKD1/STON1/PLCG2/DAB2/PPP3CC/ITGAV/CAV1/CCL21/CD22/SFRP4/CD36/TREM2/APOE/APOC1/PCSK9/APOC3	27
BP	GO:0043491	protein kinase B signaling	27/1177	211/18723	0.000345654	0.00217338	0.00137987	PIK3CG/HCLS1/CCL19/AXL/SH2B3/CD28/CCR7/CCL5/TEK/PIK3CD/FERMT2/THBS1/RAMP3/TNFAIP8L3/FGF2/TMEM100/IGF1/BANK1/CX3CR1/CD40/IGFBP5/CCL2/ENG/PHLDA3/CCL21/CX3CL1/MYOC	27
BP	GO:2000241	regulation of reproductive process	23/1177	168/18723	0.000351941	0.0022103	0.00140331	ARHGDIB/LHFPL2/SERPINF1/SFRP1/ZFPM2/IGF1/TRIP13/PTAFR/SYDE1/AURKA/CDC20/TACR2/OVOL1/VIP/CACNA1H/SULF1/TIMP1/NUPR1/DUSP1/TTK/GJA1/BMP7/DEFB1	23
BP	GO:0045471	response to ethanol	20/1177	137/18723	0.000359184	0.00225256	0.00143014	VCAM1/CYBB/CD27/NLRP3/CDO1/CD14/SPI1/KCNMB1/TP53INP1/TNC/RGS2/SPARC/CLDN5/ICAM1/CLDN3/TBXAS1/GGH/RGS4/OXCT1/RBP4	20
BP	GO:0010232	vascular transport	15/1177	88/18723	0.000359514	0.00225256	0.00143014	ATP2B4/ABCC9/KCNJ8/SLC24A3/ABCB1/SLCO2B1/SLC1A3/ATP1A2/LEPR/CD36/SLC2A3/APOE/GJA1/SLC29A4/SLC2A1	15
BP	GO:0006979	response to oxidative stress	47/1177	446/18723	0.000360041	0.00225321	0.00143056	CYP1B1/BCL2/LRRK2/ETS1/BTK/AIF1/IL18BP/AXL/TXNIP/ARL6IP5/PKD2/FBLN5/TLR6/NCF1/TLR4/MSRB3/PDGFRB/PRKD1/CRYAB/SOD3/TP53INP1/CD38/TPM1/GNAO1/TNFAIP3/JAK2/PTGS1/PDGFRA/CD36/TREM2/RHOB/PRNP/APOE/DUSP1/ALOX5/CYGB/MMP2/SCARA3/AQP1/KLF2/BMP7/ANXA1/APOD/S100A7/COL1A1/LCN2/MMP3	47
BP	GO:0006911	phagocytosis, engulfment	19/1177	127/18723	0.000364235	0.00227679	0.00144552	ARHGAP25/AIF1/FCGR2B/ITGB2/ABCA1/ITGAM/RAB31/C3/NCKAP1L/THBS1/RAC2/ELMO1/PLCG2/MSR1/FCGR1A/GSN/CD36/TREM2/IGLL1	19
BP	GO:0060560	developmental growth involved in morphogenesis	29/1177	234/18723	0.000366406	0.00228768	0.00145244	SLIT2/NRP1/MACF1/CXCR4/CXCL12/NIN/ITGA4/BMPR2/SFRP1/NDN/RGMA/TGFBR2/CYFIP2/DCLK1/MAP1B/SLIT3/SFRP2/AURKA/TNC/VCL/LAMB2/OLFM1/APOE/POSTN/NTN1/SEMA3C/CCL11/WNT11/REG1A	29
BP	GO:0050708	regulation of protein secretion	32/1177	268/18723	0.000367066	0.00228912	0.00145335	CCL5/TGFB3/GPR68/FRMD4A/TLR4/SFRP1/VEGFC/IGF1/PAM/CD38/JAK2/BLK/TREM2/RSAD2/ISL1/APOE/ADCY5/NLGN2/ALOX5/GJA1/HLA-DRB1/IFNG/OXCT1/FOXA2/SYT7/ANXA1/CAMK2N1/NMU/FGB/ADRA2A/RBP4/KRT20	32
BP	GO:0060420	regulation of heart growth	14/1177	79/18723	0.000370488	0.00230776	0.00146519	MEF2C/TGFBR2/MEIS1/FGF2/ZFPM2/IGF1/PI16/BASP1/RGS2/TGFBR3/GJA1/RGS4/PROX1/RBP4	14
BP	GO:0002363	alpha-beta T cell lineage commitment	7/1177	23/18723	0.000382699	0.00236998	0.00150469	BCL2/SLAMF6/LY9/IRF4/IL12RB1/TOX/SPN	7
BP	GO:0006929	substrate-dependent cell migration	7/1177	23/18723	0.000382699	0.00236998	0.00150469	SLIT2/PTPRC/NRP1/VEGFC/NTN1/ITGA11/CSPG4	7
BP	GO:0043369	CD4-positive or CD8-positive, alpha-beta T cell lineage commitment	7/1177	23/18723	0.000382699	0.00236998	0.00150469	BCL2/SLAMF6/LY9/IRF4/IL12RB1/TOX/SPN	7
BP	GO:0060384	innervation	7/1177	23/18723	0.000382699	0.00236998	0.00150469	VCAM1/NRP1/ITGA4/ADARB1/ISL1/SULF1/SERPINE2	7
BP	GO:1903306	negative regulation of regulated secretory pathway	7/1177	23/18723	0.000382699	0.00236998	0.00150469	CD84/CCR2/FCGR2B/NCKAP1L/SPI1/FOXF1/ADRA2A	7
BP	GO:0031668	cellular response to extracellular stimulus	30/1177	246/18723	0.000386154	0.0023886	0.00151651	VCAM1/BCL2/LRRK2/IFI16/AIF1/FAS/AXL/FOLR2/PTPRC/FAM107A/ITGA4/BMPR2/SFRP1/PRKD1/KANK2/SFRP2/TNC/SLC39A4/ICAM1/MN1/MYOCD/PTN/POSTN/PDK4/FOXA2/PCSK9/SLC2A1/COL1A1/LCN2/KRT20	30
BP	GO:0085029	extracellular matrix assembly	10/1177	45/18723	0.000391632	0.00241968	0.00153624	FBLN5/PHLDB2/MFAP4/EMILIN1/MYH11/ANTXR1/NTN4/LAMB2/EFEMP2/COL1A2	10
BP	GO:0043409	negative regulation of MAPK cascade	24/1177	180/18723	0.000393824	0.00243041	0.00154305	CYLD/SH2B3/TBC1D10C/PTPRC/PTPN22/TLR4/SFRP1/P2RX7/LAX1/TIMP3/GBP1/EMILIN1/SFRP2/LILRB4/CAV1/RGS2/LMO3/FBLN1/TREM2/DACT1/APOE/DUSP1/BMP7/CAMK2N1	24
BP	GO:0070229	negative regulation of lymphocyte apoptotic process	8/1177	30/18723	0.000401263	0.00247345	0.00157038	DOCK8/CCL5/CD74/TSC22D3/CD27/IL7R/BCL6/AURKB	8
BP	GO:0014910	regulation of smooth muscle cell migration	15/1177	89/18723	0.000407696	0.0025102	0.00159372	MEF2C/BCL2/AIF1/SLIT2/CCL5/NRP1/ADAMTS1/TLR4/PDGFRB/IGF1/IGFBP5/TPM1/NOX4/MYOCD/POSTN	15
BP	GO:0010934	macrophage cytokine production	6/1177	17/18723	0.000413114	0.00252606	0.00160378	LAPTM5/CD74/TGFB3/TLR4/PLCG2/CD36	6
BP	GO:0010935	regulation of macrophage cytokine production	6/1177	17/18723	0.000413114	0.00252606	0.00160378	LAPTM5/CD74/TGFB3/TLR4/PLCG2/CD36	6
BP	GO:0045591	positive regulation of regulatory T cell differentiation	6/1177	17/18723	0.000413114	0.00252606	0.00160378	HLA-DRA/LILRB4/BCL6/LILRB2/HLA-DRB1/IFNG	6
BP	GO:0055119	relaxation of cardiac muscle	6/1177	17/18723	0.000413114	0.00252606	0.00160378	PDE4B/PDE4D/PLN/ATP1A2/RGS2/GSN	6
BP	GO:0090136	epithelial cell-cell adhesion	6/1177	17/18723	0.000413114	0.00252606	0.00160378	CYP1B1/THBS4/VCL/KIT/BVES/JUP	6
BP	GO:0090713	immunological memory process	6/1177	17/18723	0.000413114	0.00252606	0.00160378	FGL2/HLA-DRA/IL12RB1/BCL6/TNFSF4/HLA-DRB1	6
BP	GO:0016525	negative regulation of angiogenesis	21/1177	149/18723	0.000421172	0.00257238	0.00163319	CCR2/STAB1/TEK/ATP2B4/THBS4/ADAMTS1/SERPINF1/THBS1/PTPRM/DCN/EMILIN1/VASH1/SPARC/CLDN5/THBS2/SULF1/COL4A2/CXCL10/ALOX5/PTN/KLF2	21
BP	GO:0001570	vasculogenesis	14/1177	80/18723	0.000423529	0.00258382	0.00164046	HEG1/QKI/FZD4/TGFBR2/CD34/ZFPM2/PDGFRB/FOXF1/TMEM100/ITGAV/CAV1/ENG/TGFBR3/MYOCD	14
BP	GO:0031667	response to nutrient levels	49/1177	474/18723	0.000424196	0.00258493	0.00164116	VCAM1/BCL2/LRRK2/IFI16/CYBB/FAS/ABCA1/ARSB/FOLR2/FAM107A/BMPR2/GHR/SFRP1/TGFBR2/PRKD1/CD3E/KANK2/ADRB2/MAP1B/LTA/SFRP2/CD40/TNC/SLC39A4/SPARC/DNMT3B/BCHE/RARRES2/ICAM1/APOE/MN1/CXCL10/PTN/POSTN/PDK4/OXCT1/BMP7/FOXA2/PCSK9/SLC2A1/APOA1/PROX1/WNT11/COL1A1/LCN2/PCSK1N/REG1A/KRT20/MMP7	49
BP	GO:0050818	regulation of coagulation	13/1177	71/18723	0.000427839	0.00260118	0.00165148	SERPING1/SH2B3/THBS1/CD34/CAV1/FAP/PDGFRA/CD36/APOE/PROC/SERPINE2/FOXA2/FGB	13
BP	GO:0061515	myeloid cell development	13/1177	71/18723	0.000427839	0.00260118	0.00165148	EVI2B/FLI1/SH2B3/FBN1/GPR68/NCKAP1L/TYROBP/MEIS1/BCL6/TSPAN2/KIT/KLF2/LTF	13
BP	GO:0030838	positive regulation of actin filament polymerization	16/1177	99/18723	0.000432167	0.0026245	0.00166629	GMFG/FCHSD2/EVL/WAS/CCR7/CORO1A/NCKAP1L/LMOD1/HCK/CDC42EP3/GSN/CCL21/SPIRE2/ICAM1/VIL1/CCL11	16
BP	GO:0043271	negative regulation of ion transport	22/1177	160/18723	0.000440714	0.00267337	0.00169731	CLIC2/BCL2/ARL6IP5/SYT11/PKD2/PLN/GEM/LILRB2/REM1/CAV1/ATP1A2/CASQ2/GNAO1/RGS2/KCNE4/SFRP4/VIP/ICAM1/RGS4/SERPINE2/PCSK9/ADRA2A	22
BP	GO:2000242	negative regulation of reproductive process	12/1177	63/18723	0.000484677	0.00293546	0.00186371	ARHGDIB/SERPINF1/ZFPM2/IGF1/TRIP13/OVOL1/SULF1/TIMP1/DUSP1/TTK/GJA1/BMP7	12
BP	GO:0110020	regulation of actomyosin structure organization	16/1177	100/18723	0.000485022	0.00293546	0.00186371	GPR65/EVL/WAS/NRP1/TGFB3/FERMT2/SFRP1/PHLDB2/TPM1/LPAR1/NOX4/PTGER4/MYOC/APOA1/PROX1/WNT11	16
BP	GO:0006956	complement activation	19/1177	130/18723	0.000491485	0.00296783	0.00188427	C1S/SERPING1/CFH/A2M/C1R/C1RL/C7/C3/C1QC/C1QA/C1QB/MFAP4/VSIG4/CFD/TREM2/CR2/FCN1/CFI/IGLL1	19
BP	GO:0042476	odontogenesis	19/1177	130/18723	0.000491485	0.00296783	0.00188427	TGFB3/CD34/PAM/HAND2/TNC/GLI3/GNAO1/PDGFRA/GLI2/COL1A2/FAM20C/AQP1/CSF3R/HTRA1/BMP7/ASPN/NGFR/WDR72/COL1A1	19
BP	GO:0098657	import into cell	28/1177	227/18723	0.000495087	0.0029862	0.00189593	SLC9A9/IL10RA/ARL6IP5/FOLR2/CYBRD1/ATP2B4/ITGA4/THBS1/ABCC9/KCNJ8/RAMP3/SLC15A3/SLC1A3/ATP1A2/RGS2/SLC39A4/CD36/TREM2/PRNP/SLC2A3/RGS4/STEAP2/IFNG/SLC29A4/SLC2A1/SLC39A5/SLC15A1/LCN2	28
BP	GO:0071774	response to fibroblast growth factor	18/1177	120/18723	0.000498048	0.00300067	0.00190511	CCL5/CXCL13/FLRT2/FGF7/THBS1/SFRP1/FGF2/TNC/CD44/CCL2/SMOC2/SULF1/POSTN/FGFR3/NGFR/FGFR4/COL1A1/FGFBP1	18
BP	GO:2000181	negative regulation of blood vessel morphogenesis	21/1177	151/18723	0.000504828	0.00303808	0.00192887	CCR2/STAB1/TEK/ATP2B4/THBS4/ADAMTS1/SERPINF1/THBS1/PTPRM/DCN/EMILIN1/VASH1/SPARC/CLDN5/THBS2/SULF1/COL4A2/CXCL10/ALOX5/PTN/KLF2	21
BP	GO:0002438	acute inflammatory response to antigenic stimulus	7/1177	24/18723	0.000511175	0.00304956	0.00193615	BTK/FCGR2B/CCR7/C3/CD6/ICAM1/PLA2G2D	7
BP	GO:0002726	positive regulation of T cell cytokine production	7/1177	24/18723	0.000511175	0.00304956	0.00193615	SASH3/SLAMF1/IL1R1/NLRP3/IL18R1/TNFSF4/RSAD2	7
BP	GO:0002755	MyD88-dependent toll-like receptor signaling pathway	7/1177	24/18723	0.000511175	0.00304956	0.00193615	BTK/TLR1/TLR6/TLR4/TLR8/TLR10/CD300LF	7
BP	GO:0002922	positive regulation of humoral immune response	7/1177	24/18723	0.000511175	0.00304956	0.00193615	FCGR2B/CCR7/PTPRC/C3/LTA/TREM2/FCER2	7
BP	GO:0033032	regulation of myeloid cell apoptotic process	7/1177	24/18723	0.000511175	0.00304956	0.00193615	MEF2C/BCL2/PIK3CD/ITPKB/CDKN2A/KITLG/ANXA1	7
BP	GO:0002828	regulation of type 2 immune response	8/1177	31/18723	0.00051131	0.00304956	0.00193615	CCR2/CD86/CD74/NLRP3/BCL6/TNFSF4/RSAD2/ANXA1	8
BP	GO:0008045	motor neuron axon guidance	8/1177	31/18723	0.00051131	0.00304956	0.00193615	SLIT2/NRP1/RAC2/EGR2/CHN1/EPHA4/NTN1/ERBB2	8
BP	GO:0060055	angiogenesis involved in wound healing	8/1177	31/18723	0.00051131	0.00304956	0.00193615	ETS1/CXCR4/CD34/SMOC2/TNFAIP3/MCAM/ALOX5/CX3CL1	8
BP	GO:0051492	regulation of stress fiber assembly	15/1177	91/18723	0.000520833	0.00310289	0.00197001	GPR65/EVL/WAS/NRP1/TGFB3/FERMT2/SFRP1/PHLDB2/TPM1/LPAR1/NOX4/PTGER4/MYOC/APOA1/WNT11	15
BP	GO:0060759	regulation of response to cytokine stimulus	22/1177	162/18723	0.000524102	0.00311888	0.00198016	CYLD/AXL/SH2B3/LAPTM5/SLIT2/PTPRC/CCL5/CD74/CXCR4/IL1R1/TLR4/STAT2/SLIT3/DDX58/CAV1/GFI1/IFIH1/TNFAIP3/CD300LF/TREM2/CASP1/APOA1	22
BP	GO:0032355	response to estradiol	20/1177	141/18723	0.000525592	0.00312425	0.00198357	ETS1/TXNIP/GGT5/RAMP3/SFRP1/PTGFR/PDGFRB/PAM/CRYAB/MAP1B/CD38/NR2F2/DNMT3B/DUSP1/GJA1/PTN/POSTN/BMP7/ANXA1/COL1A1	20
BP	GO:0002664	regulation of T cell tolerance induction	5/1177	12/18723	0.000531052	0.00312881	0.00198646	TGFBR2/CD3E/LILRB4/IL2RA/LILRB2	5
BP	GO:0002863	positive regulation of inflammatory response to antigenic stimulus	5/1177	12/18723	0.000531052	0.00312881	0.00198646	BTK/CD28/CCR7/C3/LTA	5
BP	GO:0032490	detection of molecule of bacterial origin	5/1177	12/18723	0.000531052	0.00312881	0.00198646	LY96/TLR1/TLR6/TLR4/TREM2	5
BP	GO:0032823	regulation of natural killer cell differentiation	5/1177	12/18723	0.000531052	0.00312881	0.00198646	AXL/RASGRP1/ZNF683/PRDM1/TOX	5
BP	GO:0034154	toll-like receptor 7 signaling pathway	5/1177	12/18723	0.000531052	0.00312881	0.00198646	TLR7/HAVCR2/PTPN22/RSAD2/PIK3AP1	5
BP	GO:0060907	positive regulation of macrophage cytokine production	5/1177	12/18723	0.000531052	0.00312881	0.00198646	LAPTM5/CD74/TLR4/PLCG2/CD36	5
BP	GO:1902563	regulation of neutrophil activation	5/1177	12/18723	0.000531052	0.00312881	0.00198646	FCGR2B/ITGB2/ITGAM/SPI1/PTAFR	5
BP	GO:2000508	regulation of dendritic cell chemotaxis	5/1177	12/18723	0.000531052	0.00312881	0.00198646	CCR7/SLAMF1/SLAMF8/SPI1/CCL21	5
BP	GO:1901343	negative regulation of vasculature development	21/1177	152/18723	0.000551822	0.00324759	0.00206188	CCR2/STAB1/TEK/ATP2B4/THBS4/ADAMTS1/SERPINF1/THBS1/PTPRM/DCN/EMILIN1/VASH1/SPARC/CLDN5/THBS2/SULF1/COL4A2/CXCL10/ALOX5/PTN/KLF2	21
BP	GO:0007409	axonogenesis	44/1177	418/18723	0.000559908	0.00329154	0.00208979	BCL2/PALLD/SLIT2/CDH11/NRP1/BOC/MACF1/NEXN/EPHA3/FLRT2/CXCL12/NIN/ITGA4/PTPRM/BMPR2/RAC2/NDN/RGMA/LAMA2/EGR2/DCLK1/MAP1B/SLIT3/PLXNC1/ADARB1/MAP1A/GLI3/VCL/FEZ1/LAMB2/CHN1/THY1/GLI2/ISL1/OLFM1/APOE/IGSF9/NFIB/EPHA4/BMP7/NTN1/NGFR/SEMA3C/ERBB2	44
BP	GO:0086003	cardiac muscle cell contraction	13/1177	73/18723	0.000565351	0.0033134	0.00210367	PDE4B/ANK2/PDE4D/KCNJ8/PLN/FLNA/CAV1/ATP1A2/GSN/KCNE4/CACNA1C/GJA1/JUP	13
BP	GO:0002347	response to tumor cell	9/1177	39/18723	0.000566112	0.0033134	0.00210367	ABI3/TXNIP/LAPTM5/RBMS3/HAVCR2/SPI1/MR1/PRF1/HLA-DRB1	9
BP	GO:0010463	mesenchymal cell proliferation	9/1177	39/18723	0.000566112	0.0033134	0.00210367	FGF7/PRRX1/TGFBR2/FOXF1/HAND2/NFIB/PTN/BMP7/WNT11	9
BP	GO:2000249	regulation of actin cytoskeleton reorganization	9/1177	39/18723	0.000566112	0.0033134	0.00210367	GMFG/HCLS1/ABI3/CSF1R/ARHGDIB/TEK/NRP1/HCK/PDGFRA	9
BP	GO:1900744	regulation of p38MAPK cascade	10/1177	47/18723	0.000566925	0.00331452	0.00210438	PJA2/CYLD/PTPN22/NCF1/SPI1/SASH1/HAND2/GADD45B/TREM2/DUSP1	10
BP	GO:0072006	nephron development	20/1177	142/18723	0.000576388	0.00336616	0.00213716	MEF2C/BCL2/PECAM1/PKD2/TEK/GREM1/CD34/FGF2/PDGFRB/HEYL/TCF21/ACTA2/GLI3/BASP1/LAMB2/PDGFRA/SULF1/COL4A4/BMP7/WNT11	20
BP	GO:0048525	negative regulation of viral process	15/1177	92/18723	0.000586796	0.00339396	0.00215481	IFI16/APOBEC3G/CCL5/APOBEC3H/CIITA/IFIH1/GSN/IFIT1/RSAD2/FCN1/OAS2/BST2/PROX1/LTF/SLPI	15
BP	GO:0002283	neutrophil activation involved in immune response	6/1177	18/18723	0.000586878	0.00339396	0.00215481	ITGB2/ITGAM/TYROBP/SPI1/PTAFR/FCER1G	6
BP	GO:0002643	regulation of tolerance induction	6/1177	18/18723	0.000586878	0.00339396	0.00215481	HAVCR2/TGFBR2/CD3E/LILRB4/IL2RA/LILRB2	6
BP	GO:0002923	regulation of humoral immune response mediated by circulating immunoglobulin	6/1177	18/18723	0.000586878	0.00339396	0.00215481	FCGR2B/PTPRC/LTA/TREM2/CR2/FCER2	6
BP	GO:0006957	complement activation, alternative pathway	6/1177	18/18723	0.000586878	0.00339396	0.00215481	CFH/C7/C3/VSIG4/CFD/CR2	6
BP	GO:0034134	toll-like receptor 2 signaling pathway	6/1177	18/18723	0.000586878	0.00339396	0.00215481	PJA2/TLR1/TLR6/TNFAIP3/TREM2/PIK3AP1	6
BP	GO:0060192	negative regulation of lipase activity	6/1177	18/18723	0.000586878	0.00339396	0.00215481	RGS2/APOA2/APOC1/ANXA1/APOC3/APOA1	6
BP	GO:0060973	cell migration involved in heart development	6/1177	18/18723	0.000586878	0.00339396	0.00215481	PDGFRB/HAND2/ENG/BVES/BMP7/SEMA3C	6
BP	GO:1900225	regulation of NLRP3 inflammasome complex assembly	6/1177	18/18723	0.000586878	0.00339396	0.00215481	TLR6/TLR4/PLCG2/GBP5/CD36/TREM2	6
BP	GO:0002040	sprouting angiogenesis	24/1177	185/18723	0.0005893	0.00340427	0.00216136	PPP1R16B/RECK/RSPO3/SLIT2/TEK/RHOJ/NRP1/THBS1/GREM1/CLEC14A/MEOX2/VEGFC/FGF2/MMRN2/AKT3/PARVA/SRPX2/ITGA5/ALOX5/AGTR1/KLF2/NGFR/ANXA1/FGFBP1	24
BP	GO:0043393	regulation of protein binding	25/1177	196/18723	0.000590469	0.00340734	0.0021633	LRRK2/IFIT2/NRP1/ITGA4/RGMA/PLCL2/DAB2/ADRB2/MFNG/SPON1/AURKA/CAV1/HOPX/IFIT1/TGFBR3/BLK/CLDN5/GREM2/TRIB3/AURKB/DACT1/APOE/PCSK9/CTHRC1/SLPI	25
BP	GO:0001654	eye development	40/1177	371/18723	0.000613024	0.00353367	0.00224351	CYP1B1/BCL2/VIM/CLIC4/RHOJ/NRP1/FBN1/ATP2B4/PBX3/EFEMP1/SERPINF1/PTPRM/BMPR2/ALDH1A3/FZD4/TGFBR2/MEIS1/COL8A2/FGF2/PDGFRB/CRYAB/TWSG1/COL8A1/MFAP5/GLI3/PRDM1/CACNA1C/CHRDL1/LAMB2/PDGFRA/THY1/MAF/TMOD1/PTN/COL5A2/BMP7/COL5A1/SLC39A5/PROX1/RBP4	40
BP	GO:0097191	extrinsic apoptotic signaling pathway	27/1177	219/18723	0.000623097	0.00358785	0.00227791	BCL2/CYLD/FAS/PTPRC/TNFSF12/NRP1/CD27/THBS1/SFRP1/P2RX7/TIMP3/SPI1/TNFSF10/IGF1/ITGAV/SFRP2/CAV1/SRPX/TNFRSF1B/TNFAIP3/JAK2/ICAM1/KITLG/CX3CL1/IFNG/FGFR3/FGB	27
BP	GO:0090175	regulation of establishment of planar polarity	11/1177	56/18723	0.000627974	0.00361203	0.00229326	RSPO3/SFRP1/PRICKLE2/DAB2/PRICKLE1/SFRP2/ROR2/GPC6/DACT1/CTHRC1/WNT11	11
BP	GO:0008217	regulation of blood pressure	24/1177	186/18723	0.000637232	0.00366134	0.00232457	PDE4D/BMPR2/CD34/EDNRA/VEGFC/ADRB2/NCALD/PTAFR/ACTA2/ATP1A2/TPM1/NR2F2/CPA3/PTGS1/RARRES2/CTSG/COL1A2/GJA1/AGTR1/POSTN/SUCNR1/ERAP2/CAMK2N1/NMU	24
BP	GO:0002790	peptide secretion	29/1177	242/18723	0.000637947	0.0036615	0.00232467	RAB8B/ABCA1/CCL5/CD74/GPR68/SFRP1/CD38/JAK2/TACR2/BLK/VIP/ISL1/ADCY5/NLGN2/ALOX5/GJA1/HLA-DRB1/IFNG/OXCT1/FOXA2/SYT7/ANXA1/CAMK2N1/FAM3B/NMU/FGB/ADRA2A/GAL/RBP4	29
BP	GO:0033687	osteoblast proliferation	8/1177	32/18723	0.000644564	0.0036955	0.00234626	BCL2/GREM1/SFRP1/TMEM119/ITGAV/MN1/CTHRC1/LTF	8
BP	GO:1905330	regulation of morphogenesis of an epithelium	12/1177	65/18723	0.00065153	0.00373142	0.00236907	PIK3CD/FGF7/GREM1/SFRP1/FGF2/ITGAX/NTN4/SULF1/CXCL10/GJA1/BMP7/LCN2	12
BP	GO:0033273	response to vitamin	15/1177	93/18723	0.000659746	0.00377038	0.0023938	FOLR2/SFRP1/KANK2/MAP1B/CD40/TNC/SPARC/DNMT3B/BCHE/MN1/CXCL10/PTN/POSTN/BMP7/COL1A1	15
BP	GO:1901019	regulation of calcium ion transmembrane transporter activity	15/1177	93/18723	0.000659746	0.00377038	0.0023938	CLIC2/PDE4B/ANK2/PKD2/PDE4D/PLN/AHNAK/PLCG2/GEM/REM1/ATP1A2/CASQ2/JPH2/JPH1/ADRA2A	15
BP	GO:0048705	skeletal system morphogenesis	27/1177	220/18723	0.000668784	0.0038145	0.00242181	MEF2C/TEK/MGP/TGFB3/GREM1/BMPR2/PRRX1/RAB23/GHR/SFRP1/TGFBR2/TMEM119/SFRP2/ANXA6/FGR/GLI3/ROR2/SFRP4/PDGFRA/MMP2/BMP7/BARX2/FGFR3/CDX1/LTF/COL1A1/COMP	27
BP	GO:0030318	melanocyte differentiation	7/1177	25/18723	0.000671758	0.0038145	0.00242181	ZEB2/MEF2C/BCL2/GLI3/KIT/TYRP1/KITLG	7
BP	GO:0031579	membrane raft organization	7/1177	25/18723	0.000671758	0.0038145	0.00242181	RFTN1/DOCK2/CD2/PTPRC/CAV1/GSN/MAL	7
BP	GO:0098581	detection of external biotic stimulus	7/1177	25/18723	0.000671758	0.0038145	0.00242181	LY96/CD1D/TLR1/TLR6/TLR4/TREM2/HLA-DRB1	7
BP	GO:1901623	regulation of lymphocyte chemotaxis	7/1177	25/18723	0.000671758	0.0038145	0.00242181	CCR2/CCL5/CXCL13/CCL2/CCL21/CXCL10/S100A7	7
BP	GO:1903959	regulation of anion transmembrane transport	7/1177	25/18723	0.000671758	0.0038145	0.00242181	ARL6IP5/ABCB1/PTAFR/ATP1A2/RGS2/PRNP/RGS4	7
BP	GO:1903053	regulation of extracellular matrix organization	10/1177	48/18723	0.000676327	0.00383635	0.00243568	ETS1/DDR2/PHLDB2/EMILIN1/ANTXR1/TNFRSF1B/AEBP1/FAP/EFEMP2/FGFR4	10
BP	GO:0044344	cellular response to fibroblast growth factor stimulus	17/1177	113/18723	0.000681507	0.00386163	0.00245173	CCL5/CXCL13/FLRT2/FGF7/THBS1/SFRP1/FGF2/CD44/CCL2/SMOC2/SULF1/POSTN/FGFR3/NGFR/FGFR4/COL1A1/FGFBP1	17
BP	GO:0002714	positive regulation of B cell mediated immunity	9/1177	40/18723	0.000690223	0.00388565	0.00246698	BTK/CD28/PTPRC/C3/LTA/CD40/TNFSF4/TREM2/FCER2	9
BP	GO:0002891	positive regulation of immunoglobulin mediated immune response	9/1177	40/18723	0.000690223	0.00388565	0.00246698	BTK/CD28/PTPRC/C3/LTA/CD40/TNFSF4/TREM2/FCER2	9
BP	GO:0045429	positive regulation of nitric oxide biosynthetic process	9/1177	40/18723	0.000690223	0.00388565	0.00246698	AIF1/PKD2/TLR6/TLR4/JAK2/CD36/ICAM1/KLF2/IFNG	9
BP	GO:0051281	positive regulation of release of sequestered calcium ion into cytosol	9/1177	40/18723	0.000690223	0.00388565	0.00246698	PKD2/TRPC1/CXCL9/JPH2/CD19/THY1/CXCL11/CXCL10/CX3CL1	9
BP	GO:0060412	ventricular septum morphogenesis	9/1177	40/18723	0.000690223	0.00388565	0.00246698	SLIT2/BMPR2/TGFBR2/ZFPM2/HEYL/SLIT3/TGFBR3/PROX1/WNT11	9
BP	GO:0106106	cold-induced thermogenesis	20/1177	144/18723	0.000690847	0.00388565	0.00246698	CCR2/CMKLR1/CXCR4/TLR4/IRF4/LAMA4/PLCL2/ADRB2/CAV1/DIO2/ZNF423/JAK2/FABP4/PDGFC/LEPR/IL18R1/CD36/YBX2/GJA1/LCN2	20
BP	GO:0120161	regulation of cold-induced thermogenesis	20/1177	144/18723	0.000690847	0.00388565	0.00246698	CCR2/CMKLR1/CXCR4/TLR4/IRF4/LAMA4/PLCL2/ADRB2/CAV1/DIO2/ZNF423/JAK2/FABP4/PDGFC/LEPR/IL18R1/CD36/YBX2/GJA1/LCN2	20
BP	GO:0042310	vasoconstriction	14/1177	84/18723	0.000705288	0.00396269	0.0025159	BMPR2/EDNRA/ACTA2/CD38/CAV1/ATP1A2/HTR2B/ICAM1/TBXAS1/GJA1/AGTR1/FGB/ADRA2A/COMP	14
BP	GO:0034614	cellular response to reactive oxygen species	21/1177	155/18723	0.000716308	0.00402037	0.00255252	CYP1B1/LRRK2/ETS1/BTK/IL18BP/AXL/PKD2/FBLN5/NCF1/SOD3/TPM1/TNFAIP3/PDGFRA/CD36/RHOB/MMP2/AQP1/KLF2/BMP7/ANXA1/LCN2	21
BP	GO:0098739	import across plasma membrane	23/1177	177/18723	0.000741543	0.00415763	0.00263966	SLC9A9/ARL6IP5/FOLR2/ATP2B4/THBS1/ABCC9/KCNJ8/RAMP3/SLC15A3/SLC1A3/ATP1A2/RGS2/SLC39A4/CD36/PRNP/SLC2A3/RGS4/STEAP2/IFNG/SLC2A1/SLC39A5/SLC15A1/LCN2	23
BP	GO:0032271	regulation of protein polymerization	28/1177	233/18723	0.000750191	0.0042017	0.00266764	GMFG/HCLS1/FCHSD2/EVL/WAS/CCR7/SLIT2/CORO1A/NIN/CLIP3/NCKAP1L/PREX1/CYFIP2/LMOD1/MAP1B/HCK/CDH5/CDC42EP3/GSN/SVIL/CCL21/ELN/TMOD1/SPIRE2/ICAM1/RDX/VIL1/CCL11	28
BP	GO:0050918	positive chemotaxis	12/1177	66/18723	0.000751516	0.0042047	0.00266955	IL16/GPNMB/CCL5/NRP1/CORO1A/CXCL12/FGF7/VEGFC/FGF2/CCR4/CXCL10/CX3CL1	12
BP	GO:0046660	female sex differentiation	17/1177	114/18723	0.000755007	0.00421981	0.00267914	BCL2/AXL/SLIT2/ADAMTS1/LHFPL2/FZD4/SFRP1/ZFPM2/SLIT3/NR2F2/KIT/PDGFRA/ICAM1/NUPR1/KITLG/COL9A3/RBP4	17
BP	GO:0060070	canonical Wnt signaling pathway	34/1177	303/18723	0.000760252	0.00424467	0.00269492	ZEB2/LRRK2/RECK/CYLD/RSPO3/RBMS3/FRZB/GREM1/FZD4/DIXDC1/SFRP1/FGF2/DAB2/PRICKLE1/DACT3/SFRP2/DAAM2/CAV1/TLE4/GLI3/ROR2/SHISA3/SFRP4/IGFBP4/ISL1/DACT1/APOE/IGFBP6/JUP/NKD2/NOTUM/CTHRC1/WNT11/COL1A1	34
BP	GO:0007568	aging	37/1177	339/18723	0.000768701	0.00428736	0.00272202	VCAM1/SERPING1/BCL2/LRRK2/ABI3/TGFB3/SERPINF1/TGFBR2/DCN/C1QA/TIMP2/FGF2/PDGFRB/SPI1/PRELP/KCNMB1/CRYAB/VASH1/BCL6/LITAF/IGFBP5/AKT3/TNFRSF1B/GNAO1/CDKN2A/INPP5D/NOX4/PRNP/TIMP1/AURKB/ICAM1/COL4A2/CX3CL1/APOD/CCL11/COMP/MMP7	37
BP	GO:0021700	developmental maturation	32/1177	280/18723	0.000786249	0.00438065	0.00278125	BCL2/LRRK2/BTK/RECK/CCL19/AXL/C3/GREM1/LYL1/C1QA/IGF1/MAP1B/TRIP13/CX3CR1/AURKA/CDH5/NFIA/CDC20/NTN4/CCL21/ZBTB16/RAC3/AKR1B1/CX3CL1/MMP2/MYOC/KLF2/FGFR3/CNTNAP2/LTF/GAL/DEFB1	32
BP	GO:0042509	regulation of tyrosine phosphorylation of STAT protein	14/1177	85/18723	0.000796423	0.00442662	0.00281044	HCLS1/CSF1R/SH2B3/CCL5/IL6ST/GHR/IGF1/CD40/CAV1/JAK2/KIT/ISL1/IFNG/FGFR3	14
BP	GO:0060021	roof of mouth development	14/1177	85/18723	0.000796423	0.00442662	0.00281044	BNC2/TGFB3/LRRC32/PRRX1/TGFBR2/MEOX2/TCF21/HAND2/GLI3/TGFBR3/PDGFRA/CLDN5/MSC/WNT11	14
BP	GO:0048588	developmental cell growth	28/1177	234/18723	0.000802356	0.00442662	0.00281044	SLIT2/NRP1/MACF1/CXCR4/CXCL12/NIN/ITGA4/BMPR2/NDN/RGMA/TGFBR2/CYFIP2/DCLK1/IGF1/MAP1B/SLIT3/AURKA/PI16/VCL/RGS2/LAMB2/OLFM1/APOE/RGS4/POSTN/NTN1/SEMA3C/REG1A	28
BP	GO:0030195	negative regulation of blood coagulation	10/1177	49/18723	0.00080256	0.00442662	0.00281044	SERPING1/SH2B3/THBS1/CD34/FAP/PDGFRA/APOE/PROC/SERPINE2/FGB	10
BP	GO:0030225	macrophage differentiation	10/1177	49/18723	0.00080256	0.00442662	0.00281044	HCLS1/CSF1R/GAB3/C1QC/CD4/SPI1/TSPAN2/ROR2/HLA-DRB1/IFNG	10
BP	GO:0052372	modulation by symbiont of entry into host	10/1177	49/18723	0.00080256	0.00442662	0.00281044	TRIM22/CD74/CD4/ITGAV/CAV1/CIITA/GSN/FCN1/LGALS1/HLA-DRB1	10
BP	GO:0070169	positive regulation of biomineral tissue development	10/1177	49/18723	0.00080256	0.00442662	0.00281044	MEF2C/TGFB3/BMPR2/P2RX7/TMEM119/ADRB2/ALOX5/PTN/BMP7/LTF	10
BP	GO:0002431	Fc receptor mediated stimulatory signaling pathway	8/1177	33/18723	0.000804462	0.00442662	0.00281044	FCGR2B/PTPRC/MYO1G/VAV1/HCK/FGR/BLK/FCER1G	8
BP	GO:0010737	protein kinase A signaling	8/1177	33/18723	0.000804462	0.00442662	0.00281044	LRRK2/PJA2/LCP1/RAMP3/ADRB2/AKAP12/RDX/GAL	8
BP	GO:0034110	regulation of homotypic cell-cell adhesion	8/1177	33/18723	0.000804462	0.00442662	0.00281044	SH2B3/CCL5/IL6ST/JAK2/BLK/RDX/LGALS1/SERPINE2	8
BP	GO:0045920	negative regulation of exocytosis	8/1177	33/18723	0.000804462	0.00442662	0.00281044	CD84/CCR2/FCGR2B/NCKAP1L/SPI1/FOXF1/ANXA1/ADRA2A	8
BP	GO:0071295	cellular response to vitamin	8/1177	33/18723	0.000804462	0.00442662	0.00281044	FOLR2/SFRP1/KANK2/TNC/MN1/PTN/POSTN/COL1A1	8
BP	GO:0033194	response to hydroperoxide	6/1177	19/18723	0.000812413	0.00445657	0.00282946	AIF1/PRKD1/TP53INP1/CD38/JAK2/CD36	6
BP	GO:0043031	negative regulation of macrophage activation	6/1177	19/18723	0.000812413	0.00445657	0.00282946	FCGR2B/SYT11/PTPRC/VSIG4/CST7/CX3CL1	6
BP	GO:1903978	regulation of microglial cell activation	6/1177	19/18723	0.000812413	0.00445657	0.00282946	LRRK2/SYT11/PTPRC/CST7/TREM2/CX3CL1	6
BP	GO:0002551	mast cell chemotaxis	5/1177	13/18723	0.00081843	0.00447576	0.00284164	PIK3CD/RAC2/VEGFC/KIT/CCL11	5
BP	GO:0034135	regulation of toll-like receptor 2 signaling pathway	5/1177	13/18723	0.00081843	0.00447576	0.00284164	PJA2/TLR1/TLR6/TNFAIP3/TREM2	5
BP	GO:0070424	regulation of nucleotide-binding oligomerization domain containing signaling pathway	5/1177	13/18723	0.00081843	0.00447576	0.00284164	PTPN22/TLR4/SLC15A3/TNFAIP3/BIRC3	5
BP	GO:0050808	synapse organization	44/1177	426/18723	0.00082918	0.0045299	0.00287602	DOCK10/IL10RA/MEF2C/LRRK2/ABI3/SRGN/SPARCL1/FCGR2B/ITGAM/NRP1/FLRT2/LGI2/C3/C1QC/C1QA/C1QB/FLNA/MAP1B/CX3CR1/LILRB2/TNC/C5AR1/NFIA/CDC20/SPARC/LAMB2/NRXN2/TREM2/SPOCK2/PCDH17/THBS2/PRNP/GPC6/SRPX2/APOE/IGSF9/NLGN2/EPHA4/CX3CL1/PTN/NTN1/ERBB2/ITPKA/CEL	44
BP	GO:0071634	regulation of transforming growth factor beta production	9/1177	41/18723	0.000835663	0.00455133	0.00288962	LRRC32/THBS1/TYROBP/CD34/LUM/ITGAV/LTBP1/CX3CL1/WNT11	9
BP	GO:1900026	positive regulation of substrate adhesion-dependent cell spreading	9/1177	41/18723	0.000835663	0.00455133	0.00288962	NRP1/FERMT2/PREX1/FLNA/LIMS2/RAC3/MYOC/APOA1/FGB	9
BP	GO:1904407	positive regulation of nitric oxide metabolic process	9/1177	41/18723	0.000835663	0.00455133	0.00288962	AIF1/PKD2/TLR6/TLR4/JAK2/CD36/ICAM1/KLF2/IFNG	9
BP	GO:0001937	negative regulation of endothelial cell proliferation	13/1177	76/18723	0.000840483	0.00456825	0.00290036	MEF2C/THBS1/PTPRM/VASH1/CAV1/CCL2/NR2F2/SPARC/SULF1/APOE/ALOX5/GJA1/NGFR	13
BP	GO:0043536	positive regulation of blood vessel endothelial cell migration	13/1177	76/18723	0.000840483	0.00456825	0.00290036	ETS1/STAT5A/RHOJ/NRP1/THBS1/VEGFC/FGF2/PRKD1/CD40/AKT3/SRPX2/ANXA1/FGFBP1	13
BP	GO:0002262	myeloid cell homeostasis	21/1177	157/18723	0.000848153	0.00460525	0.00292385	MAFB/HCLS1/ETS1/PDE4B/AXL/CCR2/SH2B3/PIK3CD/JAM3/ITPKB/NCKAP1L/IKZF1/SPI1/BCL6/JAK2/KIT/TGFBR3/INPP5D/KITLG/KLF2/ANXA1	21
BP	GO:0003416	endochondral bone growth	7/1177	26/18723	0.000869829	0.00470378	0.00298641	BNC2/DDR2/TGFBR2/EVC/ANXA6/FGFR3/COMP	7
BP	GO:0060314	regulation of ryanodine-sensitive calcium-release channel activity	7/1177	26/18723	0.000869829	0.00470378	0.00298641	CLIC2/PKD2/PDE4D/PLN/CASQ2/JPH2/JPH1	7
BP	GO:2000050	regulation of non-canonical Wnt signaling pathway	7/1177	26/18723	0.000869829	0.00470378	0.00298641	RSPO3/SFRP1/DAB2/SFRP2/DAAM2/SFRP4/DACT1	7
BP	GO:2000108	positive regulation of leukocyte apoptotic process	7/1177	26/18723	0.000869829	0.00470378	0.00298641	MEF2C/CCL5/PIK3CD/CDKN2A/PDCD1/BLK/ANXA1	7
BP	GO:0003073	regulation of systemic arterial blood pressure	15/1177	96/18723	0.000926531	0.00500533	0.00317786	PDE4D/BMPR2/ADRB2/NCALD/TPM1/NR2F2/CPA3/RARRES2/CTSG/GJA1/AGTR1/POSTN/SUCNR1/CAMK2N1/NMU	15
BP	GO:0010001	glial cell differentiation	27/1177	225/18723	0.000943913	0.00508786	0.00323026	VIM/CXCR4/TLR4/IL6ST/LAMA2/C1QA/EGR2/PRDM8/DTX1/FGF2/CNTNAP1/DAAM2/TSPAN2/GLI3/TNFRSF1B/C5AR1/ROR2/LAMB2/TREM2/NFIB/EPHA4/PTN/MYOC/IFNG/SERPINE2/MXRA8/ERBB2	27
BP	GO:0050769	positive regulation of neurogenesis	27/1177	225/18723	0.000943913	0.00508786	0.00323026	PRKCH/SLIT2/NRP1/MACF1/CXCR4/CXCL12/NIN/SERPINF1/IL6ST/BMPR2/EGR2/VEGFC/MAP1B/CX3CR1/PLXNC1/LTA/GLI3/TNFRSF1B/KIT/EPHA4/CX3CL1/PTN/TGM2/IFNG/SERPINE2/NTN1/ITPKA	27
BP	GO:0050714	positive regulation of protein secretion	19/1177	137/18723	0.000946145	0.00508786	0.00323026	TGFB3/GPR68/FRMD4A/TLR4/VEGFC/IGF1/CD38/JAK2/BLK/TREM2/ISL1/NLGN2/GJA1/HLA-DRB1/OXCT1/CAMK2N1/NMU/FGB/RBP4	19
BP	GO:0060048	cardiac muscle contraction	19/1177	137/18723	0.000946145	0.00508786	0.00323026	PIK3CG/CLIC2/PDE4B/ANK2/PDE4D/CXCR4/KCNJ8/PLN/FLNA/CAV1/ATP1A2/TPM1/CASQ2/RGS2/GSN/KCNE4/CACNA1C/GJA1/JUP	19
BP	GO:0070231	T cell apoptotic process	10/1177	50/18723	0.000947532	0.00508786	0.00323026	GIMAP8/DOCK8/FAS/CCL5/TSC22D3/CD27/IL7R/IL2RA/GLI3/PDCD1	10
BP	GO:0110151	positive regulation of biomineralization	10/1177	50/18723	0.000947532	0.00508786	0.00323026	MEF2C/TGFB3/BMPR2/P2RX7/TMEM119/ADRB2/ALOX5/PTN/BMP7/LTF	10
BP	GO:0051962	positive regulation of nervous system development	31/1177	272/18723	0.000985525	0.00527744	0.00335062	PRKCH/SLIT2/NRP1/MACF1/CXCR4/FLRT2/CXCL12/NIN/SERPINF1/IL6ST/BMPR2/EGR2/VEGFC/MAP1B/CX3CR1/PLXNC1/LTA/GLI3/TNFRSF1B/KIT/THBS2/SRPX2/NLGN2/EPHA4/CX3CL1/PTN/TGM2/IFNG/SERPINE2/NTN1/ITPKA	31
BP	GO:0051701	biological process involved in interaction with host	25/1177	203/18723	0.000988049	0.00527744	0.00335062	TRIM22/AXL/CD86/NRP1/CD74/SLAMF1/CXCR4/CD4/ITGB7/CD209/ITGAV/CAV1/SELPLG/CIITA/CCR5/SIGLEC1/GSN/IFIT1/CR2/ICAM1/FCN1/LGALS1/ITGA5/AGTR1/HLA-DRB1	25
BP	GO:0009988	cell-cell recognition	12/1177	68/18723	0.000990189	0.00527744	0.00335062	DOCK2/DOCK8/MSN/CCL19/CCR7/FOLR2/HAVCR2/CD6/ST6GALNAC6/CD209/PRF1/CCL21	12
BP	GO:0042531	positive regulation of tyrosine phosphorylation of STAT protein	12/1177	68/18723	0.000990189	0.00527744	0.00335062	HCLS1/CSF1R/CCL5/IL6ST/GHR/IGF1/CD40/JAK2/KIT/ISL1/IFNG/FGFR3	12
BP	GO:0042698	ovulation cycle	12/1177	68/18723	0.000990189	0.00527744	0.00335062	ETS1/AXL/SLIT2/ADAMTS1/TGFB3/SERPINF1/FZD4/PAM/SLIT3/PDGFRA/PTN/MMP7	12
BP	GO:0051926	negative regulation of calcium ion transport	12/1177	68/18723	0.000990189	0.00527744	0.00335062	CLIC2/BCL2/PKD2/PLN/GEM/LILRB2/REM1/ATP1A2/CASQ2/GNAO1/ICAM1/ADRA2A	12
BP	GO:0002820	negative regulation of adaptive immune response	11/1177	59/18723	0.000993234	0.00527744	0.00335062	SAMSN1/FCGR2B/PTPRC/HAVCR2/SLAMF1/IL7R/NCKAP1L/LILRB4/BCL6/TNFSF4/CR2	11
BP	GO:0048010	vascular endothelial growth factor receptor signaling pathway	11/1177	59/18723	0.000993234	0.00527744	0.00335062	AXL/NRP1/VAV1/FZD4/CLEC14A/VEGFC/PRKD1/EMILIN1/MMRN2/SULF1/ITGA5	11
BP	GO:0014808	release of sequestered calcium ion into cytosol by sarcoplasmic reticulum	8/1177	34/18723	0.000994716	0.00527744	0.00335062	CLIC2/ANK2/PDE4D/PLN/CCR5/ATP1A2/CASQ2/CACNA1C	8
BP	GO:0055094	response to lipoprotein particle	8/1177	34/18723	0.000994716	0.00527744	0.00335062	ITGB2/ABCA1/TLR6/TLR4/CD36/TREM2/FCER1G/APOE	8
BP	GO:0086004	regulation of cardiac muscle cell contraction	8/1177	34/18723	0.000994716	0.00527744	0.00335062	PDE4B/ANK2/PDE4D/PLN/CAV1/ATP1A2/CACNA1C/JUP	8
BP	GO:0098751	bone cell development	8/1177	34/18723	0.000994716	0.00527744	0.00335062	FLI1/SH2B3/FBN1/GPR68/TYROBP/MEIS1/KIT/LTF	8
BP	GO:0030574	collagen catabolic process	9/1177	42/18723	0.00100506	0.00532703	0.00338211	CTSK/FAP/CTSS/ADAMTS2/MMP2/PRSS2/MMP3/KLK6/MMP7	9
BP	GO:0150104	transport across blood-brain barrier	14/1177	87/18723	0.00100872	0.00534112	0.00339105	ATP2B4/ABCC9/KCNJ8/SLC24A3/ABCB1/SLCO2B1/SLC1A3/ATP1A2/LEPR/CD36/SLC2A3/APOE/SLC29A4/SLC2A1	14
BP	GO:0010596	negative regulation of endothelial cell migration	15/1177	97/18723	0.00103362	0.00546208	0.00346785	MEF2C/SLIT2/CXCL13/ATP2B4/SERPINF1/THBS1/PTPRM/MEOX2/DCN/FGF2/VASH1/MMRN2/NR2F2/APOE/JUP	15
BP	GO:0120162	positive regulation of cold-induced thermogenesis	15/1177	97/18723	0.00103362	0.00546208	0.00346785	CCR2/CMKLR1/CXCR4/IRF4/ADRB2/CAV1/DIO2/JAK2/FABP4/PDGFC/LEPR/CD36/YBX2/GJA1/LCN2	15
BP	GO:0010927	cellular component assembly involved in morphogenesis	16/1177	107/18723	0.00103471	0.00546244	0.00346808	ANK2/PMP22/EPB41L3/PHLDB2/LMOD1/PDGFRB/PGM5/MYH11/CNTNAP1/TPM1/CSRP1/CFL2/PDGFRA/TMOD1/LDB3/PROX1	16
BP	GO:0051592	response to calcium ion	20/1177	149/18723	0.0010662	0.00562315	0.00357011	MEF2C/TXNIP/SYT11/CLIC4/PKD2/KCNMA1/RASGRP2/ITPKB/THBS1/ALOX5AP/PLCG2/KCNMB1/CAV1/TRPC1/CASQ2/SPARC/DUSP1/SUCNR1/SYT7/FGB	20
BP	GO:0002377	immunoglobulin production	26/1177	216/18723	0.0011104	0.00584316	0.0037098	BTK/HLA-DOA/SASH3/HLA-DMB/FCGR2B/HLA-DQA1/CD28/HLA-DPA1/PTPRC/CD86/HLA-DPB1/HLA-DRA/FCRL3/CD40LG/HLA-DOB/CD40/BCL6/HLA-DMA/CD22/TNFSF4/VPREB3/HLA-DQB1/HLA-DQB2/HLA-DRB1/HLA-DRB5/RBP4	26
BP	GO:0048873	homeostasis of number of cells within a tissue	7/1177	27/18723	0.00111121	0.00584316	0.0037098	BCL2/SASH3/CCR2/CORO1A/LIPA/AKT3/RAC3	7
BP	GO:0060142	regulation of syncytium formation by plasma membrane fusion	7/1177	27/18723	0.00111121	0.00584316	0.0037098	CD53/PLEKHO1/TYROBP/EHD2/CXCL9/TREM2/CXCL10	7
BP	GO:1901224	positive regulation of NIK/NF-kappaB signaling	12/1177	69/18723	0.00113132	0.00593838	0.00377025	TLR7/CCL19/LAPTM5/CD86/HAVCR2/CD27/TLR4/GREM1/CD14/SASH1/IL18R1/TREM2	12
BP	GO:0007260	tyrosine phosphorylation of STAT protein	14/1177	88/18723	0.00113155	0.00593838	0.00377025	HCLS1/CSF1R/SH2B3/CCL5/IL6ST/GHR/IGF1/CD40/CAV1/JAK2/KIT/ISL1/IFNG/FGFR3	14
BP	GO:0042306	regulation of protein import into nucleus	11/1177	60/18723	0.0011483	0.00602038	0.00382231	HCLS1/MDFIC/RAB23/FLNA/PRKD1/GLI3/JAK2/CD36/JUP/IFNG/APOD	11
BP	GO:0032642	regulation of chemokine production	15/1177	98/18723	0.00115095	0.00602246	0.00382364	TLR7/CSF1R/AIF1/CD84/HAVCR2/CD74/TLR4/LILRB4/IL33/TNFSF4/TREM2/MCOLN2/POSTN/IFNG/APOD	15
BP	GO:0061337	cardiac conduction	15/1177	98/18723	0.00115095	0.00602246	0.00382364	ANK2/ATP2B4/PDE4D/ABCC9/PLN/FLNA/CAV1/TRPC1/ATP1A2/CASQ2/KCNE4/CACNA1C/ISL1/GJA1/JUP	15
BP	GO:0048736	appendage development	22/1177	172/18723	0.00117976	0.00616112	0.00391167	MBNL1/RECK/FERMT2/GREM1/BMPR2/PRRX1/MEOX2/AFF3/PAM/HAND2/SFRP2/GLI3/ROR2/NR2F2/CACNA1C/ZBTB16/GLI2/BMP7/HOXA10/SEMA3C/SALL4/COMP	22
BP	GO:0060173	limb development	22/1177	172/18723	0.00117976	0.00616112	0.00391167	MBNL1/RECK/FERMT2/GREM1/BMPR2/PRRX1/MEOX2/AFF3/PAM/HAND2/SFRP2/GLI3/ROR2/NR2F2/CACNA1C/ZBTB16/GLI2/BMP7/HOXA10/SEMA3C/SALL4/COMP	22
BP	GO:0010171	body morphogenesis	9/1177	43/18723	0.00120124	0.00624878	0.00396733	CRISPLD2/TGFB3/PHLDB2/PDGFRA/CLDN5/CRISPLD1/GREM2/MMP2/COL1A1	9
BP	GO:0014002	astrocyte development	9/1177	43/18723	0.00120124	0.00624878	0.00396733	VIM/TLR4/C1QA/TSPAN2/C5AR1/ROR2/LAMB2/TREM2/IFNG	9
BP	GO:0034142	toll-like receptor 4 signaling pathway	9/1177	43/18723	0.00120124	0.00624878	0.00396733	LY96/PTPN22/TLR4/CD14/TNFAIP3/TREM2/PIK3AP1/LTF/S100A14	9
BP	GO:0071604	transforming growth factor beta production	9/1177	43/18723	0.00120124	0.00624878	0.00396733	LRRC32/THBS1/TYROBP/CD34/LUM/ITGAV/LTBP1/CX3CL1/WNT11	9
BP	GO:0002864	regulation of acute inflammatory response to antigenic stimulus	5/1177	14/18723	0.00120753	0.00625709	0.0039726	BTK/FCGR2B/CCR7/C3/PLA2G2D	5
BP	GO:0009214	cyclic nucleotide catabolic process	5/1177	14/18723	0.00120753	0.00625709	0.0039726	PDE4B/PDE4D/PDE1A/PDE7B/PDE5A	5
BP	GO:0010872	regulation of cholesterol esterification	5/1177	14/18723	0.00120753	0.00625709	0.0039726	APOE/AGTR1/APOA2/APOC1/APOA1	5
BP	GO:0097531	mast cell migration	5/1177	14/18723	0.00120753	0.00625709	0.0039726	PIK3CD/RAC2/VEGFC/KIT/CCL11	5
BP	GO:0021955	central nervous system neuron axonogenesis	8/1177	35/18723	0.00121931	0.00629752	0.00399827	SLIT2/CDH11/NIN/DCLK1/ADARB1/GLI2/NFIB/EPHA4	8
BP	GO:0034405	response to fluid shear stress	8/1177	35/18723	0.00121931	0.00629752	0.00399827	MEF2C/ETS1/ABCA1/PKD2/TGFB3/PDGFRB/GJA1/KLF2	8
BP	GO:1903514	release of sequestered calcium ion into cytosol by endoplasmic reticulum	8/1177	35/18723	0.00121931	0.00629752	0.00399827	CLIC2/ANK2/PDE4D/PLN/CCR5/ATP1A2/CASQ2/CACNA1C	8
BP	GO:0061844	antimicrobial humoral immune response mediated by antimicrobial peptide	13/1177	79/18723	0.00122006	0.00629752	0.00399827	RNASE6/CXCL13/CXCL9/CCL13/CXCL11/CXCL10/LTF/S100A7/DEFA6/DEFB1/REG3A/REG1B/REG1A	13
BP	GO:0030177	positive regulation of Wnt signaling pathway	19/1177	140/18723	0.00123086	0.00634715	0.00402978	ZEB2/LRRK2/RECK/RSPO3/MACF1/DIXDC1/SFRP1/FGF2/DAB2/SFRP2/DAAM2/CAV1/ROR2/TNFAIP3/SFRP4/SULF1/DACT1/JUP/COL1A1	19
BP	GO:0043535	regulation of blood vessel endothelial cell migration	20/1177	151/18723	0.00125917	0.00648302	0.00411604	MEF2C/ETS1/STAT5A/RHOJ/NRP1/ATP2B4/THBS1/MEOX2/VEGFC/FGF2/PRKD1/VASH1/CD40/MMRN2/AKT3/SRPX2/APOE/JUP/ANXA1/FGFBP1	20
BP	GO:0034599	cellular response to oxidative stress	32/1177	288/18723	0.00125964	0.00648302	0.00411604	CYP1B1/BCL2/LRRK2/ETS1/BTK/AIF1/IL18BP/AXL/ARL6IP5/PKD2/FBLN5/TLR6/NCF1/TLR4/PRKD1/SOD3/TP53INP1/TPM1/TNFAIP3/JAK2/PDGFRA/CD36/TREM2/RHOB/ALOX5/MMP2/AQP1/KLF2/BMP7/ANXA1/LCN2/MMP3	32
BP	GO:0051099	positive regulation of binding	22/1177	173/18723	0.00127339	0.00654748	0.00415697	CLIC2/LRRK2/PYHIN1/NRP1/IRF4/PLCL2/IGF1/MFNG/HAND2/SPON1/CAV1/JAK2/BLK/CLDN5/TRIB3/ISL1/DACT1/APOE/MYOCD/EPHA4/IFNG/CTHRC1	22
BP	GO:0032602	chemokine production	15/1177	99/18723	0.00127931	0.00657156	0.00417225	TLR7/CSF1R/AIF1/CD84/HAVCR2/CD74/TLR4/LILRB4/IL33/TNFSF4/TREM2/MCOLN2/POSTN/IFNG/APOD	15
BP	GO:0070997	neuron death	38/1177	361/18723	0.00128997	0.00661994	0.00420297	MEF2C/BCL2/LRRK2/FAS/AXL/FCGR2B/ARL6IP5/ITGB2/GPNMB/CCL5/ITGAM/NRP1/CORO1A/TGFB3/TLR6/SERPINF1/TLR4/GHR/TYROBP/C1QA/CD34/CX3CR1/ITGA1/ADARB1/CCL2/TNFRSF1B/C5AR1/JAK2/TREM2/ISL1/PRNP/NUPR1/APOE/CX3CL1/IFNG/NGFR/PCSK9/LCN2	38
BP	GO:0010718	positive regulation of epithelial to mesenchymal transition	10/1177	52/18723	0.00130196	0.00666225	0.00422983	TGFB3/FERMT2/TGFBR2/DAB2/ENG/TGFB1I1/ISL1/OLFM1/BMP7/COL1A1	10
BP	GO:0030514	negative regulation of BMP signaling pathway	10/1177	52/18723	0.00130196	0.00666225	0.00422983	FBN1/GREM1/SFRP1/TWSG1/SFRP2/CHRDL1/GREM2/RBPMS2/HTRA1/HTRA3	10
BP	GO:0072132	mesenchyme morphogenesis	10/1177	52/18723	0.00130196	0.00666225	0.00422983	TGFBR2/FOXF1/TMEM100/HEYL/ACTA2/ENG/ACTG2/ISL1/BMP7/WNT11	10
BP	GO:0030865	cortical cytoskeleton organization	11/1177	61/18723	0.00132275	0.00676212	0.00429324	FMNL3/LCP1/NCKAP1L/RAC2/PLEK/EPB41L3/TLN1/EHD2/RHOB/VIL1/RAC3	11
BP	GO:0045664	regulation of neuron differentiation	24/1177	196/18723	0.00133633	0.00682499	0.00433315	MEF2C/BCL2/LRRK2/ZEB1/TCF4/CXCL12/DIXDC1/SFRP1/TIMP2/MEIS1/DTX1/MAP1B/HEYL/SFRP2/BCL6/GLI3/FEZ1/DNMT3B/GLI2/ISL1/RAC3/BMP7/RAP1GAP/PROX1	24
BP	GO:0048639	positive regulation of developmental growth	22/1177	174/18723	0.00137332	0.00700708	0.00444876	MEF2C/BCL2/SASH3/NRP1/MACF1/CXCR4/CXCL12/BMPR2/GHR/TGFBR2/FGF2/ZFPM2/IGF1/MAP1B/BASP1/HOPX/TGFBR3/FOXS1/VIL1/NTN1/PROX1/REG1A	22
BP	GO:0048145	regulation of fibroblast proliferation	13/1177	80/18723	0.00137461	0.00700708	0.00444876	DDR2/CD74/SFRP1/PDGFRB/IGF1/LTA/TP53INP1/PDGFC/PDGFRA/NUPR1/AQP1/CDC6/NGFR	13
BP	GO:0045732	positive regulation of protein catabolic process	27/1177	231/18723	0.0013997	0.00710663	0.00451197	LRRK2/MSN/PYHIN1/LAPTM5/TNFSF12/RGMA/DAB2/PRICKLE1/AURKA/CAV1/TNFRSF1B/TNFAIP3/CDC20/RNF144B/TREM2/ASB5/VIP/TRIB3/RDX/NUPR1/DACT1/APOE/GJA1/IFNG/NKD2/PCSK9/ADRA2A	27
BP	GO:0010575	positive regulation of vascular endothelial growth factor production	7/1177	28/18723	0.00140213	0.00710663	0.00451197	CYP1B1/C3AR1/C3/IL6ST/C5AR1/ISL1/SULF1	7
BP	GO:0038094	Fc-gamma receptor signaling pathway	7/1177	28/18723	0.00140213	0.00710663	0.00451197	FCGR2B/PTPRC/MYO1G/VAV1/HCK/FGR/FCER1G	7
BP	GO:0045671	negative regulation of osteoclast differentiation	7/1177	28/18723	0.00140213	0.00710663	0.00451197	MAFB/FBN1/TLR4/SFRP1/LILRB4/INPP5D/LTF	7
BP	GO:0051894	positive regulation of focal adhesion assembly	7/1177	28/18723	0.00140213	0.00710663	0.00451197	TEK/NRP1/FERMT2/SFRP1/THY1/COL16A1/MYOC	7
BP	GO:0060325	face morphogenesis	7/1177	28/18723	0.00140213	0.00710663	0.00451197	CRISPLD2/TGFB3/PDGFRA/CLDN5/CRISPLD1/MMP2/COL1A1	7
BP	GO:0044403	biological process involved in symbiotic interaction	32/1177	290/18723	0.00141107	0.00714511	0.0045364	TRIM22/AXL/CCL5/CD86/NRP1/CD74/SLAMF1/CXCR4/STOM/CD4/ITGB7/CX3CR1/CD209/ITGAV/CAV1/SELPLG/CIITA/CCR5/SIGLEC1/GSN/IFIT1/CR2/ICAM1/FCN1/CTSG/LGALS1/APOE/ITGA5/AGTR1/HLA-DRB1/CCL8/LTF	32
BP	GO:0090101	negative regulation of transmembrane receptor protein serine/threonine kinase signaling pathway	18/1177	131/18723	0.00141724	0.00716957	0.00455193	FBN1/CILP/TGFB3/GREM1/SFRP1/EMILIN1/TWSG1/SFRP2/CAV1/CHRDL1/TGFBR3/GREM2/TGFB1I1/LTBP1/RBPMS2/HTRA1/HTRA3/ASPN	18
BP	GO:0046545	development of primary female sexual characteristics	15/1177	100/18723	0.00141948	0.00717408	0.00455479	BCL2/SLIT2/ADAMTS1/LHFPL2/FZD4/SFRP1/ZFPM2/SLIT3/NR2F2/KIT/PDGFRA/ICAM1/NUPR1/KITLG/COL9A3	15
BP	GO:0062208	positive regulation of pattern recognition receptor signaling pathway	9/1177	44/18723	0.00142718	0.00719938	0.00457086	PJA2/TLR1/PTPN22/TLR4/SLC15A3/CAV1/RSAD2/DDX60/LTF	9
BP	GO:0097178	ruffle assembly	9/1177	44/18723	0.00142718	0.00719938	0.00457086	ABI3/EVL/AIF1/ARHGAP24/CAV1/ICAM1/RDX/EPS8L3/CSPG4	9
BP	GO:0002064	epithelial cell development	26/1177	220/18723	0.00144989	0.00729929	0.00463429	HEG1/PPP1R16B/MSN/PECAM1/VIM/PALLD/CLIC4/PDE4D/CXCR4/IL6ST/FLNA/COL15A1/ACTA2/CDH5/VCL/PRDM1/LAMB2/CLDN5/TMOD1/ICAM1/RDX/CLDN3/AKR1B1/RAB25/PROC/PROX1	26
BP	GO:0002689	negative regulation of leukocyte chemotaxis	6/1177	21/18723	0.00145794	0.00729929	0.00463429	SLIT2/GPR18/GREM1/SLAMF8/CCL2/DUSP1	6
BP	GO:0006925	inflammatory cell apoptotic process	6/1177	21/18723	0.00145794	0.00729929	0.00463429	MEF2C/PLEKHO2/PIK3CD/ITPKB/CDKN2A/ANXA1	6
BP	GO:0032516	positive regulation of phosphoprotein phosphatase activity	6/1177	21/18723	0.00145794	0.00729929	0.00463429	PTPRC/FCRL3/PPP1R12A/PDGFRB/ITGA1/JAK2	6
BP	GO:0035455	response to interferon-alpha	6/1177	21/18723	0.00145794	0.00729929	0.00463429	AXL/PYHIN1/IFIT2/IFIT3/LAMP3/BST2	6
BP	GO:0043373	CD4-positive, alpha-beta T cell lineage commitment	6/1177	21/18723	0.00145794	0.00729929	0.00463429	SLAMF6/LY9/IRF4/IL12RB1/TOX/SPN	6
BP	GO:0060445	branching involved in salivary gland morphogenesis	6/1177	21/18723	0.00145794	0.00729929	0.00463429	NRP1/FGF7/NTN4/TGM2/BMP7/SEMA3C	6
BP	GO:0098856	intestinal lipid absorption	6/1177	21/18723	0.00145794	0.00729929	0.00463429	CD36/APOA2/PRAP1/APOA1/CEL/NPC1L1	6
BP	GO:0120032	regulation of plasma membrane bounded cell projection assembly	23/1177	186/18723	0.00146118	0.00730821	0.00463995	PPP1R16B/ABI3/EVL/WAS/CYLD/CCL19/DOCK11/CCR7/SLIT2/NRP1/TGFB3/RAC2/DPYSL3/P2RX7/ARHGAP24/CAV1/CDC42EP3/CCL21/KIT/ICAM1/RDX/EPS8L3/RAP1GAP	23
BP	GO:0003281	ventricular septum development	12/1177	71/18723	0.00146383	0.00730821	0.00463995	HEG1/SLIT2/BMPR2/TGFBR2/ZFPM2/HEYL/SLIT3/PRDM1/TGFBR3/SALL4/PROX1/WNT11	12
BP	GO:0032722	positive regulation of chemokine production	12/1177	71/18723	0.00146383	0.00730821	0.00463995	TLR7/CSF1R/AIF1/CD84/HAVCR2/CD74/TLR4/IL33/TNFSF4/MCOLN2/POSTN/IFNG	12
BP	GO:1905475	regulation of protein localization to membrane	22/1177	175/18723	0.00147989	0.00737212	0.00468053	PRKCH/ABI3/ITGB2/ITGAM/ATP2B4/EPHA3/CLIP3/STOM/RAMP3/GBP1/DAB2/GSN/SORBS1/TREM2/PRNP/GPC6/VIL1/PTN/IFNG/NKD2/ERBB2/GZMB	22
BP	GO:0042092	type 2 immune response	8/1177	36/18723	0.00148249	0.00737212	0.00468053	CCR2/CD86/CD74/NLRP3/BCL6/TNFSF4/RSAD2/ANXA1	8
BP	GO:0071402	cellular response to lipoprotein particle stimulus	8/1177	36/18723	0.00148249	0.00737212	0.00468053	ITGB2/ABCA1/TLR6/TLR4/CD36/TREM2/FCER1G/APOE	8
BP	GO:0090322	regulation of superoxide metabolic process	8/1177	36/18723	0.00148249	0.00737212	0.00468053	ITGB2/HVCN1/ITGAM/FBLN5/TYROBP/CD36/BMP7/PON3	8
BP	GO:0002455	humoral immune response mediated by circulating immunoglobulin	17/1177	121/18723	0.00148493	0.00737212	0.00468053	C1S/SERPING1/C1R/C1RL/FCGR2B/PTPRC/C7/C3/C1QC/C1QA/C1QB/LTA/TREM2/CR2/FCER2/CFI/IGLL1	17
BP	GO:1904019	epithelial cell apoptotic process	17/1177	121/18723	0.00148493	0.00737212	0.00468053	PIK3CG/TEK/ITGA4/THBS1/BMPR2/TGFBR2/CD40LG/CD40/CDH5/CCL2/GSN/TNFAIP3/JAK2/SFRP4/ICAM1/NUPR1/FGB	17
BP	GO:0050804	modulation of chemical synaptic transmission	44/1177	439/18723	0.00151415	0.00748394	0.00475152	MEF2C/LRRK2/SRGN/CCR2/SYT11/CDH11/FAM107A/TSHZ3/TYROBP/LAMA2/EGR2/PLCL2/ADRB2/MAP1B/CX3CR1/MAP1A/CD38/LILRB2/SLC1A3/LZTS1/CCL2/ATP1A2/ROR2/CDC20/JAK2/KIT/TACR2/AKAP12/PCDH17/BCHE/PRNP/CHRNA3/APOE/NLGN2/EPHA4/RGS4/CX3CL1/PTN/SERPINE2/SYT7/ITPKA/NMU/ADRA2A/CEL	44
BP	GO:0002707	negative regulation of lymphocyte mediated immunity	10/1177	53/18723	0.00151588	0.00748394	0.00475152	CD96/FCGR2B/PTPRC/HAVCR2/SLAMF1/IL7R/NCKAP1L/LILRB4/BCL6/CR2	10
BP	GO:0007566	embryo implantation	10/1177	53/18723	0.00151588	0.00748394	0.00475152	RECK/ARHGDIB/TGFBR2/IGFBP7/SYDE1/FBLN1/TIMP1/GJA1/MMP2/A1CF	10
BP	GO:0034381	plasma lipoprotein particle clearance	10/1177	53/18723	0.00151588	0.00748394	0.00475152	MSR1/LIPA/CD36/TREM2/APOE/APOA2/APOC1/PCSK9/APOC3/APOA1	10
BP	GO:0043113	receptor clustering	10/1177	53/18723	0.00151588	0.00748394	0.00475152	ITGB2/ITGAL/ITGA4/ITGB7/FLNA/GSN/NRXN2/THY1/APOE/PTN	10
BP	GO:0050819	negative regulation of coagulation	10/1177	53/18723	0.00151588	0.00748394	0.00475152	SERPING1/SH2B3/THBS1/CD34/FAP/PDGFRA/APOE/PROC/SERPINE2/FGB	10
BP	GO:1903078	positive regulation of protein localization to plasma membrane	11/1177	62/18723	0.00151837	0.0074893	0.00475493	PRKCH/ATP2B4/EPHA3/CLIP3/RAMP3/SORBS1/TREM2/PRNP/VIL1/IFNG/NKD2	11
BP	GO:0048144	fibroblast proliferation	13/1177	81/18723	0.00154508	0.00761401	0.0048341	DDR2/CD74/SFRP1/PDGFRB/IGF1/LTA/TP53INP1/PDGFC/PDGFRA/NUPR1/AQP1/CDC6/NGFR	13
BP	GO:0099177	regulation of trans-synaptic signaling	44/1177	440/18723	0.00158313	0.00779431	0.00494857	MEF2C/LRRK2/SRGN/CCR2/SYT11/CDH11/FAM107A/TSHZ3/TYROBP/LAMA2/EGR2/PLCL2/ADRB2/MAP1B/CX3CR1/MAP1A/CD38/LILRB2/SLC1A3/LZTS1/CCL2/ATP1A2/ROR2/CDC20/JAK2/KIT/TACR2/AKAP12/PCDH17/BCHE/PRNP/CHRNA3/APOE/NLGN2/EPHA4/RGS4/CX3CL1/PTN/SERPINE2/SYT7/ITPKA/NMU/ADRA2A/CEL	44
BP	GO:0055021	regulation of cardiac muscle tissue growth	12/1177	72/18723	0.00165809	0.00814833	0.00517334	MEF2C/TGFBR2/MEIS1/FGF2/ZFPM2/IGF1/PI16/RGS2/TGFBR3/GJA1/RGS4/RBP4	12
BP	GO:1903036	positive regulation of response to wounding	12/1177	72/18723	0.00165809	0.00814833	0.00517334	CXCR4/FERMT2/MYLK/THBS1/FLNA/SMOC2/CD36/CLDN3/PTN/ANXA1/ADRA2A/REG3A	12
BP	GO:0060491	regulation of cell projection assembly	23/1177	188/18723	0.0016847	0.00823423	0.00522787	PPP1R16B/ABI3/EVL/WAS/CYLD/CCL19/DOCK11/CCR7/SLIT2/NRP1/TGFB3/RAC2/DPYSL3/P2RX7/ARHGAP24/CAV1/CDC42EP3/CCL21/KIT/ICAM1/RDX/EPS8L3/RAP1GAP	23
BP	GO:0031670	cellular response to nutrient	9/1177	45/18723	0.00168607	0.00823423	0.00522787	FOLR2/SFRP1/KANK2/TNC/MN1/PTN/POSTN/FOXA2/COL1A1	9
BP	GO:0035272	exocrine system development	9/1177	45/18723	0.00168607	0.00823423	0.00522787	NRP1/TGFB3/FGF7/TWSG1/NTN4/NFIB/TGM2/BMP7/SEMA3C	9
BP	GO:0035307	positive regulation of protein dephosphorylation	9/1177	45/18723	0.00168607	0.00823423	0.00522787	PPP1R16B/PTPRC/FCRL3/PPP1R12A/PDGFRB/ITGA1/LILRB2/CDH5/JAK2	9
BP	GO:0042551	neuron maturation	9/1177	45/18723	0.00168607	0.00823423	0.00522787	BCL2/LRRK2/C3/C1QA/NTN4/RAC3/CX3CL1/MYOC/CNTNAP2	9
BP	GO:2000273	positive regulation of signaling receptor activity	9/1177	45/18723	0.00168607	0.00823423	0.00522787	CCR2/NRP1/NCF1/GREM1/ADRB2/CCL2/JAK2/IFNG/ADRA2A	9
BP	GO:0046328	regulation of JNK cascade	18/1177	133/18723	0.00168638	0.00823423	0.00522787	RASSF2/PJA2/CYLD/CCL19/MDFIC/FCGR2B/CCR7/SLAMF1/PTPN22/CD27/NCF1/TLR4/RASGRP1/SFRP1/SFRP2/CCL21/GADD45B/DACT1	18
BP	GO:0010633	negative regulation of epithelial cell migration	16/1177	112/18723	0.00169284	0.0082582	0.0052431	MEF2C/EVL/SLIT2/CXCL13/ATP2B4/SERPINF1/THBS1/PTPRM/MEOX2/DCN/FGF2/VASH1/MMRN2/NR2F2/APOE/JUP	16
BP	GO:0001933	negative regulation of protein phosphorylation	36/1177	342/18723	0.00170511	0.00830567	0.00527323	RASSF2/HEG1/LRRK2/SAMSN1/SH2B3/SLIT2/PTPRC/PDE4D/PTPN22/GREM1/SFRP1/LAX1/EMILIN1/ADARB1/SFRP2/LILRB4/CAV1/ENG/RGS2/TNFAIP3/NR2F2/FABP4/GADD45B/CDKN2A/FBLN1/TRIB3/THY1/PRNP/MLXIPL/APOE/DUSP1/MYOCD/IFNG/BMP7/CAMK2N1/PPP1R1B	36
BP	GO:0002730	regulation of dendritic cell cytokine production	5/1177	15/18723	0.00171814	0.00830567	0.00527323	TLR4/PLCG2/DDX58/KIT/BST2	5
BP	GO:0010820	positive regulation of T cell chemotaxis	5/1177	15/18723	0.00171814	0.00830567	0.00527323	CCR2/CCL5/CXCL13/CCL21/S100A7	5
BP	GO:0034384	high-density lipoprotein particle clearance	5/1177	15/18723	0.00171814	0.00830567	0.00527323	TREM2/APOE/APOA2/APOC3/APOA1	5
BP	GO:0045064	T-helper 2 cell differentiation	5/1177	15/18723	0.00171814	0.00830567	0.00527323	CD86/NLRP3/BCL6/TNFSF4/ANXA1	5
BP	GO:0045346	regulation of MHC class II biosynthetic process	5/1177	15/18723	0.00171814	0.00830567	0.00527323	TLR4/SPI1/CIITA/JAK2/IFNG	5
BP	GO:0071380	cellular response to prostaglandin E stimulus	5/1177	15/18723	0.00171814	0.00830567	0.00527323	GNG2/SFRP1/TNFSF4/PTGER4/PTGER2	5
BP	GO:0072075	metanephric mesenchyme development	5/1177	15/18723	0.00171814	0.00830567	0.00527323	PKD2/PDGFRB/TCF21/BASP1/BMP7	5
BP	GO:0072224	metanephric glomerulus development	5/1177	15/18723	0.00171814	0.00830567	0.00527323	CD34/PDGFRB/TCF21/LAMB2/PDGFRA	5
BP	GO:0090594	inflammatory response to wounding	5/1177	15/18723	0.00171814	0.00830567	0.00527323	CCR2/SIGLEC10/TLR4/TIMP1/ALOX5	5
BP	GO:0048638	regulation of developmental growth	35/1177	330/18723	0.001726	0.00833606	0.00529253	MEF2C/BCL2/SASH3/STAT5A/NRP1/MACF1/CXCR4/CXCL12/BMPR2/GHR/RGMA/TGFBR2/MEIS1/FGF2/ZFPM2/ADRB2/IGF1/MAP1B/PI16/BASP1/HOPX/RGS2/TGFBR3/FOXS1/OLFM1/VIL1/APOE/GJA1/RGS4/NTN1/FGFR3/SEMA3C/PROX1/RBP4/REG1A	35
BP	GO:0060538	skeletal muscle organ development	21/1177	166/18723	0.00173229	0.00835887	0.00530701	MEF2C/BCL2/VAMP5/POPDC2/MEOX2/DCN/EGR2/ASB2/HEYL/TCF21/CAV1/BASP1/NR2F2/SVIL/CFL2/MSC/ELN/NUPR1/SMYD1/BVES/MYOCD	21
BP	GO:0007519	skeletal muscle tissue development	20/1177	155/18723	0.0017357	0.00835908	0.00530714	MEF2C/BCL2/VAMP5/POPDC2/MEOX2/DCN/EGR2/ASB2/HEYL/TCF21/CAV1/NR2F2/SVIL/CFL2/MSC/ELN/NUPR1/SMYD1/BVES/MYOCD	20
BP	GO:0030239	myofibril assembly	11/1177	63/18723	0.00173703	0.00835908	0.00530714	LMOD1/PDGFRB/PGM5/MYH11/TPM1/CSRP1/CFL2/PDGFRA/TMOD1/LDB3/PROX1	11
BP	GO:1904589	regulation of protein import	11/1177	63/18723	0.00173703	0.00835908	0.00530714	HCLS1/MDFIC/RAB23/FLNA/PRKD1/GLI3/JAK2/CD36/JUP/IFNG/APOD	11
BP	GO:0002360	T cell lineage commitment	7/1177	29/18723	0.00174923	0.00839503	0.00532997	BCL2/SLAMF6/LY9/IRF4/IL12RB1/TOX/SPN	7
BP	GO:0010955	negative regulation of protein processing	7/1177	29/18723	0.00174923	0.00839503	0.00532997	LRRK2/THBS1/GAS1/CST7/PRNP/MAGEA3/SERPINE2	7
BP	GO:1903318	negative regulation of protein maturation	7/1177	29/18723	0.00174923	0.00839503	0.00532997	LRRK2/THBS1/GAS1/CST7/PRNP/MAGEA3/SERPINE2	7
BP	GO:0002823	negative regulation of adaptive immune response based on somatic recombination of immune receptors built from immunoglobulin superfamily domains	10/1177	54/18723	0.00175744	0.00841173	0.00534057	FCGR2B/PTPRC/HAVCR2/SLAMF1/IL7R/NCKAP1L/LILRB4/BCL6/TNFSF4/CR2	10
BP	GO:0060350	endochondral bone morphogenesis	10/1177	54/18723	0.00175744	0.00841173	0.00534057	MEF2C/TEK/BMPR2/GHR/TGFBR2/TMEM119/ANXA6/FGFR3/COL1A1/COMP	10
BP	GO:2000179	positive regulation of neural precursor cell proliferation	10/1177	54/18723	0.00175744	0.00841173	0.00534057	VEGFC/FLNA/FGF2/CX3CR1/GLI3/ZNF423/TOX/GLI2/CX3CL1/PROX1	10
BP	GO:1903532	positive regulation of secretion by cell	31/1177	282/18723	0.00176283	0.00842995	0.00535214	RAB8B/ITGB2/ITGAM/CXCL12/TGFB3/GPR68/FRMD4A/TLR4/VEGFC/IGF1/PTAFR/CD38/FGR/JAK2/TACR2/BLK/TREM2/VIP/ISL1/CACNA1H/NLGN2/GJA1/HLA-DRB1/IFNG/OXCT1/SYT7/CAMK2N1/NMU/FGB/GAL/RBP4	31
BP	GO:0043029	T cell homeostasis	8/1177	37/18723	0.00178876	0.00854628	0.005426	BCL2/FAS/CORO1A/TSC22D3/NCKAP1L/GPR174/SIT1/IL2RA	8
BP	GO:0051960	regulation of nervous system development	44/1177	443/18723	0.00180682	0.00862486	0.00547589	PRKCH/JAM2/SLIT2/NRP1/MACF1/CXCR4/FLRT2/CXCL12/NIN/SERPINF1/IL6ST/BMPR2/RGMA/EGR2/VEGFC/ITGAX/MAP1B/HEYL/CX3CR1/PLXNC1/LTA/DAAM2/GLI3/TNFRSF1B/CST7/KIT/TREM2/THY1/THBS2/SRPX2/NLGN2/EPHA4/HES6/CX3CL1/PTN/TGM2/IFNG/SERPINE2/BMP7/NTN1/SEMA3C/ITPKA/CCL11/ASCL2	44
BP	GO:0006469	negative regulation of protein kinase activity	25/1177	212/18723	0.00182481	0.00870293	0.00552545	HEG1/SH2B3/PTPRC/PTPN22/SFRP1/LAX1/ADARB1/SFRP2/LILRB4/CAV1/RGS2/TNFAIP3/NR2F2/FABP4/GADD45B/CDKN2A/TRIB3/THY1/APOE/DUSP1/MYOCD/IFNG/BMP7/CAMK2N1/PPP1R1B	25
BP	GO:1901214	regulation of neuron death	34/1177	319/18723	0.00183634	0.00875012	0.00555541	MEF2C/BCL2/LRRK2/AXL/FCGR2B/ITGB2/GPNMB/CCL5/ITGAM/NRP1/CORO1A/TGFB3/TLR6/SERPINF1/TLR4/GHR/TYROBP/C1QA/CD34/CX3CR1/ITGA1/CCL2/TNFRSF1B/C5AR1/JAK2/TREM2/ISL1/PRNP/NUPR1/APOE/CX3CL1/IFNG/PCSK9/LCN2	34
BP	GO:0002637	regulation of immunoglobulin production	12/1177	73/18723	0.00187306	0.00889327	0.0056463	SASH3/FCGR2B/CD28/PTPRC/CD86/FCRL3/CD40LG/CD40/BCL6/CD22/TNFSF4/RBP4	12
BP	GO:0035924	cellular response to vascular endothelial growth factor stimulus	12/1177	73/18723	0.00187306	0.00889327	0.0056463	VCAM1/NRP1/ATP2B4/PIK3CD/DCN/VEGFC/PDGFRB/PRKD1/GAS1/SMOC2/PDGFRA/ANXA1	12
BP	GO:0072089	stem cell proliferation	12/1177	73/18723	0.00187306	0.00889327	0.0056463	PTPRC/FERMT2/CD34/VEGFC/FGF2/ABCB1/SFRP2/CCNE1/FBLN1/OVOL1/KITLG/GJA1	12
BP	GO:1904427	positive regulation of calcium ion transmembrane transport	12/1177	73/18723	0.00187306	0.00889327	0.0056463	ANK2/PKD2/RAMP3/PLCG2/TRPC1/CXCL9/JPH2/CD19/THY1/CXCL11/CXCL10/CX3CL1	12
BP	GO:0035051	cardiocyte differentiation	20/1177	156/18723	0.00187627	0.00890061	0.00565096	VCAM1/MEF2C/GREM1/PDGFRB/PRICKLE1/ASB2/IGF1/HAND2/MYH11/PI16/RGS2/TGFBR3/PDGFRA/ISL1/BVES/MYOCD/RGS4/BMP7/SEMA3C/PROX1	20
BP	GO:0010881	regulation of cardiac muscle contraction by regulation of the release of sequestered calcium ion	6/1177	22/18723	0.00189914	0.00897716	0.00569956	CLIC2/ANK2/PLN/ATP1A2/CASQ2/CACNA1C	6
BP	GO:0035584	calcium-mediated signaling using intracellular calcium source	6/1177	22/18723	0.00189914	0.00897716	0.00569956	VCAM1/PTPRC/SELP/PTGFR/PRNP/DEFB1	6
BP	GO:0045624	positive regulation of T-helper cell differentiation	6/1177	22/18723	0.00189914	0.00897716	0.00569956	CCL19/CD86/NLRP3/IL12RB1/TNFSF4/ANXA1	6
BP	GO:0061042	vascular wound healing	6/1177	22/18723	0.00189914	0.00897716	0.00569956	CXCR4/CD34/SMOC2/TNFAIP3/MCAM/ALOX5	6
BP	GO:0030072	peptide hormone secretion	27/1177	236/18723	0.00191388	0.00903881	0.0057387	RAB8B/CCL5/GPR68/SFRP1/CD38/JAK2/TACR2/BLK/VIP/ISL1/ADCY5/NLGN2/ALOX5/GJA1/HLA-DRB1/IFNG/OXCT1/FOXA2/SYT7/ANXA1/CAMK2N1/FAM3B/NMU/FGB/ADRA2A/GAL/RBP4	27
BP	GO:0045639	positive regulation of myeloid cell differentiation	15/1177	103/18723	0.0019194	0.00905686	0.00575016	EVI2B/HCLS1/ETS1/CD74/GPR68/NCKAP1L/CD4/TYROBP/CCR1/ROR2/TREM2/INPP5D/KITLG/HLA-DRB1/IFNG	15
BP	GO:0051899	membrane depolarization	13/1177	83/18723	0.00193876	0.00914013	0.00580303	BCL2/LRRK2/ANK2/FHL1/DCN/P2RX7/SLMAP/CAV1/ATP1A2/CACNA1C/CACNA1H/MYOC/CASP1	13
BP	GO:0055002	striated muscle cell development	11/1177	64/18723	0.00198071	0.00932393	0.00591972	LMOD1/PDGFRB/PGM5/MYH11/TPM1/CSRP1/CFL2/PDGFRA/TMOD1/LDB3/PROX1	11
BP	GO:0001974	blood vessel remodeling	9/1177	46/18723	0.00198125	0.00932393	0.00591972	MEF2C/AXL/CCR2/RSPO3/BMPR2/FLNA/BGN/TGM2/SEMA3C	9
BP	GO:1990845	adaptive thermogenesis	20/1177	157/18723	0.00202636	0.00952784	0.00604919	CCR2/CMKLR1/CXCR4/TLR4/IRF4/LAMA4/PLCL2/ADRB2/CAV1/DIO2/ZNF423/JAK2/FABP4/PDGFC/LEPR/IL18R1/CD36/YBX2/GJA1/LCN2	20
BP	GO:0038066	p38MAPK cascade	10/1177	55/18723	0.0020292	0.00953275	0.0060523	PJA2/CYLD/PTPN22/NCF1/SPI1/SASH1/HAND2/GADD45B/TREM2/DUSP1	10
BP	GO:0033673	negative regulation of kinase activity	27/1177	237/18723	0.00203417	0.0095477	0.00606179	HEG1/PIK3IP1/SH2B3/PTPRC/PTPN22/SFRP1/LAX1/ADARB1/SFRP2/LILRB4/CAV1/RGS2/TNFAIP3/NR2F2/FABP4/GADD45B/CDKN2A/TRIB3/THY1/APOE/DUSP1/MYOCD/IFNG/BMP7/FOXA2/CAMK2N1/PPP1R1B	27
BP	GO:0090100	positive regulation of transmembrane receptor protein serine/threonine kinase signaling pathway	16/1177	114/18723	0.00204001	0.00956668	0.00607384	ZEB2/TGFB3/THBS1/BMPR2/DAB2/TWSG1/CDH5/ENG/ZNF423/JAK2/TGFBR3/TGFB1I1/SULF1/TTK/MYOCD/BMP7	16
BP	GO:0060419	heart growth	15/1177	104/18723	0.00211555	0.00990353	0.00628771	MEF2C/HEG1/TGFBR2/MEIS1/FGF2/ZFPM2/IGF1/PI16/BASP1/RGS2/TGFBR3/GJA1/RGS4/PROX1/RBP4	15
BP	GO:1901890	positive regulation of cell junction assembly	15/1177	104/18723	0.00211555	0.00990353	0.00628771	TEK/NRP1/FLRT2/FERMT2/SFRP1/CAV1/CLDN5/THY1/THBS2/SRPX2/CLDN3/NLGN2/COL16A1/MYOC/CNTNAP2	15
BP	GO:1901653	cellular response to peptide	37/1177	359/18723	0.00214584	0.0100365	0.00637212	RAB8B/VCAM1/MYO5A/VIM/FCGR2B/STAT5A/FBN1/PTPN22/RAB31/TLR6/ITGA4/TLR4/GHR/ADRB2/IGF1/MAP1B/CAV1/SORBS1/JAK2/CD36/TREM2/TRIB3/PRNP/RARRES2/ICAM1/AKR1B1/EPHA4/GJA1/AGTR1/PDK4/KLF2/CDC6/LDOC1/NGFR/PCSK9/LCN2/REG1A	37
BP	GO:0007202	activation of phospholipase C activity	7/1177	30/18723	0.00215948	0.0100469	0.0063787	ITK/CD86/PLCB2/EDNRA/C5AR1/HTR2B/LPAR1	7
BP	GO:0010880	regulation of release of sequestered calcium ion into cytosol by sarcoplasmic reticulum	7/1177	30/18723	0.00215948	0.0100469	0.0063787	CLIC2/ANK2/PDE4D/PLN/ATP1A2/CASQ2/CACNA1C	7
BP	GO:0034368	protein-lipid complex remodeling	7/1177	30/18723	0.00215948	0.0100469	0.0063787	PLA2G7/APOE/AGTR1/APOA2/APOC1/APOC3/APOA1	7
BP	GO:0034369	plasma lipoprotein particle remodeling	7/1177	30/18723	0.00215948	0.0100469	0.0063787	PLA2G7/APOE/AGTR1/APOA2/APOC1/APOC3/APOA1	7
BP	GO:0043032	positive regulation of macrophage activation	7/1177	30/18723	0.00215948	0.0100469	0.0063787	LRRK2/HAVCR2/TLR6/THBS1/TLR4/IL33/TREM2	7
BP	GO:0061384	heart trabecula morphogenesis	7/1177	30/18723	0.00215948	0.0100469	0.0063787	HEG1/TEK/ADAMTS1/ENG/TGFBR3/BMP7/RBP4	7
BP	GO:0030316	osteoclast differentiation	14/1177	94/18723	0.00216124	0.0100469	0.0063787	RASSF2/MAFB/CSF1R/FBN1/GPR68/TLR4/SFRP1/TYROBP/LILRB4/CCR1/TREM2/INPP5D/IFNG/LTF	14
BP	GO:0072073	kidney epithelium development	18/1177	136/18723	0.00217022	0.0100798	0.00639961	MEF2C/BCL2/PECAM1/SLIT2/PKD2/GREM1/SFRP1/CD34/FGF2/KANK2/HEYL/TCF21/GLI3/BASP1/LAMB2/EPHA4/BMP7/WNT11	18
BP	GO:0045862	positive regulation of proteolysis	38/1177	372/18723	0.0022042	0.0102287	0.00649418	LRRK2/IFI16/FAS/PYHIN1/ARL6IP5/LAPTM5/NLRP3/RGMA/CYFIP2/TNFSF10/DAB2/PRICKLE1/SFRP2/SPON1/AURKA/CAV1/ANTXR1/TNFRSF1B/GSN/CDC20/JAK2/AIM2/RNF144B/FBLN1/TREM2/TRIB3/CLEC3B/NUPR1/CLDN3/APOE/EPHA4/PCOLCE/CASP1/IFNG/NKD2/NGFR/FGFR4/ADRA2A	38
BP	GO:0003170	heart valve development	11/1177	65/18723	0.00225147	0.0104119	0.00661044	MEF2C/SLIT2/BMPR2/TGFBR2/EMILIN1/HEYL/SLIT3/TNFRSF1B/PRDM1/ELN/OLFM1	11
BP	GO:0060389	pathway-restricted SMAD protein phosphorylation	11/1177	65/18723	0.00225147	0.0104119	0.00661044	TGFB3/GREM1/BMPR2/TGFBR2/EMILIN1/DAB2/TWSG1/ENG/TGFBR3/TTK/BMP7	11
BP	GO:0070613	regulation of protein processing	11/1177	65/18723	0.00225147	0.0104119	0.00661044	LRRK2/THBS1/SPON1/GAS1/CST7/GSN/PRNP/CLEC3B/MAGEA3/SERPINE2/NKD2	11
BP	GO:0072577	endothelial cell apoptotic process	11/1177	65/18723	0.00225147	0.0104119	0.00661044	TEK/ITGA4/THBS1/BMPR2/CD40LG/CD40/CDH5/CCL2/TNFAIP3/ICAM1/FGB	11
BP	GO:0042326	negative regulation of phosphorylation	39/1177	385/18723	0.00225672	0.0104271	0.0066201	RASSF2/HEG1/LRRK2/SAMSN1/PIK3IP1/SH2B3/SLIT2/PTPRC/PDE4D/PTPN22/GREM1/SFRP1/LAX1/EMILIN1/ADARB1/SFRP2/LILRB4/CAV1/ENG/RGS2/TNFAIP3/NR2F2/FABP4/GADD45B/CDKN2A/FBLN1/TRIB3/THY1/PRNP/NUPR1/MLXIPL/APOE/DUSP1/MYOCD/IFNG/BMP7/FOXA2/CAMK2N1/PPP1R1B	39
BP	GO:0032874	positive regulation of stress-activated MAPK cascade	17/1177	126/18723	0.0023127	0.0106765	0.00677843	RASSF2/PJA2/CCL19/FCGR2B/ARL6IP5/CCR7/SLAMF1/CD27/NCF1/TLR4/RASGRP1/SPI1/SASH1/HAND2/CCL21/GADD45B/IGFBP6	17
BP	GO:0010712	regulation of collagen metabolic process	9/1177	47/18723	0.00231622	0.0106835	0.00678288	VIM/TGFB3/MFAP4/PDGFRB/EMILIN1/CIITA/ENG/FAP/CYGB	9
BP	GO:0046456	icosanoid biosynthetic process	10/1177	56/18723	0.00233381	0.0107367	0.00681671	CD74/GGT5/ALOX5AP/PTGDS/PTGIS/PTGS1/PLA2G4F/TBXAS1/ALOX5/ANXA1	10
BP	GO:0048008	platelet-derived growth factor receptor signaling pathway	10/1177	56/18723	0.00233381	0.0107367	0.00681671	TXNIP/NRP1/PDGFRB/JAK2/PDGFC/PDGFRA/MYOCD/CSPG4/PDGFRL/APOD	10
BP	GO:0071385	cellular response to glucocorticoid stimulus	10/1177	56/18723	0.00233381	0.0107367	0.00681671	NR3C1/FAM107A/SERPINF1/KLF9/DNMT3B/ISL1/ICAM1/FBXO32/AQP1/ANXA1	10
BP	GO:0010977	negative regulation of neuron projection development	18/1177	137/18723	0.00235537	0.0107768	0.00684215	LRRK2/VIM/NRP1/DPYSL3/RGMA/PMP22/FLNA/CD38/GFI1/NR2F1/LPAR1/THY1/SPOCK1/LGALS1/APOE/EPHA4/NTN1/SEMA3C	18
BP	GO:0002371	dendritic cell cytokine production	5/1177	16/18723	0.00237082	0.0107768	0.00684215	TLR4/PLCG2/DDX58/KIT/BST2	5
BP	GO:0002827	positive regulation of T-helper 1 type immune response	5/1177	16/18723	0.00237082	0.0107768	0.00684215	CCR2/SLAMF1/IL1R1/IL12RB1/IL18R1	5
BP	GO:0002830	positive regulation of type 2 immune response	5/1177	16/18723	0.00237082	0.0107768	0.00684215	CD86/CD74/NLRP3/TNFSF4/RSAD2	5
BP	GO:0002921	negative regulation of humoral immune response	5/1177	16/18723	0.00237082	0.0107768	0.00684215	SERPING1/A2M/FCGR2B/VSIG4/CR2	5
BP	GO:0031268	pseudopodium organization	5/1177	16/18723	0.00237082	0.0107768	0.00684215	CCR7/CDC42EP3/CCL21/KIT/RAB25	5
BP	GO:0033631	cell-cell adhesion mediated by integrin	5/1177	16/18723	0.00237082	0.0107768	0.00684215	CCL5/CXCL13/ITGA4/CD3E/FERMT3	5
BP	GO:0034375	high-density lipoprotein particle remodeling	5/1177	16/18723	0.00237082	0.0107768	0.00684215	APOE/APOA2/APOC1/APOC3/APOA1	5
BP	GO:0045342	MHC class II biosynthetic process	5/1177	16/18723	0.00237082	0.0107768	0.00684215	TLR4/SPI1/CIITA/JAK2/IFNG	5
BP	GO:0045779	negative regulation of bone resorption	5/1177	16/18723	0.00237082	0.0107768	0.00684215	P2RX7/TMEM119/CD38/TNFAIP3/INPP5D	5
BP	GO:0048557	embryonic digestive tract morphogenesis	5/1177	16/18723	0.00237082	0.0107768	0.00684215	FOXF1/TCF21/GLI3/PDGFRA/RBPMS2	5
BP	GO:0051014	actin filament severing	5/1177	16/18723	0.00237082	0.0107768	0.00684215	GMFG/GSN/SVIL/CFL2/VIL1	5
BP	GO:0051044	positive regulation of membrane protein ectodomain proteolysis	5/1177	16/18723	0.00237082	0.0107768	0.00684215	RGMA/TNFRSF1B/APOE/IFNG/ADRA2A	5
BP	GO:2000095	regulation of Wnt signaling pathway, planar cell polarity pathway	5/1177	16/18723	0.00237082	0.0107768	0.00684215	RSPO3/SFRP1/DAB2/SFRP2/DACT1	5
BP	GO:0002532	production of molecular mediator involved in inflammatory response	14/1177	95/18723	0.00239151	0.0108148	0.00686629	BTK/TLR6/NCF1/CD6/TLR4/SLAMF8/ALOX5AP/GPSM3/LILRB4/GBP5/CD36/TREM2/ALOX5/APOD	14
BP	GO:0008585	female gonad development	14/1177	95/18723	0.00239151	0.0108148	0.00686629	BCL2/SLIT2/ADAMTS1/FZD4/SFRP1/ZFPM2/SLIT3/NR2F2/KIT/PDGFRA/ICAM1/NUPR1/KITLG/COL9A3	14
BP	GO:0001915	negative regulation of T cell mediated cytotoxicity	4/1177	10/18723	0.00240149	0.0108148	0.00686629	FCGR2B/PTPRC/IL7R/NCKAP1L	4
BP	GO:0002524	hypersensitivity	4/1177	10/18723	0.00240149	0.0108148	0.00686629	BTK/FCGR2B/CCR7/C3	4
BP	GO:0035376	sterol import	4/1177	10/18723	0.00240149	0.0108148	0.00686629	CD36/APOA2/APOC3/APOA1	4
BP	GO:0035747	natural killer cell chemotaxis	4/1177	10/18723	0.00240149	0.0108148	0.00686629	PIK3CG/CCL5/PIK3CD/CCL2	4
BP	GO:0045348	positive regulation of MHC class II biosynthetic process	4/1177	10/18723	0.00240149	0.0108148	0.00686629	TLR4/CIITA/JAK2/IFNG	4
BP	GO:0070391	response to lipoteichoic acid	4/1177	10/18723	0.00240149	0.0108148	0.00686629	TLR4/CD14/CD36/TREM2	4
BP	GO:0070508	cholesterol import	4/1177	10/18723	0.00240149	0.0108148	0.00686629	CD36/APOA2/APOC3/APOA1	4
BP	GO:0071223	cellular response to lipoteichoic acid	4/1177	10/18723	0.00240149	0.0108148	0.00686629	TLR4/CD14/CD36/TREM2	4
BP	GO:2000510	positive regulation of dendritic cell chemotaxis	4/1177	10/18723	0.00240149	0.0108148	0.00686629	CCR7/SLAMF1/SPI1/CCL21	4
BP	GO:0001656	metanephros development	13/1177	85/18723	0.00241165	0.0108422	0.00688369	BCL2/PKD2/FBN1/GREM1/CD34/PDGFRB/TCF21/GLI3/BASP1/LAMB2/PDGFRA/AKR1B1/BMP7	13
BP	GO:0097006	regulation of plasma lipoprotein particle levels	13/1177	85/18723	0.00241165	0.0108422	0.00688369	ABCA1/MSR1/LIPA/CD36/TREM2/PLA2G7/APOE/AGTR1/APOA2/APOC1/PCSK9/APOC3/APOA1	13
BP	GO:0036303	lymph vessel morphogenesis	6/1177	23/18723	0.00243436	0.0109259	0.00693683	BMPR2/SVEP1/CLEC14A/VEGFC/VASH1/PROX1	6
BP	GO:0045932	negative regulation of muscle contraction	6/1177	23/18723	0.00243436	0.0109259	0.00693683	PIK3CG/KCNMA1/CALCRL/ADRB2/ATP1A2/RGS2	6
BP	GO:0071548	response to dexamethasone	8/1177	39/18723	0.00254976	0.0114225	0.00725211	NR3C1/SERPINF1/PTAFR/FIBIN/DNMT3B/ICAM1/FBXO32/AQP1	8
BP	GO:1903115	regulation of actin filament-based movement	8/1177	39/18723	0.00254976	0.0114225	0.00725211	PDE4B/ANK2/PDE4D/PLN/CAV1/ATP1A2/CACNA1C/JUP	8
BP	GO:0050922	negative regulation of chemotaxis	11/1177	66/18723	0.00255147	0.0114225	0.00725211	AIF1/SLIT2/CXCL13/NRP1/GPR18/THBS1/GREM1/SLAMF8/CCL2/DUSP1/SEMA3C	11
BP	GO:0032273	positive regulation of protein polymerization	18/1177	138/18723	0.00255357	0.0114225	0.00725211	GMFG/FCHSD2/EVL/WAS/CCR7/CORO1A/NIN/NCKAP1L/LMOD1/MAP1B/HCK/CDC42EP3/GSN/CCL21/SPIRE2/ICAM1/VIL1/CCL11	18
BP	GO:0046620	regulation of organ growth	15/1177	106/18723	0.00255797	0.0114326	0.00725852	MEF2C/SASH3/TGFBR2/MEIS1/FGF2/ZFPM2/IGF1/PI16/BASP1/RGS2/TGFBR3/GJA1/RGS4/PROX1/RBP4	15
BP	GO:0001516	prostaglandin biosynthetic process	7/1177	31/18723	0.00264019	0.0117181	0.00743977	CD74/PTGDS/PTGIS/PTGS1/PLA2G4F/TBXAS1/ANXA1	7
BP	GO:0046457	prostanoid biosynthetic process	7/1177	31/18723	0.00264019	0.0117181	0.00743977	CD74/PTGDS/PTGIS/PTGS1/PLA2G4F/TBXAS1/ANXA1	7
BP	GO:0048566	embryonic digestive tract development	7/1177	31/18723	0.00264019	0.0117181	0.00743977	FOXF1/TCF21/GLI3/PDGFRA/GLI2/RARRES2/RBPMS2	7
BP	GO:0055022	negative regulation of cardiac muscle tissue growth	7/1177	31/18723	0.00264019	0.0117181	0.00743977	TGFBR2/MEIS1/PI16/RGS2/GJA1/RGS4/RBP4	7
BP	GO:0061117	negative regulation of heart growth	7/1177	31/18723	0.00264019	0.0117181	0.00743977	TGFBR2/MEIS1/PI16/RGS2/GJA1/RGS4/RBP4	7
BP	GO:0071711	basement membrane organization	7/1177	31/18723	0.00264019	0.0117181	0.00743977	FLRT2/PHLDB2/CAV1/NTN4/LAMB2/CTSS/NID2	7
BP	GO:1900027	regulation of ruffle assembly	7/1177	31/18723	0.00264019	0.0117181	0.00743977	ABI3/EVL/ARHGAP24/CAV1/ICAM1/RDX/EPS8L3	7
BP	GO:0010769	regulation of cell morphogenesis involved in differentiation	14/1177	96/18723	0.00264163	0.0117181	0.00743977	NRP1/FERMT2/PREX1/FLNA/GBP1/LIMS2/FBLN1/RAC3/EPHA4/POSTN/MYOC/ITPKA/APOA1/FGB	14
BP	GO:1904035	regulation of epithelial cell apoptotic process	14/1177	96/18723	0.00264163	0.0117181	0.00743977	TEK/ITGA4/THBS1/CD40LG/CD40/CDH5/CCL2/GSN/TNFAIP3/JAK2/SFRP4/ICAM1/NUPR1/FGB	14
BP	GO:0031100	animal organ regeneration	12/1177	76/18723	0.00265876	0.0117843	0.0074818	AXL/LCP1/CXCL12/TGFBR2/AURKA/GLI3/C5AR1/NNMT/TGFBR3/APOA2/APOA1/REG1A	12
BP	GO:0033619	membrane protein proteolysis	10/1177	57/18723	0.00267406	0.0118423	0.00751861	RGMA/TIMP2/TIMP3/ADAM19/TNFRSF1B/TIMP1/APOE/IFNG/ADRA2A/MMP7	10
BP	GO:1990138	neuron projection extension	21/1177	172/18723	0.0026823	0.0118689	0.0075355	SLIT2/NRP1/MACF1/CXCR4/CXCL12/ITGA4/BMPR2/NDN/CYFIP2/DCLK1/MAP1B/SLIT3/AURKA/VCL/LAMB2/OLFM1/APOE/POSTN/NTN1/SEMA3C/REG1A	21
BP	GO:0002673	regulation of acute inflammatory response	9/1177	48/18723	0.00269465	0.011894	0.00755142	PIK3CG/BTK/FCGR2B/CCR7/NLRP3/C3/IL6ST/ALOX5AP/PLA2G2D	9
BP	GO:0048146	positive regulation of fibroblast proliferation	9/1177	48/18723	0.00269465	0.011894	0.00755142	DDR2/CD74/PDGFRB/IGF1/PDGFC/PDGFRA/AQP1/CDC6/NGFR	9
BP	GO:2001238	positive regulation of extrinsic apoptotic signaling pathway	9/1177	48/18723	0.00269465	0.011894	0.00755142	CYLD/PTPRC/TNFSF12/THBS1/SFRP1/TIMP3/TNFSF10/CAV1/SRPX	9
BP	GO:0050767	regulation of neurogenesis	37/1177	364/18723	0.00271838	0.0119888	0.00761162	PRKCH/SLIT2/NRP1/MACF1/CXCR4/CXCL12/NIN/SERPINF1/IL6ST/BMPR2/RGMA/EGR2/VEGFC/MAP1B/HEYL/CX3CR1/PLXNC1/LTA/DAAM2/GLI3/TNFRSF1B/KIT/TREM2/THY1/EPHA4/HES6/CX3CL1/PTN/TGM2/IFNG/SERPINE2/BMP7/NTN1/SEMA3C/ITPKA/CCL11/ASCL2	37
BP	GO:0070304	positive regulation of stress-activated protein kinase signaling cascade	17/1177	128/18723	0.00273748	0.012063	0.00765876	RASSF2/PJA2/CCL19/FCGR2B/ARL6IP5/CCR7/SLAMF1/CD27/NCF1/TLR4/RASGRP1/SPI1/SASH1/HAND2/CCL21/GADD45B/IGFBP6	17
BP	GO:0001959	regulation of cytokine-mediated signaling pathway	19/1177	150/18723	0.00276175	0.0121599	0.00772028	CYLD/AXL/SH2B3/LAPTM5/SLIT2/PTPRC/CCL5/CD74/CXCR4/IL1R1/STAT2/SLIT3/CAV1/GFI1/TNFAIP3/CD300LF/TREM2/CASP1/APOA1	19
BP	GO:0051222	positive regulation of protein transport	32/1177	303/18723	0.00283653	0.0124789	0.00792278	HCLS1/ITGB2/ITGAM/TGFB3/GPR68/FRMD4A/STOM/TLR4/RAC2/VEGFC/FLNA/PRKD1/IGF1/CD38/GLI3/JAK2/BLK/TREM2/ISL1/PRNP/NLGN2/GJA1/HLA-DRB1/JUP/IFNG/OXCT1/ERBB2/GZMB/CAMK2N1/NMU/FGB/RBP4	32
BP	GO:0045936	negative regulation of phosphate metabolic process	43/1177	441/18723	0.00285645	0.0125561	0.00797184	RASSF2/HEG1/PPP1R16B/LRRK2/SAMSN1/PIK3IP1/SH2B3/SLIT2/PTPRC/PDE4D/PTPN22/NCKAP1L/GREM1/PLEK/SFRP1/LAX1/EMILIN1/ADARB1/SFRP2/LILRB4/CAV1/ENG/RGS2/TNFAIP3/NR2F2/FABP4/GADD45B/CDKN2A/FBLN1/TRIB3/THY1/PRNP/NUPR1/MLXIPL/APOE/DUSP1/MYOCD/IFNG/BMP7/APOC1/FOXA2/CAMK2N1/PPP1R1B	43
BP	GO:1903317	regulation of protein maturation	11/1177	67/18723	0.00288293	0.0126621	0.00803911	LRRK2/THBS1/SPON1/GAS1/CST7/GSN/PRNP/CLEC3B/MAGEA3/SERPINE2/NKD2	11
BP	GO:0051100	negative regulation of binding	20/1177	162/18723	0.00293783	0.0128926	0.00818546	LRRK2/IFI16/IFIT2/ITGA4/GZMA/RGMA/PLN/DAB2/ADRB2/HAND2/AURKA/CAV1/IFIT1/JAK2/NEK2/AURKB/DACT1/PCSK9/RAP1GAP/SLPI	20
BP	GO:0007492	endoderm development	12/1177	77/18723	0.00297347	0.0129942	0.00824994	ITGB2/ITGA4/EOMES/ITGAV/COL8A1/ITGA5/DUSP1/COL4A2/COL6A1/MMP2/COL5A2/COL5A1	12
BP	GO:0021675	nerve development	12/1177	77/18723	0.00297347	0.0129942	0.00824994	VCAM1/MAFB/NRP1/ITGA4/EGR2/ADARB1/SLC1A3/GLI3/ISL1/SULF1/SERPINE2/NGFR	12
BP	GO:0032418	lysosome localization	12/1177	77/18723	0.00297347	0.0129942	0.00824994	PIK3CG/BTK/CD84/PIK3CD/LAT2/RASGRP1/RAC2/PTGDS/FOXF1/FGR/KIT/BLK	12
BP	GO:0055117	regulation of cardiac muscle contraction	12/1177	77/18723	0.00297347	0.0129942	0.00824994	PIK3CG/CLIC2/PDE4B/ANK2/PDE4D/PLN/CAV1/ATP1A2/CASQ2/RGS2/CACNA1C/JUP	12
BP	GO:2000177	regulation of neural precursor cell proliferation	13/1177	87/18723	0.00297516	0.0129942	0.00824994	LRRK2/VEGFC/FLNA/FGF2/CX3CR1/LIMS2/GLI3/ZNF423/TOX/GLI2/CX3CL1/PTN/PROX1	13
BP	GO:0010563	negative regulation of phosphorus metabolic process	43/1177	442/18723	0.00297792	0.0129942	0.00824994	RASSF2/HEG1/PPP1R16B/LRRK2/SAMSN1/PIK3IP1/SH2B3/SLIT2/PTPRC/PDE4D/PTPN22/NCKAP1L/GREM1/PLEK/SFRP1/LAX1/EMILIN1/ADARB1/SFRP2/LILRB4/CAV1/ENG/RGS2/TNFAIP3/NR2F2/FABP4/GADD45B/CDKN2A/FBLN1/TRIB3/THY1/PRNP/NUPR1/MLXIPL/APOE/DUSP1/MYOCD/IFNG/BMP7/APOC1/FOXA2/CAMK2N1/PPP1R1B	43
BP	GO:0048592	eye morphogenesis	19/1177	151/18723	0.00297803	0.0129942	0.00824994	BCL2/FBN1/EFEMP1/PTPRM/ALDH1A3/MEIS1/COL8A2/FGF2/COL8A1/MFAP5/GLI3/PRDM1/THY1/PTN/COL5A2/BMP7/COL5A1/PROX1/RBP4	19
[truncated: 881 more rows]

## Sheet: S9
Table S9: 606 prognostic subtype related DEGs by univariate cox regression analysis
id	HR	HR.95L	HR.95H	pvalue
ABI3BP	1.07983	1.00293	1.16262	0.0415957
[truncated: 605 more rows]

[truncated: 7 more sheets: S10, S11, S12, S13, S14, S15, S16]
